# Supplementary material for: Metabolomics and Proteomics of Brassica napus Guard Cells in Response to Low CO2
Source: Front Mol Biosci. 2017 Jul 25;4:51. doi: 10.3389/fmolb.2017.00051 (PMC5525006; doi:10.3389/fmolb.2017.00051)
Supplement: Supplementary Table S1 — Metabolite information, quantification, mean, fold change, and p-value. Identification levels include: (1) Identified compounds; (2) Putatively annotated compounds; (3) Putatively characterized compound classes; (4) Unknown compounds for compound identification levels as recommended by Metabolomics Society's metabolomics standards initiative (MSI). [file DataSheet1.XLSX]

## Sheet: Final
	Table S1. Metabolite information, quantification, mean, fold change, and p-value. Identification levels being: (1) Identified compounds; (2) Putatively annotated compounds; (3) Putatively characterized compound classes; (4) Unknown compounds for compound identification levels as recommended by Metabolomics Society's metabolomics standards initiative (MSI)
ID	COMP ID	PLATFORM	ADDUCT	DETECTED MASS	MRM PERIOD	RETENTION	MONOISOTOPIC MOLECULAR WEIGHT	CHEMICAL FORMULA	CAS	PUBCHEM	KEGG	PlantCyc	SUPER PATHWAY	SUB PATHWAY	Metabolite name	Identification level	Control-0min rep1	Control-0min rep2	Control-0min rep3	Control-0min rep4	Control-5min rep1	Control-5min rep2	Control-5min rep3	Control-5min rep4	Control-10min rep1	Control-10min rep2	Control-10min rep3	Control-10min rep4	Control-30min rep1	Control-30min rep2	Control-30min rep3	Control-30min rep4	Control-60min rep1	Control-60min rep2	Control-60min rep3	Control-60min rep4	Low CO2-0min rep1	Low CO2-0min rep2	Low CO2-0min rep3	Low CO2-0min rep4	Low CO2-5min rep1	Low CO2-5min rep2	Low CO2-5min rep3	Low CO2-5min rep4	Low CO2-10min rep1	Low CO2-10min rep2	Low CO2-10min rep3	Low CO2-10min rep4	Low CO2-30min rep1
54	42151	GC/MS	NA	218.2	NA	680	426.386	C30H50O	638-95-9	73170	C08615	CPD-8250	Secondary metabolism	Terpenoids	alpha-amyrin	1	659350	703506	716975	730997	808904	807246	778188	1072364	889407	680776	765740	742602	517109	733775	697881	849158	757091	754690	751639	790899	659350	703506	716975	730997	995851	751471	883689	815793	767400	923192	856773	678509	1120416
57	1561	GC/MS	NA	502.5	NA	2440	430.381	C29H50O2	59-02-9;10191-41-0	14985	C02477	ALPHA-TOCOPHEROL	Cofactors, Prosthetic Groups, Electron Carriers	Tocopherol metabolism	alpha-tocopherol	1	45941.8	39211	27655	45568	83391	55326	47642	61071	42575.3	39996	39526	46274	54305.5	51812	56306	72511	70864.9	58695	58313	45703	45941.8	39211	27655	45568	125181	53822	57594	42493	76280	48346	76773	54825	38372
58	575	GC/MS	NA	217	NA	710	150.053	C5H10O5	28697-53-2	66308	C00216	D-ARABINOSE	Carbohydrate	Amino sugar and nucleotide sugar	arabinose	1	9123307	8274490	9288831	9964475	9251302	9070515	6754802	9126371	9578445	9168044	8848190	8817986	8107969	8592287	6966765	7529500	7376735	8157113	7111059	7369826	9123307	8274490	9288831	9964475	6821917	6837029	8216374	6923617	8003101	7309416	7105735	7017990	7522591
59	38075	GC/MS	NA	307.1	NA	755.9	152.068	C5H12O5	7643-75-6	94154	C01904	NA	Carbohydrate	Amino sugar and nucleotide sugar	arabitol	1	15713	51164	23200	35019	53894.9	25638	70474.6	40005	24457	27395	27349	30964	64527.8	22229	58883	21271	34328	26172	26268	29228	15713	51164	23200	35019	31742	62037	28565	37437	49942	28366	32346	27303	52240.1
60	37516	GC/MS	NA	292.1	NA	1680.2	165.04	C5H10O6	7643-75-7	122045	C00878	NA	Carbohydrate	Amino sugar and nucleotide sugar	arabonate	1	111672	130187	74805	207888	69327	85968	188397	37483	113188	151451	264252	121077	100901	39085	213328	89576	94551	81424	137624	100521	111672	130187	74805	207888	31088	57566	129342	128344	105008	152236	107216	104054	109625
67	12125	GC/MS	NA	397.4	NA	2050	340.334	C22H43O2	112-85-6	8215	C08281	DOCOSANOATE	Lipids	Free fatty acid	behenate (22:0)	1	70635	55229	44464	73592	56119	58845	43982	59122	57524.5	54930	73965	45406	47854.1	56302	30375	57079	66980	42577	41797	57106	70635	55229	44464	73592	68264	44248	47796.4	71564	63820	47683	60806	55234	53549
71	27414	GC/MS	NA	357.4	NA	2900	414.386	C29H50O	83-46-5	222284	C01753	CPD-4143	Lipids	Sterols	beta-sitosterol	1	1581071	1828524	1566658	2089734	1993894	1986414	1599789	2362222	2179246	2088477	1967373	2012235	2158778	1866741	1367951	2640209	1902728	1905778	1867112	2224825	1581071	1828524	1566658	2089734	2166606	1815481	2284410	1887001	1962220	1999439	2168523	1983611	2341603
72	39511	GC/MS	NA	343.4	NA	668	400.37	C28H48O	474-62-4	173183	C01789	CPD-707	Lipids	Sterols	campesterol	1	376802	445008	459374	479657	596990	506445	366003	468049	475888	509677	443376	408958	396905	385700	342439	495438	480599	526393	493316	548142	376802	445008	459374	479657	453684	426091	563846	358528	446835	385142	340237	434426	508333
78	33970	GC/MS	NA	339.3	NA	533.5	282.256	C18H33O2	506-17-2	5282761	C08367	CPD-9247	Lipids	Free fatty acid	cis-vaccenate (18:1n7)	1	168458	274536	307051	293016	390400	304644	296868	284945	307659	318882	269416	303975	260362	218395	249456	295636	295827	271909	251980	318137	168458	274536	307051	293016	293436	253744	371945	328720	289360	284099	289025	312146	284475
88	20699	GC/MS	NA	217	NA	2951.1	216.04	C5H11O7P	149-32-6	222285	C00503	2-C-METHYL-D-ERYTHRITOL-4-PHOSPHATE	Carbohydrate	Amino sugar and nucleotide sugar	erythritol	1	154570	299800	228037	232159	196632	185397	126821	161716	281447	247812	165818	199995	124564	127234	169462	156771	220499	163463	206875	135186	154570	299800	228037	232159	212464	179170	134199	223274	190577	138376	140806	154964	148094
90	37427	GC/MS	NA	205.1	NA	1468.8	120.042	C4H8O4	533-50-6	5460032	C02045	NA	Carbohydrate	Sucrose, glucose,fructose metabolism	erythrulose	1	55218	91670	72618	20002	99304	110248	78407	85991	49800	113638	78522.1	63266	65688.6	72519	67520	72058	69929	81165	116670	75517	55218	91670	72618	20002	102956	74578	61637	86245	99032	85250	57387	72616	39532
91	1497	GC/MS	NA	174.1	NA	2700	62.0606	C2H8NO	141-43-5	700	C00189	ETHANOL-AMINE	Lipids	Choline metabolism	ethanolamine	1	1419956	1409118	1549516	1706211	1412703	1517112	1682590	1566025	1673450	1274964	1600396	1633860	1524447	1839571	1560257	1660650	1445347	1700880	1674644	1641121	1419956	1409118	1549516	1706211	1786909	1484734	1690344	1422661	1568100	1562332	1205139	1413925	1454520
94	15821	GC/MS	NA	204	NA	2700	164.068	C6H12O5	2438-80-4	19466	C01018	D-FUCOSE	Carbohydrate	Amino sugar and nucleotide sugar	fucose	1	2375538	2277488	2121939	2031893	2306316	2081549	1563203	2456777	2531105	1991908	1590366	1822888	1647413	2693494	1337516	1535941	1355758	1782848	1045233	1647319	2375538	2277488	2121939	2031893	1943125	1833411	1830015	1504643	1782754	1610474	1280255	1573158	2335384
96	20881	GC/MS	NA	333.1	NA	1443.3	210.038	C6H10O8	526-99-8	3037071;3037582	C00879	NA	Secondary metabolism	Fatty acid and sugar derivatives	galactarate (mucic acid)	1	83133	84156	27234	126251	60380	70796	136489	39688	141480	122901	167342	116897	24653	39915	116823	112756	64183	47360	186138	80174	83133	84156	27234	126251	100940	37075	73885.6	99714	37338	124405	34186	118216	83690
98	12055	GC/MS	NA	203.9	NA	1625.3	180.063	C6H12O6	59-23-4	3037556	C01582	L-GALACTOSE	Carbohydrate	Sucrose, glucose,fructose metabolism	galactose	1	2765934	2857649	2162947	2128306	2757841	2895687	1533646	3088449	2733633	2029902	1485290	2494878	2109355	3618509	1181462	1792581	1576753	2517391	1089653	2028690	2765934	2857649	2162947	2128306	2367061	2352230	2358020	2093850	2037600	1976652	1879234	1980662	2781775
100	1416	GC/MS	NA	304.1	NA	2517.6	104.071	C4H9NO2	56-12-2	119	C00334	4-AMINO-BUTYRATE	Amino acid	Glutamate family (alpha-ketoglutarate derived)	gamma-aminobutyrate (GABA)	1	72413	63779	49206	56792	31758	30954	44165	45414	63958	48683	31836	54270	30737	69396	30326	51077	39258	58293	60631	36555	72413	63779	49206	56792	54106	39021	53458	51459	68539	44148	34916	34466	22415
112	11777	GC/MS	NA	101.9	NA	1631.6	75.032	C2H5NO2	56-40-6	750	C00037	GLY	Amino acid	Serine family (phosphoglycerate derived)	glycine	1	1419062	1766343	1527027	1506528	1719435	1356814	1199458	1333860	1268404	1194908	1038996	1169818	1439649	1683940	1185202	1147521	1363703	1321828	1211461	1044001	1419062	1766343	1527027	1506528	1543232	1264338	1273891	1454245	1401990	1403951	1100460	1165552	1312275
125	1481	GC/MS	NA	318.1	NA	2922	260.03	C6H11O9P	573-35-3;106032-59-1	440194	C04006	1-L-MYO-INOSITOL-1-P	Carbohydrate	Inositol metabolism	inositol 1-phosphate (I1P)	1	30863	89151	113195	87463	109073	99186	77508	114734	120256	83568	39011	77407	92296.3	119772	75257	83045	77509	89316	109830	113730	30863	89151	113195	87463	113304	94470	65103.9	72862	55334	107134	86467	74116	142992
134	1364	GC/MS	NA	425.4	NA	1501.5	368.365	C24H47O2	557-59-5	11197	C08320	TETRACOSANOATE	Lipids	Free fatty acid	lignocerate (24:0)	1	81337	107291	72203.7	74939	77621	80593	98444.5	58672	60018.9	63965	45815	40375	48905	65303	37298	97869	72671	54485	102012	95822	81337	107291	72203.7	74939	191324	65847	85239	78734	58774	64420	105571	55063	61516.6
141	15335	GC/MS	NA	319.1	NA	1417	182.079	C6H14O6	69-65-8	6251	C00392	MANNITOL	Carbohydrate	Sucrose, glucose,fructose metabolism	mannitol	1	110850	125694	183006	118956	90865.7	127876	98564	101962	91172	80514	61677.4	68351.8	77662.4	96602	82337.8	118643	91659	83401	81606.4	70682	110850	125694	183006	118956	166498	225962	153661	198911	97544	107355	149746	106089	105360
172	1359	GC/MS	NA	339.2	NA	5535	282.256	C18H33O2	112-80-1	445639	C00712	OLEATE-CPD	Lipids	Free fatty acid	oleate (18:1n9)	1	804739	745410	747086	793601	665147	709988	714772	818892	868548	828379	879662	739044	636429	677710	578626	829697	678747	691238	770535	797267	804739	745410	747086	793601	822022	737911	885861	873525	717542	763524	638830	804082	818148
188	40140	GC/MS	NA	143.1	NA	5535	296.308	C20H40O	150-86-7	5280435	C01389	PHYTOL	Cofactors, Prosthetic Groups, Electron Carriers	Chlorophyll and heme metabolism	phytol	1	777797	1130516	745448	974003	925598	884171	695870	987213	992269	924923	848510	909382	808231	932176	804331	989799	737849	800483	725991	792421	777797	1130516	745448	974003	844024	823748	905702	807854	1004239	832582	922168	830754	852266
189	12250	GC/MS	NA	596.5	NA	6295	450.35	C31H46O2	84-80-0	5284607	C02059	2-METHYL-3-PHYTYL-14-NAPHTHOQUINONE	Cofactors, Prosthetic Groups, Electron Carriers	Quinone metabolism	phytonadione (Vitamin K1)	1	69819	69810	33094	61237	93911	89570	120063	124477	34715	84349	45739.9	63789	41464	55421	65760.8	84402	78652	52439	48747	70843	69819	69810	33094	61237	106008	63264	68736.9	89052	107498	73112	100740	65119	41458
201	12080	GC/MS	NA	204	NA	3506.3	150.053	C5H10O5	50-69-1	5779	C00121	RIBOSE	Carbohydrate	Amino sugar and nucleotide sugar	ribose	1	1055967	1146993	884320	983814	1006243	1071545	738653	1206336	1059728	967145	656011	816472	956384	1186789	586830	756155	576845	920031	587377	848767	1055967	1146993	884320	983814	989891	911773	849747	840031	672785	741395	839051	786062	999405
234	35638	GC/MS	NA	292	NA	1599	166.048	C5H10O6	73686-31-7	6602431	C05411	NA	Carbohydrate	Amino sugar and nucleotide sugar	xylonate	1	61112	274807	209146	397605	138397	207265	253928	129123	76880	312479	381420	297315	170550	99857	298230	266259	258683	175637	301483	218071	61112	274807	209146	397605	98816	151474	221247	289527	75723	256454	47618	242570	209389
235	15835	GC/MS	NA	204	NA	696	150.053	C5H10O5	609-06-3	135191	C00181	XYLOSE	Carbohydrate	Amino sugar and nucleotide sugar	xylose	1	2598226	2801718	2533099	2496387	2706793	2708736	1703919	2856229	2848882	2303397	1912664	2265197	2108733	3072813	1407435	1647378	1542279	2080474	1449156	1722560	2598226	2801718	2533099	2496387	2071198	2160429	2261655	1760606	2324122	1903388	1627378	1838338	2331809
17	38276	UPLC/MS HILIC	H-	133.051	NA	701.5	134.058	C5H9O4	1756-18-9	677	C04039	DIOH-ISOVALERATE	Amino acid	Branched Chain Amino Acids (pyruvate derived)	2,3-dihydroxyisovalerate	1	141233	216561	168474	138906	165750	176411	140292	160515	187186	137243	122893	139598	174527	238190	203145	148803	207560	197173	205298	178994	141233	216561	168474	138906	194461	154323	160239	124250	189084	187007	125434	189098	104027
21	31934	UPLC/MS HILIC	H-	161.046	NA	1516.3	162.053	C6H10O5	18294-85-4	193530	C02360	NA	Amino acid	Aspartate family (OAA derived)	2-hydroxyadipate	1	296690	222777	119203	308373	261015	201375	144870	287826	262548	213436	263069	243204	290057	357946	153678	189309	258166	281448	246379	281585	296690	222777	119203	308373	218086	262911	287089	279270	333722	255132	182151	271207	158346
22	37253	UPLC/MS HILIC	H-	147.03	NA	613.8	148.037	C5H6O5	40951-21-1	43	C02630	CPD-381	Lipids	Fatty acid, Dicarboxylate	2-hydroxyglutarate	1	1047691	1300046	1015120	1627585	1802238	1388217	1385372	1711810	1647931	1581312	1455610	1565705	1552886	2057495	1594131	1985093	1704125	1744526	2208146	1883485	1047691	1300046	1015120	1627585	1405555	1503952	1721711	1754520	1285360	1253470	1511423	1466318	1464374
33	43805	UPLC/MS HILIC	H-	237.062	NA	5618	238.069	C8H13O8	103404-70-2	4636210	NA	KDO	Carbohydrate	Sucrose, glucose,fructose metabolism	3-deoxyoctulosonate	1	403336	608927	782696	814962	550413	350937	500190	826723	836633	767177	831900	878142	938706	958466	676245	546229	775659	856465	809192	813834	403336	608927	782696	814962	961869	709224	935631	773337	239053	568543	745039	753947	819877
34	531	UPLC/MS HILIC	H-	161.046	NA	5872	162.141	C03761	503-49-1	1662	C03761	NA	Lipids	Sterols	3-hydroxy-3-methylglutarate	1	1817756	1924153	2080388	2013553	1624203	1491490	1892003	1794204	1758478	1637609	1784813	1867571	2768424	2231383	1868895	2274814	1758089	1874565	1929967	1791324	1817756	1924153	2080388	2013553	1865039	1808659	1866779	2079623	1606548	1580462	1866287	1807486	1871821
35	542	UPLC/MS HILIC	H-	103.04	NA	1984.4	104.047	C4H7O3	625-72-9	441	C01089	Hydroxy-Butyrates	Lipids	Cutin and cuticular	3-hydroxybutyrate (BHBA)	1	59067	69596	86305	59812	108057	76947	47946	77145	74298	74236	66035	64681.9	90199	97558	65520	59894	83822	96282	54002	85747	59067	69596	86305	59812	84225	74449	72117	73208	103023	55117	83578	88463	67194
51	21134	UPLC/MS HILIC	H-	145.051	NA	5521	146.058	C6H8O4	124-04-9	196	C06104	ADIPATE	Lipids	Fatty acid, Dicarboxylate	adipate	1	2880808	6615780	3678857	4700823	1907048	1980384	1733171	1883548	2648646	2124017	1867964	1675159	1560594	2946122	2771519	3249378	5080075	3460777	3003155	3059956	2880808	6615780	3678857	4700823	3228201	1985726	2020830	2339791	960708	1624490	943226	1660195	3183488
56	528	UPLC/MS HILIC	H-	145.014	NA	2211	146.022	C5H4O5	305-72-6;328-50-7;22202-68-2	51	C00026	2-ketoglutarate	Carbohydrate	TCA cycle	alpha-ketoglutarate	1	1054524	749494	570315	403337	875759	486133	365145	1598874	1257441	701331	349440	571411	1242689	2360268	341927	923136	401718	1180205	292019	541748	1054524	749494	570315	403337	962604	1196053	700715	738261	1250337	589619	728454	727838	1091745
64	512	UPLC/MS HILIC	H-	131.046	NA	5440	132.118	C4H8N2O3	70-47-3	6267	C00152	ASN	Amino acid	Aspartate family (OAA derived)	asparagine	1	1370199	2471924	2472057	1435365	2207639	1948712	1850723	2679143	2691113	2057706	2037595	2056714	1208460	1585868	1520479	1598981	1724405	1993279	1441737	1724753	1370199	2471924	2472057	1435365	1365456	2029782	1179111	835104	1710110	1337619	803215	938019	2163266
89	42420	UPLC/MS HILIC	H-	135.03	NA	1751	136.103	C4H8O5	88759-55-1	2781043	NA	NA	Carbohydrate	Amino sugar and nucleotide sugar	erythronate	1	5831113	7435574	7598741	9071490	6616261	5870723	5985596	6421811	5853268	6182996	6920681	6920654	5151340	7672097	5752595	7070908	6344123	6333295	7464732	7639103	5831113	7435574	7598741	9071490	8082485	6085878	7165346	7185962	6178725	5526188	5138808	5861169	5888782
93	48195	UPLC/MS HILIC	Formate	225.062	NA	1539.7	180.063	C6H12O6	57-48-7	5984	C00095	Fructose	Carbohydrate	Sucrose, glucose,fructose metabolism	fructose	1	6712752	7142488	7003862	6943777	6412554	6214108	6201124	6192596	6949546	6009601	6309578	7166169	5477457	7800310	6178450	6500129	6145097	5617619	6185524	6194051	6712752	7142488	7003862	6943777	7862862	6206798	7251091	6979519	7393296	5669614	5400256	5593252	6078766
95	1643	UPLC/MS HILIC	H-	115.004	NA	3149	116.011	C4H2O4	100-17-8	444972	C00122	FUM	Carbohydrate	TCA cycle	fumarate	1	3472849	3303395	3656733	2617522	2379895	2984697	1709778	3334377	3512178	2308037	5290471	3554862	3278608	4339978	3717128	2917909	2656610	4116155	2507914	3488311	3472849	3303395	3656733	2617522	3060498	3128906	2111598	2368334	3128210	3059802	3180222	2984344	3538853
97	27719	UPLC/MS HILIC	H-	195.051	NA	1120	196.058	C6H12O7	299-28-5	128869	C00880	NA	Carbohydrate	Sucrose, glucose,fructose metabolism	galactonate	1	7075164	19593472	20722359	72991181	3509160	16226595	97474075	15275335	13779563	30541231	90116115	64587979	22244973	3237320	81108733	20922761	47929359	12032225	93505340	31370787	7075164	19593472	20722359	72991181	21123164	3.67324e+07	53212967	54141927	14774967	11374789	16315686	46371243	10352456
99	20758	UPLC/MS HILIC	H-	193.035	NA	2057.8	194.043	C6H9O7	91510-62-2	84740	C08348	D-GALACTURONATE	Carbohydrate	Sucrose, glucose,fructose metabolism	galacturonate	1	121739086	6306325	154139450	151680753	96811541	100437062	120805588	141478979	160532283	139040858	66848723	53242105	144431035	156051341	66590909	34277786	107898135	135294347	111271044	113061187	121739086	6306325	154139450	151680753	66136406	59787688	130654575	114905432	108438336	72887362	114024963	118732272	137288448
102	20705	UPLC/MS HILIC	H-	209.067	NA	738.5	210.074	C7H14O7	62475-58-5	71306729	NA	NA	Carbohydrate	Sucrose, glucose,fructose metabolism	glucoheptose	1	207844	196594	51899	226929	189558	189361	152765	181491	183580	157291	151378	259491	182656	253747	191817	159724	184507	223937	188799	222460	207844	196594	51899	226929	176976	177626	259694	221400	177297	105015	138781	126900	139447
103	587	UPLC/MS HILIC	H-	195.051	NA	640	196.058	C6H11O7	527-07-1	10690	C00257	GLUCONATE	Carbohydrate	Sucrose, glucose,fructose metabolism	gluconate	1	82968493	104385536	87176643	151858176	49280251	74569335	127399860	57969753	64780645	110963865	164739351	128785649	43387300	68017722	128951156	85269432	104080787	72499931	129313221	104689800	82968493	104385536	87176643	151858176	82192230	52367825	68722760	113353730	33889342	71929147	51526878	96962561	66370907
104	48152	UPLC/MS HILIC	Formate	225.062	NA	1304	180.063	C6H12O6	50-99-7	79025	C00031	CPD-3607	Carbohydrate	Glycolysis	glucose	1	120310809	108736145	109108664	100647972	97955920	105278647	85685910	114442400	117187286	97456493	98689403	111216940	100596957	124561805	69659092	87705091	86693260	104828815	82855461	91109776	120310809	108736145	109108664	100647972	95432568	96838046	94062324	91854349	94630070	91804106	85526669	88638878	95026551
109	396	UPLC/MS HILIC	H-	131.035	NA	690	132.042	C5H6O4	110-94-1	743	C00489	GLUTARATE	Lipids	Fatty acid, Dicarboxylate	glutarate (pentanedioate)	1	577333	807881	765360	782797	665984	541203	586821	614634	659720	542246	709129	573582	833753	749309	721716	687903	686120	669535	692420	656169	577333	807881	765360	782797	649215	699018	605804	702164	514689	562171	552807	505745	721552
110	1572	UPLC/MS HILIC	H-	105.019	NA	1238	106.027	C3H5O4	600-19-1	752	C00258	GLYCERATE	Carbohydrate	Photorespiration	glycerate	1	6596137	6802275	7035816	7922072	5997058	6114427	7137124	7121596	7171681	7162241	8048397	6935327	7001474	8109596	7281027	7336798	6498998	6828081	7121552	7785838	6596137	6802275	7035816	7922072	7505368	6109478	7916453	7565869	6535691	6587741	6309656	7466136	7630826
120	46957	UPLC/MS HILIC	H-	195.051	NA	1498.7	196.058	C6H12O7	20246-53-1	9794176	NA	NA	Cofactors, Prosthetic Groups, Electron Carriers	Ascorbate metabolism	gulonic acid	1	340960	1017418	902771	2379143	172690	400716	890168	265306	773434	1336843	2146041	1552409	922886	343540	919779	1095579	1207162	621108	1932141	1030655	340960	1017418	902771	2379143	522465	685568	621317	1341274	415951	747901	148611	699080	390901
129	527	UPLC/MS HILIC	H-	89.0244	NA	2195	90.0317	C3H5O3	79-33-4	612	C00186	L-LACTATE	Carbohydrate	Glycolysis	lactate	1	3583576	20034377	17543877	18802943	4565902	4365353	3556066	3890362	3907156	3514083	2626094	5584544	5924115	6810390	4667809	4663453	3506449	3296002	3362671	3269635	3583576	20034377	17543877	18802943	4507712	3478452	3520787	3513153	2638221	3183721	2314667	3354327	3133649
139	20676	UPLC/MS HILIC	H-	115.004	NA	940	116.011	C4H2O4	110-16-7	444266	C01384	MALEATE	Carbohydrate	TCA cycle	maleate (cis-Butenedioate)	1	5635012	5902132	5248602	5122389	4904502	5019822	4225520	5266735	6499064	4976195	4258153	4758410	8431146	9051407	5305509	5556821	5796859	6497464	4725785	5287376	5635012	5902132	5248602	5122389	6461795	4968302	4501011	4679904	6441003	5035556	4856711	5329886	7806308
140	15872	UPLC/MS HILIC	H-	103.004	NA	6355.6	104.011	C3H2O4	141-82-2;26522-22-85-0	867	C00383	MALONATE	Lipids	Fatty acid, Dicarboxylate	malonate (propanedioate)	1	11415540	13140456	12040970	13430387	10940926	10659093	11669282	12110202	12860016	11427397	12358988	12191950	14314052	13780387	14522955	13298963	12955700	13381451	15595568	13256224	11415540	13140456	12040970	13430387	11612595	9596818	11059607	12520182	12261183	11401999	10700783	12723509	11507790
142	48153	UPLC/MS HILIC	Formate	225.062	NA	2305.4	180.063	C6H12O6	3458-28-4	18950	C00159	L-mannose	Carbohydrate	Sucrose, glucose,fructose metabolism	mannose	1	394563	441422	296741	287912	130400	282840	234516	279653	272417	332058	316898	293323	215497	288587	105202	58688	311338	274146	242000	192705	394563	441422	296741	287912	346225	221103	305459	302235	95674	243435	220561	190605	283640
145	37070	UPLC/MS HILIC	H-	110.985	NA	582	111.993	CH5O4P	7023-27-0	13130	NA	NA	Cofactors, Prosthetic Groups, Electron Carriers	Oxidative phosphorylation	methylphosphate	1	91088	138589	363066	332899	595332	222349	118836	246433	457283	230837	323341	271157	175272	412835	395971	196818	196695	210826	177369	69075	91088	138589	363066	332899	150444	320020	258896	176633	457417	204247	218378	191003	187112
146	1124	UPLC/MS HILIC	Formate	225.062	NA	2070.4	180.063	C6H12O6	87-89-8	892	C00137	MYO-INOSITOL	Carbohydrate	Inositol metabolism	myo-inositol	1	3274219	3161576	2943752	3683041	3170666	2955514	3555379	3054310	3207137	3284976	3948670	3762489	3021505	3180256	3532919	3370435	3044869	2924017	3935974	3583880	3274219	3161576	2943752	3683041	3300757	2761015	3502110	3754479	3089293	3189841	3042471	3414965	3171274
153	1585	UPLC/MS HILIC	H-	130.051	NA	1680	131.058	C5H9NO3	97-69-8	88064	C02847	NA	Amino acid	Aspartate family (OAA derived)	N-acetylalanine	1	91344	89677	85574	166034	77129	73754	92597	109816	101760	95046	106329	126330	78438	133358	100322	77370	74376	74930	85809	91175	91344	89677	85574	166034	125771	76517	77752	117288	85336.2	64096	45223	79588	84531
183	22130	UPLC/MS HILIC	H-	165.056	NA	1564.8	166.063	C9H10O3	828-01-3	3848	C05607	NA	Amino acid	Aromatic amino acid metabolism (PEP derived)	phenyllactate (PLA)	1	194211	288002	239347	235732	259198	126952	190108	264441	154961	226066	224050	214381	250909	281838	194502	171067	225274	265644	239658	222500	194211	288002	239347	235732	222768	223258	254545	234477	233732	101942	203246	208520	272835
198	18335	UPLC/MS HILIC	H-	191.056	NA	2400	192.063	C7H11O6	77-95-2	6508	C00296	QUINATE	Amino acid	Aromatic amino acid metabolism (PEP derived)	quinate	1	2982590	3496499	3688492	4217223	3352824	3456434	3693613	3787095	3464914	3410743	4152625	4180079	4426172	3660184	3180099	4849529	3892236	3749894	4643435	4517854	2982590	3496499	3688492	4217223	4801888	3319186	4315807	4340480	3469893	3289731	3643854	3798754	3540003
200	27731	UPLC/MS HILIC	H-	165.04	NA	1787	166.048	C5H10O6	5336-08-03	5460677	C01685	NA	Carbohydrate	Amino sugar and nucleotide sugar	ribonate	1	304757	337814	410041	396693	385275	191561	90675	1001848	405225	68821	150896	171042	516702	1075214	325510	583694	197750	1521377	452384	938892	304757	337814	410041	396693	585087	228866	381500	996168	192822	49700	266295	624183	442186
205	1648	UPLC/MS HILIC	H-	104.035	NA	1511.9	105.043	C3H7NO3	56-45-1	5951	C00065	SER	Amino acid	Serine family (phosphoglycerate derived)	serine	1	2593651	2873353	1585486	1384273	2489559	2289072	1070027	2852502	2743950	2214448	1241854	1987830	2649543	3173670	1527935	1885070	883260	1487239	2020385	2414804	2593651	2873353	1585486	1384273	1228742	1194192	2265247	1155469	2056462	1779732	2010674	2006736	2285983
211	1437	UPLC/MS HILIC	H-	117.019	NA	700	118.027	C4H4O4	110-15-6	1110	C00042	SUC	Carbohydrate	TCA cycle	succinate	1	12963088	14464385	14580627	16930235	14591302	11841257	13154619	12276211	13989402	13289495	14545665	13000373	14724322	16443650	16771531	14867983	18063357	16055034	17903048	18682876	12963088	14464385	14580627	16930235	14058235	11913677	12757082	12892837	12521852	12821491	12950262	14392930	13982909
214	2125	UPLC/MS HILIC	H-	124.007	NA	3084	125.015	C2H7NO3S	107-35-7	1123	C00245	NA	Amino acid	Serine family (phosphoglycerate derived)	taurine	1	122108	214602	190100	220972	167737	149942	180295	129528	148742	201930	186598	160910	176587	173826	378350	168364	220727	193775	194114	182069	122108	214602	190100	220972	211516	151116	124506	215081	105776	207569	115321	169806	182382
215	27738	UPLC/MS HILIC	H-	135.03	NA	5300	136.037	C4H7O5	70753-61-6	151152	C01620	L-THREONATE	Cofactors, Prosthetic Groups, Electron Carriers	Ascorbate metabolism	threonate	1	35793341	36168318	34826718	34582515	37022900	37634023	33491751	37647771	38188543	39016821	35633533	35353347	40955429	49568713	31253551	35465883	34400200	45543543	36900789	35673546	35793341	36168318	34826718	34582515	44071830	40742112	36040093	31476171	33264765	34638534	33939670	33544182	38670867
1	33971	UPLC/MS Neg	H-	267.233	NA	2988	268.24	C17H32O2	29743-97-3	5312435	NA	NA	Lipids	Free fatty acid	10-heptadecenoate (17:1n7)	1	35407386	35217304	40888869	55419530	40356984	45942229	44970997	41408091	58864735	48259424	58730184	48752077	51910774	49594149	44699385	42149152	43817790	42747420	52779072	45692279	35407386	35217304	40888869	55419530	48032119	46870675	46488496	47526252	34847411	45346777	38405181	45952758	46261465
2	38293	UPLC/MS Neg	H-	241.217	NA	1042.1	242.225	C15H30O2	2485-71-4	151014	NA	NA	Lipids	Free fatty acid	13-methylmyristic acid	1	47114388	62719076	61284182	81233722	43992503	69066101	69554595	58208625	81360361	67186643	80997629	63873094	77362068	77866614	56889326	63144561	65064981	72602808	69337124	67090188	47114388	62719076	61284182	81233722	92011467	73434537	80528704	70442882	39868006	65499600	63368717	72875015	65667618
3	38768	UPLC/MS Neg	H-	269.249	NA	1203	270.256	C17H33O2	NA	17903417	NA	NA	Lipids	Fatty acid ester	15-methylpalmitate (isobar with 2-methylpalmitate)	1	676444393	738352362	623801857	1074401117	655330681	941891343	719421140	714109116	946009736	719996360	894784568	951760019	872254393	1071658647	825698352	779139821	931919808	702656515	817068632	810067009	676444393	738352362	623801857	1074401117	922891168	951637078	732279552	1037837412	607876030	832398389	681052695	717950797	863225995
4	39609	UPLC/MS Neg	H-	271.228	NA	1690.1	272.235	C16H31O3	506-13-8	10466	C18218	16-HYDROXYPALMITATE	Lipids	Cutin and cuticular	16-hydroxypalmitate	1	7857567	7345991	8023773	8073619	7784605	6798301	8762256	7930428	9694571	7776877	9089234	9251416	10506039	7929620	8187185	8653396	10299323	11333005	11294338	9958807	7857567	7345991	8023773	8073619	9865220	7723762	9972667	9778214	8044610	8616524	8426289	9323664	9802058
5	38296	UPLC/MS Neg	H-	297.28	NA	3098.3	298.287	C19H37O2	2724-59-6	3083779	NA	NA	Lipids	Free fatty acid	17-methylstearate	1	203082721	220606757	147795690	254878617	148071926	222939943	159597795	177611060	245714645	166721854	200311067	234170419	272844474	317330933	288777602	251500883	320126350	269157384	251080270	279138525	203082721	220606757	147795690	254878617	291072247	360566756	246125228	393658257	218727424	198117261	264281439	282380483	302801916
6	34393	UPLC/MS Neg	Fragment (-C3H6O2)	277.217	NA	805	352.261	C21H36O4	NA	53480978	NA	NA	Lipids	Glycerolipids	1-linolenoylglycerol	1	10033851	6516964	23733370	27013356	14316849	17224945	9398636	7761947	20878701	16902554	16659679	21448160	32619940	23211307	20895354	22285672	17736585	25097193	12926970	15028003	10033851	6516964	23733370	27013356	12912958	37715388	16176354	16563652	13058312	14368052	25295768	13753105	21070459
7	27447	UPLC/MS Neg	Fragment (-C3H6O2)	279.233	NA	2120	354.277	C21H38O4	2277-28-3	5283469	NA	NA	Lipids	Glycerolipids	1-linoleoylglycerol (1-monolinolein)	1	6988727	4098677	8710350	10706617	7592653	7664243	3847582	5294339	10225271	7483297	6979675	9612551	10427249	9101537	9249082	8295171	4939411	6957792	7426694	6630567	6988727	4098677	8710350	10706617	5137704	9940258	5827768	5288706	7584371	6572989	6433795	6.70138e+06	11082269
8	32635	UPLC/MS Neg	H-	476.278	NA	1979.5	477.286	C23H44NO7P	NA	52925130	NA	NA	Lipids	Phospholipids	1-linoleoylglycerophosphoethanolamine	1	153379	91495	131154	132642	130066	164500	176038	198687	210350	48787	135923	169041	169871	307914	15365	153379	169381	380692	34763	205034	153379	91495	131154	132642	160827	398248	124470	133519	22264	123783	267950	176052	172401
10	21184	UPLC/MS Neg	Fragment (-C3H6O2)	281.249	NA	1203	356.293	C21H40O4	111-03-5	5283468	NA	NA	Lipids	Glycerolipids	1-oleoylglycerol (1-monoolein)	1	5099277	2961767	5480041	8251183	4781554	6207679	3824957	4850716	7419100	5103184	6273836	8137961	8142674	8240776	5653004	5520755	4341939	5561459	5601910	5069980	5099277	2961767	5480041	8251183	3399932	9285956	3187418	4017322	5281482	5240768	4968155	4354352	6922824
11	21127	UPLC/MS Neg	Fragment (-C3H6O2)	255.233	NA	1291.2	330.277	C19H38O4	542-44-9	14900	NA	NA	Lipids	Glycerolipids	1-palmitoylglycerol (1-monopalmitin)	1	13674391	8851452	12521198	14562555	13183307	13162384	13397897	11462470	17270197	14061766	15624994	18217967	17999900	19655261	12318912	15107895	12372191	14620214	13141462	1.29575e+07	13674391	8851452	12521198	14562555	10033188	17416839	12923315	11846965	12044113	12446741	14787688	10194731	16629319
12	33955	UPLC/MS Neg	H++C2H4O3	570.341	NA	734	495.332	C24H50NO7P	17364-16-8	86554	C04233	2-Acylglycero-Phosphocholines	Lipids	Phospholipids	1-palmitoylglycerophosphocholine (16:0)	1	1647148	1097920	1781840	2094786	1850659	2097376	1735813	1939348	2158995	1401619	1877920	1948137	1569414	2255268	823469	719029	1183454	1221207	609962	678809	1647148	1097920	1781840	2094786	1365602	1614163	963756	1034346	1095292	2316854	1023640	810480	995750
13	35631	UPLC/MS Neg	H-	452.278	NA	1449.7	453.286	C21H44NO7P	NA	9547069	C04230	2-Lysophosphatidylcholines	Lipids	Phospholipids	1-palmitoylglycerophosphoethanolamine	1	3728571	2865469	3809261	3665716	4164766	4589742	3260944	3782035	4761056	3261060	3455197	3351170	3846136	5500012	1798030	2568551	2266414	2353498	2061937	2538892	3728571	2865469	3809261	3665716	2627352	3200064	1944934	1824800	3087298	4396769	2332261	1784895	2978235
14	45970	UPLC/MS Neg	H-	483.273	NA	1166	484.28	C22H44O9P	NA	3300276	NA	NA	Lipids	Phospholipids	1-palmitoylglycerophosphoglycerol	1	455947	349184	658080	1118161	837705	817510	749826	469405	782728	590901	849108	701438	473137	816839	786592	842338	853529	622198	1016870	884670	455947	349184	658080	1118161	870222	1076698	937800	1362615	611072	924754	626800	748815	917376
16	42398	UPLC/MS Neg	H-	480.31	NA	1793.8	481.317	C23H48NO7P	69747-55-3	9547068	NA	NA	Lipids	Phospholipids	1-stearoylglycerophosphoethanolamine	1	1131719	620786	1104607	650284	1333183	1578672	1142443	1315172	1335524	891229	963787	950499	1612882	1920578	1131960	1125535	1331641	1573467	1243428	1159577	1131719	620786	1104607	650284	1345711	1518757	1228748	1229834	1283070	1534131	1608681	1299539	1539919
18	35892	UPLC/MS Neg	H-	169.014	NA	1639.2	170.037	C7H6O5	83-30-7	66520	NA	NA	Secondary metabolism	Benzenoids	2,4,6-trihydroxybenzoate	1	2257295	2288532	3377811	3796199	2532879	2478428	3295757	2417360	2421890	3076084	3676391	2745684	2261366	1728480	2896972	2465683	2481005	2515591	3353187	2830447	2257295	2288532	3377811	3796199	1679317	2024627	2776435	2813250	1340426	2499529	2496952	2512815	1820450
20	1411	UPLC/MS Neg	H-	266.089	NA	2143	267.097	C10H13N5O4	961-07-9	187790	C00330	DEOXYGUANOSINE	Nucleotide	Purine metabolism	2'-deoxyguanosine	1	886749	906260	771340	669027	777587	811286	620629	917237	860252	713925	581473	713996	671298	987600	494160	489508	592545	716437	526964	546402	886749	906260	771340	669027	937208	732800	685216	590571	643714	551098	501685	595317	824662
23	22036	UPLC/MS Neg	H-	159.103	NA	2407	160.11	C8H16O3	617-73-2	94180	NA	NA	Lipids	Free fatty acid	2-hydroxyoctanoate	1	60158	74218.4	60521	118499	83562	102322	76704	45487	99264	137509	157234	107712	122990	119616	114990	142489	223574	155602	251645	154044	60158	74218.4	60521	118499	48472	101823	145839	70460	116750	85252	40656	125819	190249
24	35675	UPLC/MS Neg	H-	271.228	NA	758	272.235	C16H31O3	764-67-0	92836	NA	NA	Lipids	Free fatty acid	2-hydroxypalmitate	1	107909619	104978815	102323172	199104727	105920945	158803804	119592842	123246730	173808415	134412087	156366335	137235709	183812936	239602878	115319563	108966576	124553199	102768890	132193290	114927937	107909619	104978815	102323172	199104727	110742484	120909944	93918225	117259444	92889807	114617666	115683103	94667211	124648170
25	17945	UPLC/MS Neg	H-	299.259	NA	1839	300.266	C18H36O3	629-22-1	69417	C03045	NA	Lipids	Free fatty acid	2-hydroxystearate	1	18604634	17496199	13465309	22592152	15673996	23793330	19668436	18885987	23747648	18043982	15931462	17214231	26892562	30237142	14955656	15879245	19045385	16574991	18685119	17173403	18604634	17496199	13465309	22592152	16776177	18662284	16504105	19299292	11923812	15192052	16910789	14078923	17799641
26	32506	UPLC/MS Neg	Fragment (-C3H6O2)	279.233	NA	675	354.277	C21H38O4	3443-82-1	5365676	NA	NA	Lipids	Glycerolipids	2-linoleoylglycerol (2-monolinolein)	1	3701782	1676124	3301394	3371421	3426969	2473305	1095032	1991515	5155580	3102106	2291810	4247203	6070444	4666450	4863673	4875080	2488968	4711189	3468066	3383247	3701782	1676124	3301394	3371421	2902067	6005469	3099428	2740341	3290212	1684365	3893324	2276281	6531165
27	21232	UPLC/MS Neg	Fragment (-C3H6O2)	281.249	NA	1399	356.293	C21H40O4	3443-84-3	5319879	NA	NA	Lipids	Glycerolipids	2-oleoylglycerol (2-monoolein)	1	2289499	1480360	3311927	6105439	2486892	3966259	1380490	2254210	3653733	2365838	4053576	6472031	8194691	4346915	2848747	8766650	218854	2304467	2457962	1789279	2289499	1480360	3311927	6105439	1545581	4465008	1502893	2.03916e+06	1843708	2014540	2042785	2373731	3619526
29	33419	UPLC/MS Neg	Fragment (-C3H6O2)	255.233	NA	2064.2	330.277	C19H38O4	23470-00-0	123409	NA	NA	Lipids	Glycerolipids	2-palmitoylglycerol (2-monopalmitin)	1	3697118	556637	1046764	379206	805176	421224	1371436	1751034	2162455	71021	4204152	5706617	3476366	3134763	2657615	2159122	2319411	2.85194e+06	2480940	2.53943e+06	3697118	556637	1046764	379206	3247015	2862945	3.07183e+06	3.08479e+06	911833	3458804	3712545	15615289	2541127
32	32197	UPLC/MS Neg	H-	181.051	NA	1150	182.058	C9H9O4	6482-98-0	9378	C03672	CPD-2222	Amino acid	Aromatic amino acid metabolism (PEP derived)	3-(4-hydroxyphenyl)lactate	1	91368	147531	11202	87881	103206	80324	205751	80420	138752	116540	116810	98881	15573	139249	269402	182904	268613	179560	243907	261649	91368	147531	11202	87881	99347	100266	157029	7361	134065	172967	135912	138256	33807
36	22001	UPLC/MS Neg	H-	159.103	NA	1492	160.11	C8H16O3	88930-08-9	26613	NA	NA	Lipids	Free fatty acid	3-hydroxyoctanoate	1	461124	597658	452317	644068	493380	594327	655043	537783	655000	653243	765165	708382	652512	630606	751512	706104	928197	745114	826890	679042	461124	597658	452317	644068	734685	590160	608731	630854	636691	806122	526733	721801	646839
37	15676	UPLC/MS Neg	H-	129.056	NA	804.3	130.063	C6H9O3	1460-34-0;51829-07-3	47	C00671	2-KETO-3-METHYL-VALERATE	Amino acid	Branched Chain Amino Acids (pyruvate derived)	3-methyl-2-oxovalerate	1	264038	158133	91296	248669	55914	67700	201256	281105	252464	241061	354886	242820	356949	135062	402223	380854	148610	102102	182568	197493	264038	158133	91296	248669	336362	431691	293958	224907	279108	80366	262831	250463	350888
39	21133	UPLC/MS Neg	H-	137.024	NA	1750	138.032	C7H5O3	99-96-7	135	C00156	4-hydroxybenzoate	Secondary metabolism	Benzenoids	4-hydroxybenzoate	1	1782055	1606458	2049899	1890010	1762332	1632500	1740629	1767321	1864499	1618179	1819902	1764808	1715205	1675562	1512199	1378947	1488464	1495482	1607873	1589544	1782055	1606458	2049899	1890010	1391410	1236970	1596162	1573660	1150582	1372986	1388994	1534701	1457777
40	1669	UPLC/MS Neg	H-	179.035	NA	2390	180.042	C9H7O4	156-39-8	979	C01179	P-HYDROXY-PHENYLPYRUVATE	Amino acid	Aromatic amino acid metabolism (PEP derived)	4-hydroxyphenylpyruvate	1	50748	80763	29853	97790	47460	53554	103673	118578	107635	71536	110713	61873	41952.8	21142	58974	120760	83882	87905	84190	78065	50748	80763	29853	97790	85806	111200	39673	77557	120518	87152	114978	125318	81883
41	22116	UPLC/MS Neg	H-	129.056	NA	1682.2	130.063	C6H9O3	816-66-0	70	C00233	2K-4CH3-PENTANOATE&redirect=T	Amino acid	Branched Chain Amino Acids (pyruvate derived)	4-methyl-2-oxopentanoate	1	1234432	1147266	779095	899826	890525	1056691	812767	1200380	1565093	1032035	715618	1019400	1487393	1221404	761628	1248079	1098658	1232405	1046061	1117298	1234432	1147266	779095	899826	1138305	1313238	787079	994623	1623385	1135866	1220615	1376205	1492358
43	1494	UPLC/MS Neg	H-	128.035	NA	1723.9	129.043	C5H6NO3	98-79-3	7405	C01879	5-OXOPROLINE	Amino acid	Glutathione metabolism	5-oxoproline	1	3439577	7544621	10010643	7953094	4820439	3626119	5020919	3559349	3362938	2785283	3818065	4209818	4954159	4494083	4992775	3623077	3012904	2401668	2979456	2382626	3439577	7544621	10010643	7953094	4676657	3457287	4139531	3619543	3335663	3436734	3577059	3607608	3343049
46	21239	UPLC/MS Neg	H-	159.103	NA	3447	160.11	C8H15O3	764-89-6	69820	NA	NA	Lipids	Free fatty acid	8-hydroxyoctanoate	1	4124923	3223912	3381222	2669956	3279132	3177181	3247806	3496251	5028401	3154918	3003288	3346366	4654937	4763468	3279814	3876681	3986135	3582917	2816766	3569199	4124923	3223912	3381222	2669956	5341285	3406418	3032929	3510542	4065086	3910876	3147102	4329962	4793729
47	46173	UPLC/MS Neg	H-	173.009	NA	1252.2	174.016	C6H6O6	NA	NA	C00417	NA	Carbohydrate	TCA cycle	aconitate [cis or trans]	1	5631871	4490994	4818243	4496891	4643549	3879436	3936224	5086573	4918751	4070524	4745130	4710470	3981038	6212756	4511952	4462235	4344694	4888099	4113069	4394410	5631871	4490994	4818243	4496891	5058577	3747008	4955908	4857654	4875678	3749152	3341935	4481563	3988625
49	36815	UPLC/MS Neg	H-	346.056	NA	2040	347.063	C10H12N5O7P	130-49-4	94136	C00946	CPD-3705	Nucleotide	Purine metabolism	adenosine 2'-monophosphate (2'-AMP)	1	198818	253843	262941	249520	233379	242191	282352	276970	349197	206703	336659	273070	223731	254782	484557	191861	262492	195449	235637	227231	198818	253843	262941	249520	338679	261834	97637	324487	148226	477017	179113	292556	249992
50	37467	UPLC/MS Neg	H-	328.045	NA	5730	329.053	C10H12N5O6P	37063-35-7	2024	C02353	NA	Nucleotide	Purine metabolism	adenosine-2',3'-cyclic monophosphate	1	5613881	5980727	6977643	5764297	6315340	5932934	7939993	6835900	4584568	6590657	7196463	6649762	4811284	5425748	5880698	5807563	5457699	5723789	6891976	6117162	5613881	5980727	6977643	5764297	7284173	5031952	6906023	6097779	3758678	4928553	5729336	6279744	6334300
55	37073	UPLC/MS Neg	H-	131.071	NA	5695	132.079	C6H12O3	6064-63-7	99824	NA	NA	Lipids	Free fatty acid	alpha-hydroxycaproate	1	397093	450339	428575	352370	294335	390643	310255	318972	454658	420575	291493	443875	519556	575180	530758	431080	651470	580180	472275	537016	397093	450339	428575	352370	464988	348007	256364	441779	455444	512731	336172	467382	530754
61	1118	UPLC/MS Neg	H-	311.296	NA	2432.9	312.303	C20H39O2	506-30-9	10467	C06425	ARACHIDIC_ACID	Lipids	Free fatty acid	arachidate (20:0)	1	43143199	38899124	43572499	66322261	42849330	60074229	54261554	49024306	58684811	44861407	64005829	61470174	58468943	63288258	58598090	49287993	59493940	49062686	57289820	56585497	43143199	38899124	43572499	66322261	44817121	56785280	41737073	55646046	43162177	53348872	45545899	50286085	55149016
62	1110	UPLC/MS Neg	H-	303.233	NA	1561.6	304.24	C20H31O2	506-32-1	444899	C00219	ARACHIDONIC_ACID	Lipids	Free fatty acid	arachidonate (20:4n6)	1	1425350	1998535	2361973	2500918	2112465	2536062	2238208	1945825	2190848	2224271	2778968	2869830	1595347	1859796	3004121	2086608	1784865	1793166	2200584	1541652	1425350	1998535	2361973	2500918	1988865	1754434	2392832	2268872	1113149	2031937	2041996	2106299	1457160
66	18362	UPLC/MS Neg	H-	187.098	NA	1276	188.105	C9H16O4	123-99-9	2266	C08261	NA	Lipids	Fatty acid, Dicarboxylate	azelate (nonanedioate)	1	21727565	23480644	23617435	32020427	21146670	20749351	28526685	19112575	23411931	27337417	31034851	29438795	28140681	25553443	29733875	25407672	29209720	25694516	31113252	29577616	21727565	23480644	23617435	32020427	28787386	22655720	25050678	31540493	21541727	26561192	19997561	28008452	24387050
69	15778	UPLC/MS Neg	H-	121.029	NA	741.1	122.037	C7H5O2	65-85-0	243	C00180	BENZOATE	Secondary metabolism	Benzenoids	benzoate	1	16261021	19597092	17959328	20507976	16813924	16639699	17926368	16818012	17720269	18766602	18920235	17027861	18023368	19701120	19538674	17830096	20153702	19062256	16499780	15554184	16261021	19597092	17959328	20507976	19140040	17816541	18075903	17773892	14009969	18900778	16356268	17783441	20586074
73	32489	UPLC/MS Neg	H-	115.076	NA	2510	116.084	C6H12O2	142-62-1	8892	C01585	NA	Lipids	Free fatty acid	caproate (6:0)	1	2389842	3275663	3246887	3768348	3253974	2263282	2245873	2746551	3275466	2441376	3118229	2434147	4546772	4016908	3150658	3703186	3707662	4146911	4328418	5576584	2389842	3275663	3246887	3768348	4553781	4525291	3502212	3376440	2898513	2377143	2899039	2346514	5255627
74	32492	UPLC/MS Neg	H-	143.108	NA	1517.5	144.115	C8H15O2	124-07-2	379	C06423	CPD-195	Lipids	Free fatty acid	caprylate (8:0)	1	6362990	2527897	3788223	3941931	4113212	2879554	2520134	3841864	4225923	6405870	3642019	2583096	3172251	4653774	4515093	4758486	2484787	4559000	5224360	4436386	6362990	2527897	3788223	3941931	4327744	4644271	5112208	5144504	3402943	1736808	2567409	2244850	6356068
79	1564	UPLC/MS Neg	H-	191.02	NA	2573	192.027	C6H5O7	77-92-9	311	C00158	CIT	Carbohydrate	TCA cycle	citrate	1	44403861	48680227	65165260	58464426	60659717	55276716	76897747	63724120	42272015	58707966	86638981	73398538	43596775	68456651	65142644	58168736	55973445	68213244	74274956	65052504	44403861	48680227	65165260	58464426	49563734	49507686	73760698	65510250	52467833	46998506	55337625	67137506	37521516
82	17805	UPLC/MS Neg	H-	307.264	NA	3527.2	308.272	C20H36O2	2091-39-6	6439848	C16525	NA	Lipids	Free fatty acid	dihomo-linoleate (20:2n6)	1	8153931	7313068	8393555	13281798	8531734	10917080	10799818	8735989	11544724	10536998	13473178	12571088	11298203	11617500	10867719	10139851	10393349	9449711	12554840	10716494	8153931	7313068	8393555	13281798	10341599	11135335	10528676	11294547	6771420	10277071	9491056	9687898	10523338
83	35718	UPLC/MS Neg	H-	305.249	NA	1899.3	306.256	C20H33O2	17046-59-2	5280581	C03242	CPD-8120	Lipids	Free fatty acid	dihomo-linolenate (20:3n3 or n6)	1	10997742	9898317	14303861	21079734	12258796	17056116	18153814	12106852	17242851	15933985	26060028	19388053	14663591	15094567	18398117	14873722	15956800	12453581	19456476	15990127	10997742	9898317	14303861	21079734	14062487	15161404	16355998	16382572	10807018	15579939	14586436	14585370	14784543
84	32415	UPLC/MS Neg	H-	335.296	NA	6400	336.303	C22H40O2	7370-49-2	5282807	C16533	NA	Lipids	Free fatty acid	docosadienoate (22:2n6)	1	443165	589033	331925	767941	361280	478460	567168	435013	767189	588535	518930	726450	810194	942319	1135410	1041826	1002904	865985	1149692	1174477	443165	589033	331925	767941	965256	1228908	1099677	1418257	327500	587931	973405	1292577	1138389
85	32388	UPLC/MS Neg	H-	229.145	NA	820	230.152	C12H22O4	693-23-2	12736	C02678	NA	Lipids	Fatty acid, Dicarboxylate	dodecanedioate	1	3260789	3659896	3393805	4581188	3408142	3564405	4783532	2715385	3532169	4502044	4809614	4097886	2638097	2805141	4673223	3573260	4324419	3264245	5054762	3613508	3260789	3659896	3393805	4581188	3716574	2893434	3854935	4279096	3185679	4212500	2542776	3766128	3609515
86	33587	UPLC/MS Neg	H-	309.28	NA	3000	310.287	C20H37O2	NA	5282768	NA	CPD-12189	Lipids	Free fatty acid	eicosenoate (20:1n9 or 11)	1	22864752	23476097	20616620	36573550	19128474	27157518	24405272	22811858	28394240	28546083	32606836	36142140	39526692	36694221	44433837	47459624	46431085	50373080	48674026	51380986	22864752	23476097	20616620	36573550	42933597	50913431	41949960	54717094	22666737	29829948	45062894	49965108	42923767
87	1552	UPLC/MS Neg	H-	337.311	NA	6794	338.318	C22H42O2	112-86-7	5281116	C08316	NA	Lipids	Free fatty acid	erucate (22:1n9)	1	9659969	9676737	9042989	14443817	8460335	10147590	12161747	8333400	12488654	10488208	17110963	14137008	9969079	8632003	12619433	8708464	12121638	9477544	13727659	10907141	9659969	9676737	9042989	14443817	9954762	9847295	10193342	12712585	7672908	11413114	9611190	9333861	9263362
92	15797	UPLC/MS Neg	H-	455.097	NA	6950	456.105	C17H18N4O9P	130-40-5	710	C00061	FMN	Cofactors, Prosthetic Groups, Electron Carriers	Riboflavin and FAD metabolism	flavin mononucleotide (FMN)	1	101719	56030	76137	73322	66250	51062	37768	112054	47039	69519	68645	66413	15872	66668	53166	44179	70432	90123	80117	94343	101719	56030	76137	73322	131146	68290	108570	96906	44158	71437	66116	93656	84947
101	48729	UPLC/MS Neg	H-	315.072	NA	2300.4	316.079	C13H16O9	1820-89-9	10914066	NA	NA	Secondary metabolism	Phenylpropanoids	gentisic acid-5-glucoside	1	1458677	1559249	1228679	1322379	1278949	1112546	1266844	1468774	1314739	1221989	1959280	1465582	1670998	3189926	1909835	1910185	1554325	2349679	1049243	1757865	1458677	1559249	1228679	1322379	1919895	1398585	1795091	1999699	2093842	1058867	907042	1270645	1000950
111	15122	UPLC/MS Neg	H-	91.0401	NA	3446	92.0473	C3H8O3	56-81-5	753	C00116	GLYCEROL	Lipids	Glycerolipids	glycerol	1	33384832	36722147	39668936	52919640	40554618	40422349	53530556	38529900	39258732	44373960	49505994	50028390	32484401	36467822	47137911	42504239	46970300	40790773	47952706	44282840	33384832	36722147	39668936	52919640	47544801	37160873	47298670	47635132	32211943	43905028	38977522	52134599	39235788
121	35678	UPLC/MS Neg	H-	285.207	NA	3736.8	286.214	C16H28O4	505-54-4	10459	C19615	CPD-10511	Lipids	Fatty acid, Dicarboxylate	hexadecanedioate	1	4518567	6216485	8067846	8744855	6887928	6387422	10610255	5781439	5660546	8078550	11411775	8628790	6726309	4811044	10169468	7805960	9993197	6797888	12293527	8693927	4518567	6216485	8067846	8744855	6962064	5986657	10631547	10267102	4664841	7980992	6591451	8423764	6830247
122	59	UPLC/MS Neg	H-	154.062	NA	2170	155.069	C6H9N3O2	5934-29-2	6274	C00135	HIS	Amino acid	Glutamate family (alpha-ketoglutarate derived)	histidine	1	2197213	3117171	3763705	2939020	3290124	3189058	3090735	3346376	3207107	2849465	2843194	3008799	2633692	3150487	2764466	2492094	2313889	2769425	2395350	2628192	2197213	3117171	3763705	2939020	3206292	2624083	2878875	2640315	2598962	2349657	2599412	2431660	2484186
123	3127	UPLC/MS Neg	H-	135.031	NA	908	136.039	C5H4N4O	68-94-0	790	C00262	HYPOXANTHINE	Nucleotide	Purine metabolism	hypoxanthine	1	128793	191735	327000	393090	149445	167195	240667	310468	254418	189106	211060	262557	282854	356097	270664	196227	249487	370877	214223	160812	128793	191735	327000	393090	299596	314642	266223	303592	202563	157576	322026	308994	147561
124	38116	UPLC/MS Neg	H-	160.04	NA	2380.8	161.048	C9H6NO2	771-50-6	69867	C19837	CPD-13135	Hormone metabolism	Auxin metabolism	indole-3-carboxylic acid	1	15950	30452	38447	20651	42115	11168	22686	48125	17123	18616	73276	12482	80875	52703	25524	38447	67896	63204	52789	38109	15950	30452	38447	20651	58200	45143	36404	40999	67560.2	73031	17411	49548	37570
128	48676	UPLC/MS Neg	H-	447.093	NA	6477	448.101	C21H20O11	NA	NA	NA	NA	Secondary metabolism	Flavonoids	kaempferol 3-O-glucoside/galactoside	1	58639675	62185527	67909602	74842574	71608377	67197178	77168520	70352744	71413973	70439943	76656083	72806476	73455906	66462210	67533648	72672101	69180264	74114759	83432126	75012427	58639675	62185527	67909602	74842574	65780825	67566844	78471284	72714868	55165261	70050770	74450983	76035869	74479562
130	1645	UPLC/MS Neg	H-	199.17	NA	3085	200.178	C12H23O2	143-07-7	3893	C02679	DODECANOATE	Lipids	Free fatty acid	laurate (12:0)	1	50703035	67999612	63212744	65490038	60951966	67460600	65724873	60184225	65002237	64434025	65402853	64861770	68299899	78339273	65349570	56934947	69770952	61703893	60237634	58068888	50703035	67999612	63212744	65490038	79099535	66893321	68651247	72200321	57518906	67496371	58176453	61130104	68155805
135	1105	UPLC/MS Neg	H-	279.233	NA	2425	280.24	C18H31O2	60-33-3	5280450	C01595	LINOLEIC_ACID	Lipids	Free fatty acid	linoleate (18:2n6)	1	578455414	651758353	718983195	976124216	711485565	855137162	961338409	742483448	821271363	905152893	1192430861	968779845	687331942	725549428	866270786	782559614	797509581	660313573	955636626	793889564	578455414	651758353	718983195	976124216	790880637	770776873	889135775	965707822	612661724	831607363	698274224	878406658	668159419
136	34035	UPLC/MS Neg	H-	277.217	NA	2384	278.225	C18H29O2	NA	5280934	C06426	CPD-8117	Lipids	Free fatty acid	linolenate [alpha or gamma; (18:3n3 or 6)]	1	2090569102	2564118736	3300153198	3767609962	2778867519	3149226394	4366609013	2913552484	2803929701	3566856440	4909727315	3918497231	2236522025	2292808942	3645766638	3046154115	3060175921	2494118143	4086755290	2986934882	2090569102	2564118736	3300153198	3767609962	3135204587	2750677747	3996431021	4106467287	2127682666	3303187708	2718960878	3759494437	2480807799
147	1365	UPLC/MS Neg	H-	227.202	NA	2452	228.209	C14H27O2	544-63-8	11005	C06424	CPD-7836	Lipids	Free fatty acid	myristate (14:0)	1	166290158	206252589	208133777	243623123	197189975	217208279	233220347	231639520	227089616	187503440	233050240	231022265	228365934	237997445	226898847	202794728	257754650	222966198	222233836	235543666	166290158	206252589	208133777	243623123	259541613	250854147	238061264	269728139	193839934	211301407	214669741	231157725	229981004
148	32418	UPLC/MS Neg	H-	225.186	NA	2185	226.193	C14H26O2	544-64-9	5281119	C08322	NA	Lipids	Free fatty acid	myristoleate (14:1n5)	1	25999701	36486756	35970809	35607096	36353510	34197651	37167640	35054144	46588617	37542563	40090397	36398894	35557313	33571361	33503046	31126742	32161653	34672082	33965639	35613165	25999701	36486756	35970809	35607096	52226821	38258843	43416099	36705307	25443818	33212247	27556602	37824426	37710655
157	1587	UPLC/MS Neg	H-	172.098	NA	1475	173.105	C8H15NO3	1188-21-2	70912	C02710	NA	Amino acid	Branched Chain Amino Acids (pyruvate derived)	N-acetylleucine	1	84880	200740	67908	253152	243265	199342	204019	174010	235902	203083	242687	148258	182455	90839	195727	209163	20667	167242	220515	187669	84880	200740	67908	253152	244626	210512	141229	165609	191283	215324	161345	223603	264388
158	1589	UPLC/MS Neg	H-	190.054	NA	1651.8	191.062	C7H13NO3S	65-82-7	448580	C02712	NA	Amino acid	Aspartate family (OAA derived)	N-acetylmethionine	1	158878	165653	135971	84041	125678	153141	44904	232104	197580	115549	91625	121034	144520	264884	70186	99829	75349	156547	52779	101737	158878	165653	135971	84041	170972	181000	121242	93546	120633	68311	108761	118146	132131
159	33950	UPLC/MS Neg	H-	206.082	NA	3000	207.09	C11H13NO3	2018-61-3	74839	C03519	NA	Amino acid	Aromatic amino acid metabolism (PEP derived)	N-acetylphenylalanine	1	39429	57461	68481	70615	106473	51561	66530	32494	98472	72071	12748	79826	90086	91027	80972	64900	64791	68526	68986	78804	39429	57461	68481	70615	99632	49049	57337	74111	79870	77775	72025	68940	87156
163	48187	UPLC/MS Neg	H-	166.018	NA	1379	167.025	C4H9NO4S	NA	159864	NA	NA	Amino acid	Serine family (phosphoglycerate derived)	N-acetyltaurine	1	31691	110687	121982	132713	125250	138470	105539	126775	109349	152414	119743	96853	180017	178681	60194	81120	120772	183008	151055	147503	31691	110687	121982	132713	147134	121416	25780	113489	60068	119999	140549	99710	149513
165	48433	UPLC/MS Neg	H-	192.067	NA	1035	193.074	C10H11NO3	13200-85-6	759256	NA	NA	Amino acid	Aromatic amino acid metabolism (PEP derived)	N-formylphenylalanine	1	217006	366458	238968	347659	333598	306296	384504	395581	441399	373544	268443	307630	78491	75631	346355	203520	360284	296101	287515	374065	217006	366458	238968	347659	411812	172082	348651	135204	225103	356826	303896	302867	395719
171	36754	UPLC/MS Neg	H-	313.238	NA	2990	314.246	C18H34O4	871-70-5	70095	NA	NA	Lipids	Fatty acid, Dicarboxylate	octadecanedioate	1	4412246	5973125	7000422	7739556	6002536	5735866	8690216	5194065	5523376	7025132	9566686	7237530	5948651	4355595	8390673	6246435	8676189	6224499	9487398	7666419	4412246	5973125	7000422	7739556	6929268	5683579	8769368	8032213	4451959	7037982	5758465	7254695	6203478
173	38102	UPLC/MS Neg	H-	324.291	NA	771.8	325.301	C20H39NO2	11-58-0;111-58-0	5283454	NA	NA	Lipids	Fatty acid amide	oleic ethanolamide	1	4453230	4189114	4834799	9145765	3183071	4226939	5884474	3231066	5566314	6300688	10606527	9426278	3760917	3449818	6729701	5515416	5044805	4213145	5921320	4680694	4453230	4189114	4834799	9145765	2872025	3754617	3947274	5400236	2226259	5261356	3552721	4435063	3656285
174	45413	UPLC/MS Neg	H-	260.023	NA	6034	261.031	C9H11NO6S	NA	514186	NA	NA	Amino acid	Aromatic amino acid metabolism (PEP derived)	O-sulfo-L-tyrosine	1	24877	3315	41866	24590	28130	9442	131828	73790	46896	12501	58228	19660	36306	79042	26942	37274	138331	80496	58879	50595	24877	3315	41866	24590	14684	56597	25057	61077	61806	81725.9	100638	73181	52454
175	1336	UPLC/MS Neg	H-	255.233	NA	5346.9	256.24	C16H31O2	57-10-3	985	C00249	PALMITATE	Lipids	Free fatty acid	palmitate (16:0)	1	1996245921	2114688224	1885643133	3163449075	1911461864	3244754074	2474722515	2511230810	2737097169	2099045495	3088063286	3125264974	2666193704	3126692591	2675301838	2429081638	2799158652	2348730689	2655890407	2714686992	1996245921	2114688224	1885643133	3163449075	2269969449	2593253875	2089031289	2780995893	1953998625	2428144083	2406957674	2120860287	2437239485
176	33447	UPLC/MS Neg	H-	253.217	NA	2713.7	254.225	C16H29O2	373-49-9	445638	C08362	CPD-9245	Lipids	Free fatty acid	palmitoleate (16:1n7)	1	231083840	269031117	287459282	362963112	296679055	305098378	306623830	290042793	403432313	315625320	360669323	311075636	347917776	323895758	284980244	282154429	298784463	296240713	335417352	306431593	231083840	269031117	287459282	362963112	379334069	322483692	324658678	344873188	234062214	297027563	256504341	322650860	311628284
177	38165	UPLC/MS Neg	H-	298.275	NA	4362	299.282	C18H37NO2	544-31-0	4671	C16512	NA	Lipids	Fatty acid amide	palmitoyl ethanolamide	1	122680476	25655823	60153127	69976330	16215975	16029056	49532366	22469676	41058306	53250432	56375637	37918368	37177172	36822040	32828388	52926119	35526821	47468012	37399331	23971945	122680476	25655823	60153127	69976330	74077806	33151260	22315077	24079200	26620355	39520427	33960949	56960748	29716551
178	1508	UPLC/MS Neg	H-	218.103	NA	6250	219.111	C9H16NO5	137-08-6	6613	C00864	PANTOTHENATE	Cofactors, Prosthetic Groups, Electron Carriers	CoA metabolism	pantothenate	1	98957	179116	148745	180597	131868	76032	169780	148362	138377	186090	229938	133671	157952	269850	223343	162100	223402	180089	233552	137148	98957	179116	148745	180597	195433	137772	99353	221825	165798	64284	154276	161650	116360
179	1361	UPLC/MS Neg	H-	241.217	NA	5900	242.225	C15H30O2	1002-84-2;10002-84-2	13849	C16537	NA	Lipids	Free fatty acid	pentadecanoate (15:0)	1	92554713	98409023	93410023	129265221	117244459	136676037	111743398	118793746	130918421	104524879	137524246	129798888	139088367	147556404	127996935	121197832	136536848	112793626	135954501	131096827	92554713	98409023	93410023	129265221	116008276	121172137	105767845	133518928	104491823	116688447	109399288	102518791	131765239
184	566	UPLC/MS Neg	H-	163.04	NA	930	164.047	C9H7O3	156-06-9	997	C00166	PHENYL-PYRUVATE	Amino acid	Aromatic amino acid metabolism (PEP derived)	phenylpyruvate	1	79964	104708	95575	112318	87290	123579	87613	101739	149121	81842	129381	49159	142557	80482	93297	43260	105661	106970	89952	142237	79964	104708	95575	112318	140541	45240	46151	88914	111770	138347	100786	145053	143591
186	42109	UPLC/MS Neg	H-	96.9696	NA	6628.9	97.9769	HO4P	7664-38-2	1061	C00009	Pi	Cofactors, Prosthetic Groups, Electron Carriers	Oxidative phosphorylation	phosphate	1	12643280	12580259	22332855	20046151	14547916	12734637	22227577	19686800	12216689	14904247	21757865	19742182	15916436	18182109	16283425	11878640	14791442	15373256	12795700	12870728	12643280	12580259	22332855	20046151	19395775	16743663	19103553	18170510	10878617	9398190	15486061	17494051	10065067
187	17665	UPLC/MS Neg	H-	121.029	NA	1173	122.037	C7H6O2	123-08-0	126	C00633	4-HYDROXYBENZALDEHYDE	Secondary metabolism	Benzenoids	p-hydroxybenzaldehyde	1	2696374	3226139	2617518	2515969	2876909	2784489	2865060	2780751	3033380	2800398	2848422	2674928	3613270	4039404	2993626	3311764	3656731	3443331	2755945	2725653	2696374	3226139	2617518	2515969	3666638	3185424	3245081	2682227	2979766	2856056	2522954	6700486	3873285
195	31555	UPLC/MS Neg	H-	182.046	NA	1718	183.053	C8H9NO4	82-82-6	6723	C00847	NA	Cofactors, Prosthetic Groups, Electron Carriers	Vitamin B metabolism (B6 or B12)	pyridoxate	1	451074	445949	399119	552417	511225	444059	542586	405586	499851	475489	628029	552173	353868	549385	683666	523819	559094	498514	645199	568173	451074	445949	399119	552417	484505	369889	452418	568533	493570	451445	375783	506286	369966
197	42582	UPLC/MS Neg	H-	87.0088	NA	5475	88.016	C3H3O3	127-17-3	1060	C00022	PYRUVATE	Carbohydrate	Glycolysis	pyruvate	1	1041609	332137	2034306	501429	1519162	1298557	328829	1603853	2413146	1186800	974462	399887	2148195	1635869	1259348	1340515	652951	1636175	509167	894368	1041609	332137	2034306	501429	1515446	1272757	618576	929191	1391099	588797	795774	666251	1013253
202	1495	UPLC/MS Neg	H-	275.125	NA	1085	276.132	C11H19N2O6	997-68-2	160556	C00449	SACCHAROPINE	Amino acid	Aspartate family (OAA derived)	saccharopine	1	21494	91584	106244	131754	56666	92523	164956	194991	196023	112120	87113	108614	364746	359176	223667	344066	188663	354009	278038	260620	21494	91584	106244	131754	126144	152083	232457	126702	124283	138003	77877	119904	122402
203	1515	UPLC/MS Neg	H-	137.024	NA	1068.8	138.032	C7H5O3	69-72-7	338	C00805	CPD-110	Secondary metabolism	Benzenoids	salicylate	1	533657	619227	344719	468874	395368	324416	209739	406750	483097	390027	386184	369257	198653	728696	526830	460521	697393	399019	171332	368868	533657	619227	344719	468874	508324	298468	285945	417735	416103	465755	408382	453780	668928
208	1358	UPLC/MS Neg	H-	283.264	NA	5950	284.272	C18H35O2	57-11-4	5281	C01530	STEARIC_ACID	Lipids	Free fatty acid	stearate (18:0)	1	1058899735	1053886556	971608905	1421913973	958567157	1501581745	1201445927	1114971501	1219035716	994087622	1241655475	1260205158	1363546492	1501811868	1530852790	1278276502	1716877578	1466503898	1407371159	1498330260	1058899735	1053886556	971608905	1421913973	1350273909	1525931456	1312867253	1581821930	1065813137	1176034160	1693409808	1383778004	1402837066
210	15730	UPLC/MS Neg	H-	173.082	NA	1480	174.089	C8H12O4	505-48-6	10457	C08278	CPD0-1264	Lipids	Fatty acid, Dicarboxylate	suberate (octanedioate)	1	1909202	2826600	2936810	3353015	2266099	1912962	3053883	1703936	2108086	2263193	3017909	2667789	2772045	2678976	3373770	2495021	3110371	2437949	3183049	2616162	1909202	2826600	2936810	3353015	2438615	1917352	2443506	2811568	1854873	2484226	1955749	2611904	2026137
212	46960	UPLC/MS Neg	H-	96.9601	NA	1193	97.9674	H2SO4	14808-79-8	1118	C00059	NA	Amino acid	Serine family (phosphoglycerate derived)	sulfate	1	29164760	27474156	28585733	35362721	36119511	32922197	33072914	33800267	34901152	36114884	33723448	38996238	40521718	50875376	41303439	43386035	36918378	41331620	35775946	39286252	29164760	27474156	28585733	35362721	36795948	31133086	40618476	37744222	39940178	32299006	34998531	37087468	29178114
224	42395	UPLC/MS Neg	H-	215.129	NA	2597	216.136	C11H20O4	1852-04-6	15816	NA	NA	Lipids	Fatty acid, Dicarboxylate	undecanedioate	1	4204919	4237113	4229895	5049641	4120460	3689942	4917754	3486950	4756888	4840880	5581717	4906089	3779548	3813071	4633555	3732620	5221684	3764263	4992272	4291946	4204919	4237113	4229895	5049641	5559553	3841733	4132040	4801316	3982904	4578032	3475114	4533433	4952905
226	37137	UPLC/MS Neg	H-	305.018	NA	1116	306.025	C9H11N2O8P	40632-52-8	439715	C02355	NA	Nucleotide	Pyrimidine metabolism	uridine-2',3'-cyclic monophosphate	1	719034	653795	484370	320062	595668	636421	483690	500229	413812	721723	430607	550122	266379	379916	754840	620173	283392	393323	690947	580250	719034	653795	484370	320062	416116	396922	518020	410754	498006	394304	453182	300538	581298
227	33443	UPLC/MS Neg	H-	101.061	NA	6380	102.068	C5H10O2	109-52-4	7991	C00803	NA	Lipids	Free fatty acid	valerate	1	455423	380566	442633	679428	440709	419201	300988	491331	561268	419277	527260	371734	606562	516914	519548	693274	650753	739705	849094	742819	455423	380566	442633	679428	737789	697830	523704	228079	453049	463429	598845	534049	675957
232	37442	UPLC/MS Neg	H-	151.04	NA	5847	152.047	C8H8O3	121-33-5	1183	C00755	VANILLIN	Secondary metabolism	Phenylpropanoids	vanillin	1	3275738	6970995	6061255	6046238	4876910	5090390	4388363	4491833	5008700	5204970	5386532	4586532	5576967	5639343	5778517	5193354	6488954	6242670	5846550	5634935	3275738	6970995	6061255	6046238	5090718	6009401	5813457	5282561	4783512	5302222	5350494	5434804	5153302
9	1527	UPLC/MS Pos	H+	150.077	NA	1987	149.07	C6H7N5	5142-22-3	78821	C02216	NA	Nucleotide	Purine metabolism	1-methyladenine	1	1307715	1808784	1108429	908312	1415683	1569722	877426	1474326	1732777	1178787	584493	822809	1014376	1546409	1110033	912888	683187	867265	847515	1346397	1307715	1808784	1108429	908312	1259891	990023	888535	1086465	852931	494453	818783	858561	1246109
15	33961	UPLC/MS Pos	H+	524.371	NA	5555	523.364	C26H54NO7P	19420-57-6	497299	NA	NA	Lipids	Phospholipids	1-stearoylglycerophosphocholine (18:0)	1	2213624	2469600	4001587	4695528	2510676	2466906	4012063	4270806	2949298	2299401	4477263	6262940	5001886	3967405	2316514	3043255	3772247	5103409	2486188	2296677	2213624	2469600	4001587	4695528	5476640	4854449	4872851	2543334	1942912	2688238	4622695	3966030	4297858
19	15949	UPLC/MS Pos	H+	228.098	NA	5450	227.091	C9H13N3O4	951-77-9	13711	C00881	DEOXYCYTIDINE	Nucleotide	Pyrimidine metabolism	2'-deoxycytidine	1	3997040	4525891	2724949	2749931	3545475	3961717	2166598	2429829	4567831	2597211	1823852	2697094	2220823	3649338	2655980	2784925	2090860	2493600	2014934	2330237	3997040	4525891	2724949	2749931	2556550	1131896	2410754	2284417	4085503	2473704	1485695	953295	3612894
28	42607	UPLC/MS Pos	H+	282.12	NA	838.7	281.112	C11H15N5O4	2140-79-6	102213	NA	NA	Nucleotide	Purine metabolism	2'-O-methyladenosine	1	3415345	3559875	3086007	2910999	2706084	3099384	2321417	4009581	3797702	2383544	2153399	2886048	3000239	4814402	1747001	2026224	2003233	3002436	1453810	1791616	3415345	3559875	3086007	2910999	3712855	2650034	2719895	2431746	2493873	1750056	1969671	2282779	2543880
30	43400	UPLC/MS Pos	H+	100.076	NA	2210	99.0684	C5H9NO	675-20-7	12665	NA	NA	Amino acid	Aspartate family (OAA derived)	2-piperidinone	1	114758723	106500208	111425634	119030396	109309204	164708282	61961967	124514456	90543716	82358865	64734035	102089854	88829502	154211395	109320154	103389994	118021296	92159890	59501808	108377179	114758723	106500208	111425634	119030396	134784050	149948286	131362539	105267685	69308679	70615820	87265550	111756094	87800630
31	31675	UPLC/MS Pos	H+	86.06	NA	6214	85.0568	C4H7NO	616-45-5	12025	NA	NA	Amino acid	Glutamate family (alpha-ketoglutarate derived)	2-pyrrolidinone	1	5132528	6018570	4593132	6150906	4795043	6243241	3130215	3965210	4922275	4523988	3438932	4123608	3557547	8238663	4872892	5890209	6083219	4612480	3396252	4476133	5132528	6018570	4593132	6150906	6381604	6190333	4721786	4924230	3508491	4572440	3094736	4681787	6035337
38	15681	UPLC/MS Pos	H+	146.092	NA	692.5	145.085	C5H11N3O2	463-003;463-00-3	500	C01035	NA	Amino acid	Glutamate family (alpha-ketoglutarate derived)	4-guanidinobutanoate	1	5069315	8434066	8378720	11522287	7842495	6233608	12225422	4285399	5696700	8646827	12545112	11126403	5879657	3795702	14598399	7175586	13962113	6443696	14602508	9934584	5069315	8434066	8378720	11522287	9590347	4475336	6844196	8950181	5259169	9793690	5611891	9181291	4584298
42	38159	UPLC/MS Pos	H+	242.114	NA	2190.9	241.106	C10H15N3O4	838-07-3	440055	C03592	NA	Nucleotide	Pyrimidine metabolism	5-methyl-2'-deoxycytidine	1	1962207	2188247	2052492	2005774	2058421	1835571	1399172	1987779	2561680	1552066	1261644	1763725	1710393	3079034	1166754	1049590	1347226	1682635	956659	1252876	1962207	2188247	2052492	2005774	2275467	1722517	1780451	1455787	1660636	1160430	1134321	1321137	1608681
44	43231	UPLC/MS Pos	H+	144.066	NA	6057.2	143.058	C6H9NO3	34622-39-4	3014237	NA	NA	Amino acid	Aspartate family (OAA derived)	6-oxopiperidine-2-carboxylic acid	1	46621	79848	128089	124866	65440	91341.2	174152	144351	107909	184214	39300	45621	179834	213574	172988	178350	152187	229630	99213	277017	46621	79848	128089	124866	182350	201042	252090	232054	177334	156072	175451	197349	140810
45	31580	UPLC/MS Pos	H+	298.115	NA	1722	297.107	C11H16N5O5	20241-86-4	NA	NA	CPD-15544	Nucleotide	Purine metabolism	7-methylguanosine	1	149689	203109	199347	301991	165354	146318	184297	321346	174081	164770	120944	200594	213383	403214	113115	85700	205071	209834	194355	148759	149689	203109	199347	301991	201572	103969	207264	216440	115997	81530	131278	150029	125963
48	555	UPLC/MS Pos	H+	268.104	NA	5511.2	267.097	C10H13N5O4	58-61-7	60961	C00212	ADENOSINE	Nucleotide	Purine metabolism	adenosine	1	4405986	5054388	4618688	4034209	4035533	4073411	5210097	4925072	4059988	5017035	6618159	5626516	4825783	4752250	6186547	4359039	4295700	4342647	4068335	4270361	4405986	5054388	4618688	4034209	5164774	3616029	4106620	5684626	3080806	3835826	4181014	4149003	5794368
52	1126	UPLC/MS Pos	H+	90.055	NA	4615	89.0476	C3H7NO2	56-41-7	5950	C00041	L-ALPHA-ALANINE	Amino acid	Aspartate family (OAA derived)	alanine	1	50808427	45894426	32758793	25347599	50706114	47437398	26850513	32220079	56131727	38009874	26086970	27500426	28226021	30725082	39211292	37003382	21214449	23840791	36048776	36776501	50808427	45894426	32758793	25347599	26800121	23484911	28649339	23852971	44489750	33819218	24932812	21401191	45236667
53	37093	UPLC/MS Pos	H+	203.139	NA	5596	202.132	C9H18N2O3	1638-60-4	259583	NA	NA	Peptide	Dipeptide	alanylleucine	1	107271676	110402542	118727024	111080471	103168603	114138038	101994356	116355706	119211593	97883432	98372182	112671224	97954514	128271304	89858611	84354494	89752544	101357832	80139774	89654715	107271676	110402542	118727024	111080471	119899572	98443264	100656795	105277495	94898601	83389701	84649612	95314217	103603065
63	1638	UPLC/MS Pos	H+	175.119	NA	6069	174.112	C6H14N4O2	1119-34-2	232	C00062	ARG	Amino acid	Glutamate family (alpha-ketoglutarate derived)	arginine	1	80423010	77137855	79931935	75324619	72522451	80647416	62056527	77318163	76286122	69243000	69611669	77293746	56295304	76370054	61576534	55375238	58241589	71945915	56462995	61268415	80423010	77137855	79931935	75324619	55327680	61003265	64971923	60054113	61482768	60270694	51502654	61790887	65697857
65	443	UPLC/MS Pos	H+	134.045	NA	1574	133.038	C4H7NO4	56-84-8	5960	C00049	L-ASPARTATE	Amino acid	Aspartate family (OAA derived)	aspartate	1	13512159	12859529	6732425	7457407	12068602	13072130	5415777	6360383	13947630	10921443	6717909	6157449	5818095	6299081	11662911	11578629	4224395	4957585	10111589	10455709	13512159	12859529	6732425	7457407	4584908	4793151	5296431	5335521	10119921	9822365	4811974	4552618	10229186
68	38641	UPLC/MS Pos	H+	122.06	NA	2080	121.053	C7H7NO	55-21-0	2331	C09815	NA	Xenobiotics	Chemicals	benzamide	1	13030251	24003871	9632401	11224870	11381087	11785783	5241738	5699946	13714217	9488189	5461130	5182055	7945481	25571290	12098099	13933899	19621294	8367746	3953451	4630135	13030251	24003871	9632401	11224870	19500865	14593482	9614344	10963592	10807375	17830766	5676057	10839427	23771211
70	3141	UPLC/MS Pos	H+	118.086	NA	1140	117.079	C5H11NO2	107-43-7	247	C00719	BETAINE	Amino acid	Serine family (phosphoglycerate derived)	betaine	1	40635552	46764490	42052388	36654813	27976183	23983534	24624136	20498954	38318008	19145951	24867407	26606904	28499170	26498576	34035453	18759185	28103799	29305494	22791149	20752817	40635552	46764490	42052388	36654813	33354356	29312804	23034869	27802944	20442205	15397939	24626558	27252965	12210490
75	15506	UPLC/MS Pos	H+	104.107	NA	5042.9	103.1	C5H14NO	67-48-1	305	C00114	CHOLINE	Lipids	Choline metabolism	choline	1	737171458	738028505	510126966	540228641	758165064	801369223	535054285	538212857	821463249	768586768	537225855	556630815	539182812	552200890	811823700	832006185	523059175	534993419	805210189	822248056	737171458	738028505	510126966	540228641	550097176	514618977	572596088	571739041	775721552	766510647	508088091	529209695	794065463
76	34396	UPLC/MS Pos	H+	184.073	NA	1497.7	183.066	C5H13NO4P	72556-74-2	1014	C00588	PHOSPHORYL-CHOLINE	Lipids	Choline metabolism	choline phosphate	1	510521	883271	343510	208807	926829	1123948	266561	550503	392283	411817	384941	379938	108624	578956	827632	748533	1037934	600774	621713	522874	510521	883271	343510	208807	594387	895665	416446	206778	543350	582531	733767	291435	582813
77	40410	UPLC/MS Pos	H+	139.05	NA	3760.1	138.059	C7H8N2O2	7699-35-6	1549103	NA	NA	Amino acid	Glutamate family (alpha-ketoglutarate derived)	cis-urocanate	1	11852407	50634967	56103604	42998368	26251137	19227446	20155864	15774412	13953348	8237102	9151474	14827556	27038516	30099188	16825394	16190190	8122664	5975797	9280154	6280435	11852407	50634967	56103604	42998368	19137522	14741130	14025017	12532569	11062863	9791506	12080879	11994583	12446273
80	2959	UPLC/MS Pos	H+	324.059	NA	1920	323.052	C9H14N3O8P	84-52-6	66535	C05822	NA	Nucleotide	Pyrimidine metabolism	cytidine-3'-monophosphate (3'-CMP)	1	1434461	1718295	1881772	1590564	1573952	1663095	1775026	1722301	1283871	1375494	1629621	1741839	1365549	928758	1222194	1256279	1487587	1471756	1210183	1161289	1434461	1718295	1881772	1590564	2177960	1719287	1876400	1650038	1020142	1160970	1190184	1363408	1315578
81	37465	UPLC/MS Pos	H+	306.049	NA	1021	305.041	C9H12N3O7P	15718-51-1	417654	C02354	NA	Nucleotide	Pyrimidine metabolism	cytosine-2',3'-cyclic monophosphate	1	4346903	4883483	5263001	5135612	4968897	4548068	5574530	5287435	4409405	4932322	4912991	5119686	3638038	4779218	3975076	3622799	3541614	3771561	3463991	3497599	4346903	4883483	5263001	5135612	5337969	3703424	4967369	4765896	3599604	3461313	3221361	3895126	3691612
105	57	UPLC/MS Pos	H+	148.06	NA	2165	147.053	C5H8NO4	56-86-0	611	C00025	GLT	Amino acid	Glutamate family (alpha-ketoglutarate derived)	glutamate	1	84208593	86195947	89354486	105036043	97569250	94606615	102044523	93291121	101614278	95181891	108103932	102512953	97173061	96044039	102455413	113792128	84367274	92153105	99770503	100364607	84208593	86195947	89354486	105036043	82235774	82381708	101505165	103523853	82235807	88568263	90550963	94432903	81499343
106	33487	UPLC/MS Pos	H+	162.076	NA	1988	161.069	C6H11NO4	1499-55-4	68662	NA	NA	Amino acid	Glutamate family (alpha-ketoglutarate derived)	glutamate, gamma-methyl ester	1	168543	281912	346323	461070	440824	367322	194914	344364	244589	274557	46579	263183	244071	329902	301021	31810	116304	121325	100670	183848	168543	281912	346323	461070	57442	177368	106748	199909	271940	432597	371051	475078	278641
107	53	UPLC/MS Pos	H+	147.076	NA	1090	146.069	C5H10N2O3	56-85-9	5961	C00064	GLN	Amino acid	Glutamate family (alpha-ketoglutarate derived)	glutamine	1	192723420	179729447	128502732	91045348	196280303	180185391	97534594	156071261	202800803	139737869	98412592	107435848	139243347	157216110	142400668	169615012	98178205	131007512	125935684	137275488	192723420	179729447	128502732	91045348	103754601	121669115	133930249	98441987	182145140	130064207	121910560	85704659	162129834
108	42994	UPLC/MS Pos	H+	260.16	NA	1640	259.153	C11H21N3O4	NA	NA	NA	NA	Peptide	Dipeptide	glutamine-leucine	1	31545382	30473309	30006371	26040994	30088772	31591479	24939716	31741322	33532580	26492536	23036182	27646107	25118192	33413438	23200584	23720214	21678501	25537423	20640426	25123459	31545382	30473309	30006371	26040994	28862304	24507796	25838853	24756165	24939908	21628954	21235272	22329504	27854339
113	36659	UPLC/MS Pos	H+	189.123	NA	3352.8	188.116	C8H16N2O3	19461-38-2	88079	NA	NA	Peptide	Dipeptide	glycylisoleucine	1	6230551	5744017	6421512	5634703	5974592	6169687	5365485	7422423	6789813	4949482	4819180	6090299	5977319	7758622	4193391	4905685	4221591	5407106	3469910	4555531	6230551	5744017	6421512	5634703	6018632	5357890	5301932	5039870	4783599	3799684	4546015	4527138	5170172
114	34398	UPLC/MS Pos	H+	189.123	NA	1496	188.116	C8H16N2O3	869-19-2	92843	C02155	NA	Peptide	Dipeptide	glycylleucine	1	48367705	46236193	49703848	41995085	45920459	49247115	42062681	51223226	51991550	40421068	39089465	45799323	41096929	53973817	37369599	35909135	35189848	41255454	32119490	36010298	48367705	46236193	49703848	41995085	48788964	40858003	40895863	40296168	39821373	32996667	33808629	37755615	44390671
115	18357	UPLC/MS Pos	H+	175.108	NA	831	174.1	C7H14N2O3	1963-21-9	97417	NA	NA	Peptide	Dipeptide	glycylvaline	1	9701859	8926337	10365195	8620397	9064328	9960034	8662275	11849205	10296331	8264936	8223059	9821531	9024889	11467581	7168431	7363752	6779296	8878741	6453948	7915125	9701859	8926337	10365195	8620397	9999270	8969523	9427263	8915879	7456296	6572593	7623148	7569381	8950212
116	32352	UPLC/MS Pos	H+	152.057	NA	2311.9	151.049	C5H5N5O	73-40-5	764	C00242	GUANINE	Nucleotide	Purine metabolism	guanine	1	96999451	94637213	121867671	104625579	87089321	88866559	98101800	123168204	93962402	72955681	88303614	103562475	109280285	137126266	61074540	63401569	88683240	99876276	56048270	60864459	96999451	94637213	121867671	104625579	135285739	98332766	108148539	97689025	77976797	58215155	86315715	86526377	83233744
117	1573	UPLC/MS Pos	H+	284.099	NA	3263.3	283.092	C10H13N5O5	118-00-3	6802	C00387	GUANOSINE	Nucleotide	Purine metabolism	guanosine	1	1798504	2396629	2513732	2377820	2598168	2304556	3281415	2245491	2282923	2832578	3414708	2811884	2300020	2119319	3126966	2352771	2909442	2116621	2240583	1757342	1798504	2396629	2513732	2377820	2116441	1771150	2376259	2868672	2207768	2209785	2035610	2278015	2084943
118	39786	UPLC/MS Pos	H+	364.065	NA	924	363.058	C10H14N5O8P	117-68-0	3522	NA	NA	Nucleotide	Purine metabolism	guanosine 3'-monophosphate (3'-GMP)	1	434028	539840	1204875	888281	504894	394306	1518696	951840	423025	512209	1173999	404639	1063792	468051	526875	406302	992583	741490	431762	449263	434028	539840	1204875	888281	1317973	846663	1088352	1343361	226253	323379	239812	838001	442267
119	37139	UPLC/MS Pos	H+	346.055	NA	1793	345.047	C10H12N5O7P	15718-49-7	92823	C06194	NA	Nucleotide	Purine metabolism	guanosine-2',3'-cyclic monophosphate	1	6975214	8777257	9732929	9160530	8650627	8293336	11504955	8293203	5841427	9523566	10169767	10066481	6603260	6972122	8360866	7680435	8144128	7116063	8640285	8143015	6975214	8777257	9732929	9160530	8861428	6870761	9408540	9296466	5952506	6722909	6563418	7911904	6649698
126	1125	UPLC/MS Pos	H+	132.102	NA	840	131.095	C6H13NO2	73-32-5	6306	C00407	ILE	Amino acid	Branched Chain Amino Acids (OAA derived)	isoleucine	1	352317540	345934960	375390700	299376816	329451654	369510095	286060357	448337376	409126142	297238279	263067172	322703309	349933924	463358707	227924417	277837916	249390929	335514789	224124564	272651984	352317540	345934960	375390700	299376816	363506038	328883188	337773462	305253744	300189734	241807139	296425361	271794747	325981637
127	40008	UPLC/MS Pos	H+	189.123	NA	1736	188.116	C8H16N2O3	868-28-0	342532	NA	NA	Peptide	Dipeptide	isoleucylglycine	1	6131753	5429861	6744643	5796004	5368760	5894868	5493607	7717471	6192165	4794241	5223399	5958417	5763538	7929286	4366716	4120776	4612803	5795878	3819035	4797174	6131753	5429861	6744643	5796004	6384548	5781506	5878923	5627379	5143878	4091815	4904714	5162298	5435776
131	60	UPLC/MS Pos	H+	132.102	NA	1687.5	131.095	C6H13NO2	61-90-5	6106	C00123	LEU	Amino acid	Branched Chain Amino Acids (pyruvate derived)	leucine	1	1101814488	1109664371	1208736416	986106256	1083514881	1146645362	951416031	1357871713	1219901457	939820680	896785282	1075215684	1031121319	1405302798	832590938	871177767	819668593	1044341452	728929085	853138229	1101814488	1109664371	1208736416	986106256	1154892572	1003952997	1045638246	951599167	940003816	786472997	858655599	866290064	980142492
132	48189	UPLC/MS Pos	H+	260.161	NA	6900	259.153	C11H21N3O4	NA	4305457	NA	NA	Peptide	Dipeptide	leucylglutamine	1	13685119	14816915	12830645	11993425	13542974	14455877	11395306	12565075	14874535	12580572	10204677	11820692	9686304	13236423	11380589	9984168	9874174	10917957	10286865	11992365	13685119	14816915	12830645	11993425	14925080	11541956	11183585	11027616	12058393	11096908	8458786	10257020	13393135
133	40045	UPLC/MS Pos	H+	189.123	NA	1708.8	188.116	C8H16N2O3	686-50-0	79070	NA	NA	Peptide	Dipeptide	leucylglycine	1	16395975	15121297	15588673	12487008	15015127	17077025	11339825	17682830	17648939	12551444	10664950	13068012	12662126	18723140	10770745	10654314	9924989	13609440	9323526	11551336	16395975	15121297	15588673	12487008	15311759	12819999	12312095	11759543	14588421	10512817	10772613	10652752	14425541
137	1301	UPLC/MS Pos	H+	147.113	NA	1481	146.106	C6H15N2O2	56-87-1	5962	C00047	LYS	Amino acid	Aspartate family (OAA derived)	lysine	1	58631744	56927039	53468349	46957436	52857585	58969804	42867979	50998720	55362986	50965319	44709225	49382071	39672923	54499326	46051636	40322826	41358399	49760327	41650101	45177272	58631744	56927039	53468349	46957436	45758150	41769019	44855431	41585415	46850704	44387384	35910765	41747386	46482215
138	40020	UPLC/MS Pos	H+	260.197	NA	6760	259.19	C12H25N3O3	7369-79-1	4682588	NA	NA	Peptide	Dipeptide	lysylleucine	1	21712509	20039479	24172193	19180347	18793482	20745833	19202069	24936150	20821685	16416385	19097915	20970749	20091321	27294491	14048714	13282106	16901020	20315852	12642465	15583689	21712509	20039479	24172193	19180347	24353528	21118876	18972733	20665271	15313457	13914908	15951250	18359859	18746724
143	18374	UPLC/MS Pos	H+	166.053	NA	1050	165.046	C5H11NO3S	3226-65-1	158980	C02989	L-Methionine-sulfoxides	Amino acid	Aspartate family (OAA derived)	methionine sulfoxide	1	39341869	41045711	37704351	41296506	40247446	41727547	35852830	41951521	46766771	38403885	37069039	42121054	36453771	47009548	37743510	35911277	30211583	37900921	30690467	36395324	39341869	41045711	37704351	41296506	38706593	32667426	35559152	34940675	38293234	33043885	30576474	32638732	35812664
144	46144	UPLC/MS Pos	Ammonium	212.113	NA	5499	194.079	C7H14O6	NA	NA	NA	NA	Carbohydrate	Sucrose, glucose,fructose metabolism	methyl glucopyranoside (alpha + beta)	1	2763775	2634251	2895159	3219277	3353480	3021885	2463170	2730514	3647792	2761362	2353856	2771642	2831145	3462322	2569094	2391613	2494129	2553995	2166567	2119281	2763775	2634251	2895159	3219277	2466686	3127962	2619152	2034676	2839525	2314245	2184968	2275177	3187488
149	15650	UPLC/MS Pos	H+	282.12	NA	5993	281.112	C11H15N5O4	15763-06-1	27476	C02494	NA	Nucleotide	Purine metabolism	N1-methyladenosine	1	201179	268847	633001	701989	287954	268905	599857	584741	282253	228716	554992	547831	536174	571891	212272	189033	620175	513719	187658	164852	201179	268847	633001	701989	609520	437656	521206	515649	249942	158662	406906	427132	181440
150	36752	UPLC/MS Pos	H+	189.123	NA	5956.9	188.116	C8H16N2O3	692-04-6	92832	C02727	NA	Amino acid	Aspartate family (OAA derived)	N6-acetyllysine	1	1607570	1634905	2008082	1707755	1781621	2003808	1575474	1712223	1936299	1462311	1528693	1737120	1962300	2401004	1615760	1445318	1585545	1722945	1436778	1810350	1607570	1634905	2008082	1707755	2086222	1812447	1726900	1711062	1823444	1432422	1612898	1448495	1845446
151	37114	UPLC/MS Pos	H+	282.12	NA	2725	281.112	C11H15N5O4	1867-73-8	102175	NA	NA	Nucleotide	Purine metabolism	N6-methyladenosine	1	394764	307955	137661	254986	339966	324131	198751	297512	453494	247498	219772	214445	231760	302608	33492	184764	123878	176866	147403	127819	394764	307955	137661	254986	378039	250486	206938	197252	140476	98935	122659	141268	85766
152	1498	UPLC/MS Pos	H+	189.16	NA	5695	188.152	C9H20N2O2	23284-33-5	440120	C03793	NA	Amino acid	Aspartate family (OAA derived)	N-6-trimethyllysine	1	19379244	19280306	19153872	19222424	20472996	21217903	17404880	19668870	20841293	19708573	19481219	19844840	20312577	20277634	20129948	21073553	18755331	21233974	20532497	21053853	19379244	19280306	19153872	19222424	17947233	19503091	20331755	18844332	19203461	19994473	18188149	19766328	21549773
154	33953	UPLC/MS Pos	H+	217.13	NA	2353	216.122	C8H16N4O3	155-84-0	67427	C02562	NA	Amino acid	Glutamate family (alpha-ketoglutarate derived)	N-acetylarginine	1	48903433	43123242	38928796	35240436	41117951	44356097	27535282	52559348	49670764	35360461	24073037	37009391	37459298	61585340	25386617	33391116	26721717	39913846	23769475	34258629	48903433	43123242	38928796	35240436	53949777	46165761	35046061	36074096	39051480	32457891	31621562	34348918	46647258
155	15720	UPLC/MS Pos	H+	190.071	NA	5236.2	189.064	C7H9NO5	5817-08-03	70914	C00624	ACETYL-GLU	Amino acid	Glutamate family (alpha-ketoglutarate derived)	N-acetylglutamate	1	756105	2136287	2498734	2429326	59026	69477	229104	129878	397724	327759	645012	794919	2158180	2317817	726057	660011	1498932	1810633	735392	968215	756105	2136287	2498734	2429326	659173	597162	426422	405751	199436	212423	536189	786535	154443
156	33943	UPLC/MS Pos	H+	189.087	NA	1550	188.08	C7H12N2O4	2490-97-3	182230	C02716	NA	Amino acid	Glutamate family (alpha-ketoglutarate derived)	N-acetylglutamine	1	22765	15285	47229	99370	34663	28281	94938.8	94369.4	24256	54295	52330	38441	80820	19649	39996	29557	42872	54561	67958.6	59149.3	22765	15285	47229	99370	84066.2	69781	51971.4	42147	67560.2	47731	20767	28133	52053.1
160	34387	UPLC/MS Pos	H+	158.081	NA	2562	157.074	C7H11NO3	1074-79-9	322640	NA	NA	Amino acid	Glutamate family (alpha-ketoglutarate derived)	N-acetylproline	1	1631041	3146603	3375878	3855043	2432317	3464889	2411578	2777942	4231568	3766935	3043656	3826047	4145091	3063555	4585085	4564675	3119147	2391136	3987385	4358397	1631041	3146603	3375878	3855043	3831191	3126913	3735704	4228985	3524376	3570440	3061101	3307987	3436907
161	37496	UPLC/MS Pos	H+	131.118	NA	1740	130.111	C6H14N2O	18233-70-0	122356	C02714	NA	Amino acid	Amines and polyamines	N-acetylputrescine	1	2270557	2167121	2550853	2385555	2509910	2479853	2401034	2691166	2927256	2265690	2206193	2682953	3480425	3129485	2409471	2869140	2666998	2754501	2532676	2676316	2270557	2167121	2550853	2385555	2894471	2557139	2731718	2485227	2070967	2303577	2803616	2660711	3104132
162	37076	UPLC/MS Pos	H+	148.06	NA	1561	147.053	C5H9NO4	97-14-3	65249	NA	ACETYLSERINE	Amino acid	Serine family (phosphoglycerate derived)	N-acetylserine	1	758661	830229	1066032	1191535	812763	747361	916692	920239	718667	563684	830257	975054	1260102	1543471	881945	969878	1083509	1099075	973264	951268	758661	830229	1066032	1191535	977522	742598	936742	1129588	820050	648104	1009209	841424	576889
164	33939	UPLC/MS Pos	H+	162.076	NA	1805	161.069	C6H11NO4	17093-74-2	152204	NA	NA	Amino acid	Aspartate family (OAA derived)	N-acetylthreonine	1	379639	564296	337061	502352	607095	589581	636703	498839	334279	519918	648338	317315	470424	577475	558683	440009	557298	609929	502535	495601	379639	564296	337061	502352	763386	121124	416377	593459	411579	495948	494379	269860	509058
166	43026	UPLC/MS Pos	H+	304.15	NA	1964.7	303.143	C12H21N3O6	34441-14-0	9882882	C05324	NA	Cofactors, Prosthetic Groups, Electron Carriers	Nicotinate and nicotinamide metabolism	nicotianamine	1	7490574	7251449	2119411	2389704	7758139	7849516	2664201	2713577	8443639	7619619	3001113	2554210	2618674	2503828	8306943	9326499	2123433	2501886	9196816	8784060	7490574	7251449	2119411	2389704	2016517	1922611	3022787	2639428	8892875	7278332	2898641	2567209	7810134
167	33013	UPLC/MS Pos	H+	255.098	NA	1421	254.09	C11H15N2O5	1341-23-7	439924	C03150	NICOTINAMIDE_RIBOSE	Cofactors, Prosthetic Groups, Electron Carriers	Nicotinate and nicotinamide metabolism	nicotinamide riboside	1	194245	271466	227380	275318	188353	99091	258571	229897	155332	112271	377783	262441	160131	230422	308575	167971	392261	365611	460369	261177	194245	271466	227380	275318	265878	308575	397951	482975	166705	378433	342113	448254	108738
168	1504	UPLC/MS Pos	H+	124.039	NA	1372	123.032	C6H4NO2	59-67-6	938	C00253	NIACINE	Cofactors, Prosthetic Groups, Electron Carriers	Nicotinate and nicotinamide metabolism	nicotinate	1	468885	681149	873571	1660073	643943	642258	1126082	1373026	781615	696427	1187647	1379866	1035430	1035760	1294877	758260	828822	1094835	592997	603127	468885	681149	873571	1660073	969831	852177	1019783	1342585	548324	657374	571067	1120607	488240
169	33471	UPLC/MS Pos	H+	256.082	NA	875	255.098	C11H15N2O5	2625-49-2	161234	C05841	NICOTINAMIDE_RIBOSE	Cofactors, Prosthetic Groups, Electron Carriers	Nicotinate and nicotinamide metabolism	nicotinate ribonucleoside	1	393147	1151001	930246	875709	1198432	1381747	1141169	574718	940404	1387139	1241517	1135641	847179	222355	1882248	1547252	1645174	1260453	2066310	1625102	393147	1151001	930246	875709	507183	870897	1351652	1075407	1539760	1407765	1058240	1117584	745993
170	37431	UPLC/MS Pos	H+	130.086	NA	2155	129.079	C6H11NO2	475-11-6	557	NA	NA	Amino acid	Glutamate family (alpha-ketoglutarate derived)	N-methylproline	1	1526094	1693906	2506483	2764938	1680413	2101619	2803094	2764765	2170661	1910801	2942340	3041947	2943768	2683540	2409689	2387611	2266208	2242799	2385583	2102031	1526094	1693906	2506483	2764938	2326455	2490721	3078828	2743994	2289982	2107745	2537668	3071078	1709126
180	64	UPLC/MS Pos	H+	166.086	NA	2120	165.079	C9H11NO2	63-91-2	6140	C00079	PHE	Amino acid	Aromatic amino acid metabolism (PEP derived)	phenylalanine	1	896948342	887727704	952528361	799319932	878285072	941494333	742982145	1047391794	1015490951	746500062	710438022	845666323	830371832	1106911948	685306309	686750114	652306912	845181801	576587674	700927507	896948342	887727704	952528361	799319932	942409122	814256960	847078625	762751979	766269896	625380268	695326289	693568420	812101139
181	41374	UPLC/MS Pos	H+	237.123	NA	1100	236.116	C12H16N2O3	3918-87-4	6993123;5488196	NA	NA	Peptide	Dipeptide	phenylalanylalanine	1	5725372	6056699	6716805	7403914	6120683	6108924	7675104	5898752	6497764	6775495	7236362	7554683	5461965	6271563	6077968	5138509	7144457	6661989	5962773	6065390	5725372	6056699	6716805	7403914	6910861	5703259	6562450	7337013	5406157	6046719	4792145	6513847	6174318
182	41370	UPLC/MS Pos	H+	223.108	NA	608	222.1	C11H14N2O3	721-90-4	98207	NA	NA	Peptide	Dipeptide	phenylalanylglycine	1	4322631	4404660	4387635	3641319	3743762	4650688	3269181	5332165	4693783	3276409	2810926	3863774	3566677	5742687	2567069	2794270	2742726	4041363	2292838	3282008	4322631	4404660	4387635	3641319	4592096	4101670	3721637	3554653	3681378	2884190	3050192	3279526	3785233
185	35879	UPLC/MS Pos	H+	593.276	NA	2409.6	592.269	C35H34N4O5	15664-29-6	5323510	C18021	CPD-7061	Cofactors, Prosthetic Groups, Electron Carriers	Chlorophyll and heme metabolism	pheophorbide A	1	3867035	1995628	3180899	3853205	1563775	1755933	1763173	361208	1108909	1665953	2565768	4330342	1176075	419390	2421349	1654900	737843	710186	2046701	2254173	3867035	1995628	3180899	3853205	1.01502e+06	560335	1238288	1587167	2400214	4008165	230513	1826139	1177240
190	1444	UPLC/MS Pos	H+	130.086	NA	2440	129.079	C6H11NO2	4043-87-2	849	C00408	NA	Amino acid	Aspartate family (OAA derived)	pipecolate	1	12641872	13568908	13103882	14186189	14060231	14488110	14103975	13724657	15597547	13984623	13339022	14812425	15528636	16193323	14474271	17579958	13481825	14549727	14819828	15629359	12641872	13568908	13103882	14186189	14508884	13416481	15790276	14786704	14813109	14495046	13893603	13660764	16047385
191	1898	UPLC/MS Pos	H+	116.071	NA	6514	115.063	C5H9NO2	147-85-3	145742	C00148	PRO	Amino acid	Glutamate family (alpha-ketoglutarate derived)	proline	1	319912380	305697147	423769832	385525712	326746695	343089143	400082373	427944862	369170669	316229257	394448989	405883770	414094021	429474314	315077765	331493138	357635762	379718432	302077414	317823680	319912380	305697147	423769832	385525712	422598794	392849064	423868053	402528662	312928406	298243348	402551664	399534855	342241864
192	40703	UPLC/MS Pos	H+	173.092	NA	2186	172.085	C7H12N2O3	2578-57-6	7408076;6426709	NA	NA	Peptide	Dipeptide	prolylglycine	1	861413	1030376	542946	381993	606880	851478	237758	878263	895582	595228	152978	513798	567505	1436711	1008248	180194	211598	509375	361897	551167	861413	1030376	542946	381993	468601	488257	229267	381737	541686	363750	307057	448639	651174
193	33442	UPLC/MS Pos	H+	245.077	NA	732.4	244.07	C9H12N2O6	1445-07-4	15047	C02067	NA	Nucleotide	Pyrimidine metabolism	pseudouridine	1	1860893	1954675	1599959	1521787	1869265	1951723	1420276	1851741	2207584	1574250	1280885	1450863	1555826	2067224	1138579	1213706	1139394	1467214	1028018	1201350	1860893	1954675	1599959	1521787	1964112	1343006	889157	1307017	1369138	1069482	1114008	1023613	1538960
194	1651	UPLC/MS Pos	H+	168.066	NA	1853	167.058	C8H9NO3	65-22-5	1050	C00250	PYRIDOXAL	Cofactors, Prosthetic Groups, Electron Carriers	Vitamin B metabolism (B6 or B12)	pyridoxal	1	13952128	14379619	11659036	8675922	17009528	16417074	10200226	12611493	17847093	14045814	8368005	9573515	10359045	11541962	14439200	13707904	10674524	11267528	14203781	15052179	13952128	14379619	11659036	8675922	12311097	10968412	10421201	9441156	15048218	13780678	9868086	10590207	18185593
196	608	UPLC/MS Pos	H+	170.081	NA	2195	169.074	C8H11NO3	58-56-0	1054	C00314	PYRIDOXINE	Cofactors, Prosthetic Groups, Electron Carriers	Vitamin B metabolism (B6 or B12)	pyridoxine (Vitamin B6)	1	1241642	1039923	1268033	1535994	1284673	1232757	1413742	1341720	1248662	1226643	1178604	1512028	1506719	1559037	1207502	1163475	989769	1334152	1378561	1451063	1241642	1039923	1268033	1535994	1216630	1073479	1347628	1484442	1077238	1197489	935601	1154916	982367
199	1827	UPLC/MS Pos	H+	377.146	NA	665	376.138	C17H19N4O6	83-88-5	493570	C00255	RIBOFLAVIN	Cofactors, Prosthetic Groups, Electron Carriers	Riboflavin and FAD metabolism	riboflavin (Vitamin B2)	1	2452963	2780924	2263592	3514901	3167657	3164297	3364476	3287954	3109378	3047395	3922226	3225184	2862850	3042352	3240805	3143992	3578631	2675498	3255581	3249896	2452963	2780924	2263592	3514901	3982407	3189861	3993448	4152646	2804921	3261813	3161358	3636603	3002764
204	45419	UPLC/MS Pos	Ammonium	318.155	NA	2364	300.121	C14H20O7	10338-51-9	159278	NA	NA	Secondary metabolism	Alkaloids	salidroside	1	196021	272391	197898	278934	147305	58734	253620	124957	215726	137333	110765	373920	61404	182975	200680	425527	215247	317266	238285	371479	196021	272391	197898	278934	281156	194833	257763	412708	159009	142530	133622	205251	178669
206	485	UPLC/MS Pos	H+	146.165	NA	1826.6	145.158	C7H22N3	124-20-9	1102	C00315	SPERMIDINE	Amino acid	Amines and polyamines	spermidine	1	24027636	19979148	25020358	20228750	19474593	21435053	24543273	18683946	16204761	18882649	27034144	28346569	13720344	26033442	17447112	12708818	17606488	21024615	18557722	19012963	24027636	19979148	25020358	20228750	24469531	16347450	21922794	18997447	10916791	15337819	17138563	18484852	21069587
207	34384	UPLC/MS Pos	H+	144.102	NA	2047	143.095	C7H13NO2	4136-37-2	115244	C10172	NA	Amino acid	Glutamate family (alpha-ketoglutarate derived)	stachydrine	1	1368283	1534998	1774367	1561438	955849	801257	940084	1042469	1309917	1164669	1582670	1900344	1260633	1667189	5461503	1207399	1111435	800041	953159	883866	1368283	1534998	1774367	1561438	2305326	1634162	1369219	1642447	1435873	1260686	233642	864061	1066300
209	38625	UPLC/MS Pos	H+	328.321	NA	2706.7	327.314	C20H41NO2	111-57-9	27902	NA	NA	Lipids	Fatty acid amide	stearoyl ethanolamide	1	25482805	9181954	26523271	22682212	4024061	3752243	30075147	13875747	9096041	11605916	18404287	16113399	19684327	14055887	3952406	11491308	16018920	28298233	7824861	5164020	25482805	9181954	26523271	22682212	52226672	19255678	12676777	6937075	8832528	10825412	19023974	34371668	6953839
213	37449	UPLC/MS Pos	H+	183.065	NA	990	182.058	C9H10O4	134-96-3	8655	NA	NA	Secondary metabolism	Phenylpropanoids	syringaldehyde	1	1636260	9761610	7101778	7005982	4947604	5839024	7807691	3274472	3278138	6435226	6500516	5434224	4776929	3480380	9887589	8323191	7197655	5076764	6403405	4960436	1636260	9761610	7101778	7005982	2371547	5149532	5968376	5268445	3070273	7399301	5235627	7553185	2395437
216	1284	UPLC/MS Pos	H+	120.066	NA	2500	119.058	C4H9NO3	72-19-5	6288	C00188	THR	Amino acid	Aspartate family (OAA derived)	threonine	1	51983784	50496581	47511600	42940106	52453006	53917476	40792829	47237144	57265423	44184800	39457320	43440581	41683549	49688646	43780822	46250151	33136291	39589461	40047786	43456126	51983784	50496581	47511600	42940106	40800852	37696168	41356515	38237783	48453805	40099957	35851861	32926284	45302962
217	31530	UPLC/MS Pos	H+	267.134	NA	5570	266.127	C13H18N2O4	16875-27-7	4099799;4099798	NA	NA	Peptide	Dipeptide	threonylphenylalanine	1	23133362	24308847	25550814	22371377	23099253	25201895	21255557	27360831	25453229	20708820	19350266	23223519	20431734	27218358	17922426	16494721	17877768	20836100	16177310	18930735	23133362	24308847	25550814	22371377	26207474	22615892	21605559	21808827	21259336	18124655	18152903	20851191	22583277
218	2183	UPLC/MS Pos	H+	243.098	NA	1090	242.09	C10H14N2O5	50-89-5	5789	C00214	THYMIDINE	Nucleotide	Pyrimidine metabolism	thymidine	1	4359239	4663602	3975549	3591256	4009748	4118637	3211450	4332719	4718365	3414252	2882865	3427346	3479325	4824041	2597980	2719997	2937282	3400906	2440329	2687379	4359239	4663602	3975549	3591256	4421687	3424405	3299327	3109872	3557073	2770460	2483162	2751592	3768518
219	32401	UPLC/MS Pos	H+	138.055	NA	580	137.048	C7H7NO2	535-83-1	5570	C01004	METHYLNICOTINATE	Cofactors, Prosthetic Groups, Electron Carriers	Nicotinate and nicotinamide metabolism	trigonelline (N'-methylnicotinate)	1	25835008	25480871	21290123	21455325	28111438	30030166	22981525	21110766	32779116	30413438	23660850	23659885	23191822	22060500	31817158	33868616	18484775	23463567	31256365	31570719	25835008	25480871	21290123	21455325	20788111	22484029	24983070	23693626	29263899	28018054	24773920	24480368	31951314
220	54	UPLC/MS Pos	H+	205.097	NA	2750	204.09	C11H12N2O2	73-22-3	6305	C00078	TRP	Amino acid	Aromatic amino acid metabolism (PEP derived)	tryptophan	1	92134283	88169584	93743460	72280033	84366344	91280930	70254748	107533394	101107814	71364822	65623158	79753547	83674639	110835774	62972442	65657055	63774781	84791940	55570689	65567610	92134283	88169584	93743460	72280033	89629987	79384519	80229298	71129048	72239121	58070066	68677292	66095944	81039728
221	43028	UPLC/MS Pos	H+	262.119	NA	616	261.111	C13H15N3O3	7360-09-0	263471	NA	NA	Peptide	Dipeptide	tryptophylglycine	1	798749	854931	586598	410055	783971	851352	348954	703272	885263	699271	362053	247761	344126	842919	513777	549446	212237	378519	393087	481925	798749	854931	586598	410055	479546	483540	387198	413849	666583	431938	221270	236761	669984
222	1603	UPLC/MS Pos	H+	138.091	NA	2342	137.084	C8H12NO	60-19-5	5610	C00483	TYRAMINE	Amino acid	Aromatic amino acid metabolism (PEP derived)	tyramine	1	237662	213932	337875	561017	315920	349706	642315	423871	258124	339141	572698	679917	498868	385825	528677	445137	721823	568673	491793	349016	237662	213932	337875	561017	447162	428985	598425	629587	156396	491159	414802	523874	142391
223	1299	UPLC/MS Pos	H+	182.081	NA	2200	181.074	C9H11NO3	60-18-4	6057	C00082	TYR	Amino acid	Aromatic amino acid metabolism (PEP derived)	tyrosine	1	211219194	228806489	247490620	196645473	222754770	229301651	191100994	255859022	244816307	189452746	182357553	211689638	206130812	266772907	176355284	173152252	174306041	210854647	152281403	175765998	211219194	228806489	247490620	196645473	226620885	199920426	219570157	193650251	192002003	155164367	181333524	177955395	196259395
225	606	UPLC/MS Pos	H+	245.077	NA	800	244.07	C9H12N2O6	58-96-8	6029	C00299	URIDINE	Nucleotide	Pyrimidine metabolism	uridine	1	22630542	23711766	33826324	33559990	23897453	22892215	31511710	39873948	26517176	19976613	28397570	33046522	35297894	43881343	16827931	18715997	28487514	32943864	16099918	17780373	22630542	23711766	33826324	33559990	39824456	32118486	33112012	30995415	19323355	16623724	26850788	28338822	21410380
228	1649	UPLC/MS Pos	H+	118.086	NA	1578	117.079	C5H11NO2	72-18-4	6287	C00183	VAL	Amino acid	Branched Chain Amino Acids (pyruvate derived)	valine	1	200349527	228437053	175358401	171313493	226955169	224536116	226815010	239960684	213851102	265973175	125135551	181429789	247029836	252043911	190034484	155357080	204875605	187597990	127649802	184322326	200349527	228437053	175358401	171313493	241202635	186332624	152010633	169222903	124088071	167494554	133427917	164154065	177674725
229	42079	UPLC/MS Pos	H+	246.145	NA	2022.2	245.114	C10H17N2O5	42854-54-6	5253209	NA	NA	Peptide	Dipeptide	valylglutamine	1	7941693	7441896	14729803	13189851	7594291	7991616	13579643	13874912	8781926	6576683	12644936	13169362	12234746	14559861	6657055	5821709	11548009	12377068	5817548	6152247	7941693	7441896	14729803	13189851	14657598	11745643	14006583	12339741	6668955	5822819	10993230	10951854	7588490
230	40475	UPLC/MS Pos	H+	175.108	NA	2336	174.1	C7H14N2O3	686-43-1	136487	NA	NA	Peptide	Dipeptide	valylglycine	1	5150174	4438174	7223397	6621431	6357736	4953225	5399699	8220244	7282362	3820741	5323075	6251024	6085263	8776469	3035393	3419752	4626467	6441286	2657189	3532162	5150174	4438174	7223397	6621431	7202163	6303488	5945670	5900678	3695546	2814368	4927489	5264402	4449920
231	39994	UPLC/MS Pos	H+	231.17	NA	3130	230.163	C11H22N2O3	22906-55-4	352039	NA	NA	Peptide	Dipeptide	valylleucine	1	90006172	88972482	103202520	96546195	86767006	88320784	97226186	106029400	94207542	74468916	92063445	102892322	89703649	108969227	72184954	66735098	81578365	90651297	67026881	71621776	90006172	88972482	103202520	96546195	104540331	89001683	94679805	91840768	78325678	70265621	78007103	83947415	85501193
233	3147	UPLC/MS Pos	H+	153.041	NA	1434	152.033	C5H4N4O2	69-89-6	1188	C00385	XANTHINE	Nucleotide	Purine metabolism	xanthine	1	644367	944066	1011511	1540281	842784	874929	668087	1184813	4770333	485487	935060	829906	871651	1091302	1675081	904198	504813	1025418	630393	1090152	644367	944066	1011511	1540281	887094	839506	1005889	790656	747347	722413	785748	1016487	943526
236	MRM1	HPLC-MRM Positive	H+	75.105	1	5.3	74.063	C2H8N3	471-29-4	7311729	C02294	CPD-593	NA	NA	1-methylguanidine	1	75288.5	101074	187509	160771	78301.7	109051	143770	192968	57344.9	102571	144636	147477	237489	110286	22283.3	186225	126007	123585	166091	133098	74927.9	79556	190933	244835	105837	143107	112780	177315	117865	111576	127689	198152	78803
237	MRM2	HPLC-MRM Positive	H+	76.141	1	4.25	75.1	C3H12N2	109-76-2	4030255	C00986	CPD-313	NA	NA	1,3-diaminopropane	1	17629.8	30741.9	30788.1	24485.1	18302.5	32222.2	28627	16749.5	19042.2	43782.5	42496.4	18492.3	27059.7	40654.4	32937.4	22096.6	26813.6	27558.5	32777.8	28011.8	18479.2	38388.2	25389.7	25621.2	33421.8	34696.5	40343.6	38000.5	52935.9	61412.8	56289.5	56634.1	27743.8
238	MRM3	HPLC-MRM Positive	H+	76.068	1	4.6	75.11	C3H9N1O1	1184-78-7	1145	C01104	TRIMETHYLAMINE-N-O	NA	NA	trimethylamine-N-oxide	1	15955.6	13547.2	18820.1	33936.1	11084	15446.5	18014.7	13567.3	10714.2	28799.6	133269	17504.8	10579.2	16181.1	15842.4	10822	9390.35	123286	26090.9	51854.2	11739.7	13354	13247.4	19466.8	10917.4	19261.7	15521.3	30810.1	27589.6	39017	36282.6	39878.6	7503.28
239	MRM4	HPLC-MRM Positive	H+	90.168	1	4.67	89.1	C4H14N2	110-60-1	3452892	C00134	PUTRESCINE	NA	NA	1,4-diaminobutane	1	3.10293e+06	5.64553e+06	3.86447e+06	2.61037e+06	3.19964e+06	4.45068e+06	3.33356e+06	1.90744e+06	3.53509e+06	4.84196e+06	4.49845e+06	1.74677e+06	5.91845e+06	5.49545e+06	3.14038e+06	2.08076e+06	3.84305e+06	3.1477e+06	3.04215e+06	3.27571e+06	3.25003e+06	6.09714e+06	2.17669e+06	2.28422e+06	4.39849e+06	4.33313e+06	5.3781e+06	2.75495e+06	3.99467e+06	7.20488e+06	1.21789e+06	3.01171e+06	3.4386e+06
240	MRM5	HPLC-MRM Positive	H+	90.094	1	4.99	89.9	C3H7N1O2	107-97-1	7311726	C00213	SARCOSINE	NA	NA	sarcosine	1	573639	1.15934e+06	1.89382e+06	1.31061e+06	619294	1.01528e+06	1.89046e+06	888147	545853	1.34317e+06	1.94263e+06	1.14259e+06	1.55852e+06	1.34155e+06	2.3188e+06	1.1676e+06	1.45167e+06	1.50184e+06	1.80383e+06	1.52816e+06	1.11187e+06	1.48816e+06	2.01407e+06	1.43737e+06	2.21814e+06	1.87101e+06	2.82276e+06	1.33334e+06	1.96787e+06	952580	2.50295e+06	2.5565e+06	1.17113e+06
241	MRM6	HPLC-MRM Positive	H+	103.156	1	3.97	102.1	C5H12N1O1	7418-61-3	249	C00576	BETAINE_ALDEHYDE	NA	NA	betaine aldehyde	1	17259.8	26151.2	29216	30091.2	22082.4	21220.6	29309.5	22641.5	21211.8	30740.5	37674.9	28292.2	31841.1	29618.1	45299.4	31066.4	33433.3	28761.5	41377.1	33204.7	18222.9	25828.7	30270.6	31372.2	29962.2	33581	37570.3	26182.9	40851.5	23603.8	44702.8	54354.9	26958.9
242	MRM7	HPLC-MRM Positive	H+	104.195	1	5.07	103	C5H16N2	462-94-2	3718401	C01672	CADAVERINE	NA	NA	cadaverine	1	36881.9	97273.8	71361.7	32461	33350.3	105885	56388.6	20673.7	34700.6	97881.9	70620.8	12743.9	52481.3	93919.7	49694.5	9666.69	38830	61614.4	35316.9	44339.8	32759.4	83349.6	27473.3	15476.5	51674.9	78368.4	51096.8	36453.8	40755	163265	35892.9	15302.1	39666
243	MRM8	HPLC-MRM Positive	H+	104	1	5.3	103.121	C4H9N1O2	1118-68-9	6971056	C01026	DIMETHYL-GLYCINE	NA	NA	N,N-dimethylglycine	1	3.44868e+06	6.93513e+06	6.62638e+06	7.13083e+06	4.70053e+06	6.36038e+06	7.95835e+06	6.10513e+06	4.73422e+06	8.14668e+06	9.20509e+06	7.15265e+06	7.42344e+06	7.07458e+06	8.26149e+06	6.85759e+06	6.23279e+06	7.78515e+06	9.47568e+06	7.49996e+06	4.25951e+06	4.04921e+06	7.12539e+06	7.80476e+06	5.82718e+06	9.55194e+06	1.02402e+07	8.69523e+06	9.32652e+06	7.56214e+06	1.32339e+07	1.3125e+07	4.67115e+06
244	MRM10	HPLC-MRM Positive	H+	113	1	5.59	112.154	C5H10N3	51-45-6	25201573	C00388	HISTAMINE	NA	NA	histamine	1	35842.3	64253.9	82509.6	72156.4	37015	86702.6	82375.7	55137.1	40207.7	69081.1	114500	47564.2	47922.5	70595.7	64713.4	35725.8	28979.8	63844.4	70430.3	51600.9	18766.3	52139.5	21172.6	38007.6	27177.5	71412.5	25327	171559	67579.2	138136	101930	89666.4	33493.7
245	MRM11	HPLC-MRM Positive	H+	112.043	1	4.52	111.103	C4H5N3O1	71-30-7	597	C00380	CYTOSINE	NA	NA	cytosine	1	46530.5	79630.3	79933.6	69236.2	56235.8	72300.7	74476.4	50471.1	49125.6	73155.2	83402.5	48171.7	58854.3	65093.7	62014.2	52273.6	56104.8	57914.6	64748.2	57602.8	39590.3	55404.8	39321.4	39242	46304	76969.4	48920.5	45815.8	72678.1	43717.3	69800.6	86131.9	37108.7
246	MRM12	HPLC-MRM Positive	H+	114.9	1	5.86	114.104	C4H6N2O2	504-07-4	649	C00429	DI-H-URACIL	NA	NA	5,6-dihydrouracil	1	19822.2	25216.6	24554.7	27214.5	19394.6	33088.5	27539.2	17729.6	15481	34633.7	29499.8	16380.1	45082.4	27133.9	43604.1	17203.4	17365.1	19684.6	24063.2	19561.3	15031.6	19024	22771.6	22340.6	37554.4	34920.7	24163.4	24424.8	16812.1	22436.6	41293.4	34002.1	18120.6
247	MRM13	HPLC-MRM Positive	H+	125.8	1	4.66	125.06	C2H8N1O3P1	NA	5245507	C03557	CPD-1106	NA	NA	2-aminoethylphosphonic acid	1	115832	306274	274611	182800	142258	207840	262589	205715	149105	268899	273630	191912	332885	272735	315438	260092	127573	253874	249868	200952	169041	262587	278349	213530	315298	217674	402556	239835	216450	275284	393431	320015	69951.7
248	MRM14	HPLC-MRM Positive	H+	126.1	1	4.33	126.18	C6H12N3	501-75-7	25245502	C05127	N-METHYL-HISTAMINE	NA	NA	1-methylhistamine	1	791961	1.47347e+06	1.3982e+06	946580	916618	1.03258e+06	1.31475e+06	961648	916793	1.40784e+06	1.35907e+06	970668	1.36323e+06	1.34174e+06	1.60362e+06	1.24111e+06	769794	1.23515e+06	1.21453e+06	1.03011e+06	888993	1.09597e+06	1.3444e+06	844428	1.45727e+06	953074	1.74191e+06	1.13695e+06	1.28333e+06	1.41453e+06	1.80889e+06	1.4995e+06	367182
249	MRM15	HPLC-MRM Positive	H+	132	1	5.33	131.131	C5H9N1O3	51-35-4	6971053	C01157	4-HYDROXY-L-PROLINE	NA	NA	trans-4-hydroxyl-L-proline	1	1.58318e+07	3.02253e+07	2.77312e+07	1.3956e+07	1.60261e+07	3.11849e+07	3.00786e+07	1.28958e+07	1.8873e+07	2.94504e+07	3.59576e+07	1.39739e+07	2.6052e+07	3.72393e+07	3.47882e+07	2.21136e+07	2.39744e+07	3.40899e+07	2.70683e+07	2.75581e+07	2.14812e+07	3.12338e+07	2.23782e+07	1.73626e+07	3.1301e+07	3.42339e+07	5.43868e+07	2.15619e+07	1.78668e+07	4.16671e+07	2.30227e+07	3.2266e+07	2.10309e+07
250	MRM16	HPLC-MRM Positive	H+	132.2	1	5.34	131.13	C5H9NO3	618-27-9	440015	C01015	NA	NA	NA	cis-4-hydroxyl-L-proline	1	6.23308e+07	8.2812e+07	7.73827e+07	4.20718e+07	5.9215e+07	8.71624e+07	8.29668e+07	3.63389e+07	6.67552e+07	8.21615e+07	9.92387e+07	3.96508e+07	6.45393e+07	9.83016e+07	8.97558e+07	5.89727e+07	7.6828e+07	9.15018e+07	7.18609e+07	7.81581e+07	6.43202e+07	7.80301e+07	5.71734e+07	4.45409e+07	7.72683e+07	8.11971e+07	1.33201e+08	5.73614e+07	4.65686e+07	1.01784e+08	5.25047e+07	6.95244e+07	6.34946e+07
251	MRM17	HPLC-MRM Positive	H+	132.2	1	6.1	131.134	C4H9N3O2	57-00-1	7058172	C00300	CREATINE	NA	NA	creatine	1	6475.98	8534.38	10724.5	9487.73	4210.44	6260.34	8495.09	7445.19	3854.69	4714.14	8588.69	7075.02	5586.04	6488.92	7454.48	10628.9	6320.36	8981.28	9901.56	8051.02	3241.79	7459.92	8492.5	18445.9	6152.62	7059.93	11868.2	7351.55	2703.74	7148.84	7458.37	10009.1	4254.05
252	MRM18	HPLC-MRM Positive	H+	133	1	4.57	133.17	C5H13N2O2	NA	6992088	C00077	L-ORNITHINE	NA	NA	L-ornithine	1	210245	97317.5	70518.5	43471.9	121644	187597	54349.6	46027.6	50179.3	176164	78356.9	20493.3	125605	68484.2	214176	38253.9	33664.2	62722.7	50906.8	47322.6	31767.3	62372.2	63108.8	49646.9	71473.1	147128	73528.6	81988.4	82832.9	118832	294913	101067	37288.5
253	MRM21	HPLC-MRM Positive	H+	138.3	1	16.97	137.161	C7H9N2O1	NA	457	C02918	CPD-396	NA	NA	1-methylnicotinamide	1	117267	138362	141241	91267.4	103202	79400.9	112093	77559.5	83392.9	119970	121112	84552.2	67518.2	146536	153274	80578.9	90058.7	144232	95235.7	107077	85644.9	115770	116571	130589	120019	148721	157167	68297.7	143297	108683	126000	87970.7	61904.8
254	MRM23	HPLC-MRM Positive	H+	151	1	5.12	150.113	C6H16N1O3	NA	3777650	C06771	CPD0-2459	NA	NA	triethanolamine	1	100921	183269	114152	566842	131866	197075	555458	420698	53117.1	363369	80940.8	337840	73864.8	69233.7	301044	691427	48463.3	86215.1	290197	128558	43356.8	336562	671991	504256	95297.8	122789	225692	333194	83330.3	73472.5	816777	191748	61216.2
255	MRM24	HPLC-MRM Positive	H+	159.1	1	5.78	158.116	C4H6N4O3	97-59-6	204	C01551	ALLANTOIN	NA	NA	allantoin	1	5506.09	7339.14	7642.18	12098.9	5764.33	8324.86	7918.27	11092.4	6432.17	7891.35	11019.1	13714.4	9563.08	8427.69	12407.6	12781.5	7722.21	11736.5	14751.4	10847.1	6514.63	9235.69	8584.62	32382.4	13567.6	12836.2	11807	14576.3	7411.27	10539.8	26521.9	21440.4	5042.95
256	MRM25	HPLC-MRM Positive	H+	170.085	1	6.26	169.183	C7H11N3O2	NA	64969	C01152	CPD-1823	NA	NA	3-methyl-L-histidine	1	142990	216781	220020	232714	141253	238753	250516	227477	162270	234849	299872	255176	237307	262124	295299	309345	225924	230936	358578	259073	164065	210859	232250	359161	259407	355557	367335	334492	230364	311565	513587	487726	146892
257	MRM27	HPLC-MRM Positive	H+	148.12	1	4.82	147.17	C5H7O3S	583-92-6	473	C01180	CPD-479	NA	NA	4-methylthio-2-oxobutanoic acid	1	412879	749086	742692	661133	517295	764435	781507	592868	495903	848223	973651	595801	647993	820023	754557	604966	691941	762914	892833	753497	603691	877898	764225	773881	889780	1.41808e+06	904638	890703	1.62209e+06	1.05763e+06	1.26155e+06	1.34953e+06	590164
258	MRM28	HPLC-MRM Positive	H+	175.1	1	4.6	174.11	C6H6O6	NA	15558810	C05422	L-DEHYDRO-ASCORBATE	NA	NA	dehydroascorbic acid	1	52156.6	80549.2	80185.1	66111.4	52466.5	72082.5	75801.6	54958	50259.3	78087.4	83709.5	58285	64854	65245.2	70832.7	62820	64730.5	64385.9	76794.2	66243.6	55515.3	130050	65335	58886	80014.3	88822.4	69063.2	41439.8	105278	43025.8	71885.4	89092.3	48969.1
259	MRM30	HPLC-MRM Positive	H+	176.1	1	5.26	175.187	C6H13N3O3	372-75-8	6992098	C00327	L-CITRULLINE	NA	NA	L-citrulline	1	183367	593440	332725	221196	190679	493346	284937	249204	131438	1.07459e+06	409649	122937	284611	569632	803213	227816	140973	327494	232338	225241	146943	258820	240897	305895	383086	376786	372626	547603	303381	434783	633226	367612	151178
260	MRM31	HPLC-MRM Positive	H+	180	1	5.76	179.172	C6H13N1O5	NA	6992779	NA	CPD0-2399	NA	NA	tricine	1	534850	712540	789517	1.10228e+06	695305	874168	1.15056e+06	1.01404e+06	776277	724274	1.27637e+06	1.20068e+06	1.29275e+06	860477	1.09975e+06	942658	749153	997295	1.20212e+06	939983	633253	753193	810526	1.26234e+06	1.15817e+06	1.65118e+06	1.35975e+06	2.37235e+06	1.50134e+06	1.18776e+06	2.11299e+06	2.55911e+06	608476
261	MRM32	HPLC-MRM Positive	H+	183	1	5.47	182.171	C4H8N1O5S1	7314-32-1	7020882	NA	CPD-3739	NA	NA	L-methionine sulfone	1	87419.8	89030.8	130341	112540	135137	78617.1	89197	137664	148928	157819	162577	129155	145496	127368	111340	51559.5	201455	112812	84604.9	132988	119352	98817.3	113637	74480.8	214425	163104	72353.1	60310	275292	118837	98488.3	111617	158700
262	MRM34	HPLC-MRM Positive	H+	207.24	1	4.85	206.274	C10H30N4	71-44-3	446718	C00750	SPERMINE	NA	NA	spermine	1	3304.29	10083.5	6312.06	4931.85	4114.76	4262.13	9578.13	3661.27	3305.64	9657.87	7799.35	5567.69	6721	6580.39	11125.9	7038.6	7273.72	7829.32	8757.43	7678.38	6330.36	7588.51	7267.28	6117.21	9123.62	7851.73	8632.32	3476.12	7476.35	6308.28	7339.72	9032.37	4740.14
263	MRM36	HPLC-MRM Positive	H+	223	1	14.07	222.259	C7H14N2O4S1	56-88-2	25243997	C02291	L-CYSTATHIONINE	NA	NA	cystathionine	1	1694.15	2148.15	681.216	584.117	911.05	1627.27	727.3	685.652	1338.09	1850.34	1000.94	603.7	1852.3	960.757	1376.1	534.963	1111.21	1769.01	846.061	1223.91	876.245	851.143	693.871	461.497	1966.64	1338.31	2666.49	1102.83	1245.58	1249.06	1317.73	1073.35	826.445
264	MRM37	HPLC-MRM Positive	H+	227.1	1	4.46	226.235	C9H14N4O3	NA	6992100	C00386	CARNOSINE	NA	NA	L-carnosine	1	18997.7	25504.4	33064	21364.7	11599	25822.6	22714.9	16125.9	9861.53	30934.1	32750	17450.4	20775.9	36888.5	54750.3	15695.9	23443.4	19351.1	26931.7	22417.9	20646.8	43888.5	38779.3	18837.1	22262	29169.5	15939.7	15986.4	19096.2	22543.5	34273.8	22507	14541.4
265	MRM38	HPLC-MRM Positive	H+	266	1	5.8	265.112	C12H17N4O1S1	59-43-8	1130	C00378	THIAMINE	NA	NA	thiamine	1	2712.48	16892.6	11979.3	8083.24	5595.72	10617.1	23548.8	11771.3	6266.31	18628.7	17614.8	9069.94	16021.9	17457.7	12323.1	11291.8	7077.38	15860.7	15105	12094.6	5178.9	12552.6	5936.8	3129.44	6541.45	21771.3	16941.1	12022.5	10430.5	11576.2	32762.7	17968	9224.92
266	MRM39	HPLC-MRM Positive	H+	288.25	1	4.6	287.055	C15H11O6	552-58-9	90657147	C05631	CPD-6994	Flavonoids	Flavonone	eriodictyol	1	20729.2	16355.6	13199.1	12589	20892.2	16916.1	8163.53	7462.39	10692.6	10727.8	9038.92	7296.79	5848.72	10599.8	7893.28	7399.49	9853.14	8754.54	10122.1	9288.21	6998.5	11813.9	7899.9	9684.06	10262.3	16214.6	8932.94	10464.9	17616.9	15955	13304.8	11294.8	5871.42
267	MRM40	HPLC-MRM Positive	H+	171	3	5.71	169.998	C3H7O6P	591-57-1	24794350	C00118	GAP	NA	NA	glyceraldehyde 3-phosphate	1	8543.85	19303.8	23153.1	23601.5	3040.04	24806	21089	21034.6	14031.8	19416.3	18752.4	21845.1	23841.3	27181.5	27059.6	32020.1	16230.1	29952.7	36267.9	26059.5	5972.58	16788	20800.1	27547.9	6539.5	25842	21895.6	37984.8	15027.3	23415.2	27162.2	31654.6	11791.4
268	MRM41	HPLC-MRM Positive	H+	261	3	5.78	260.03	C6H13O9P	643-13-0	21114947	C00085	CPD-15709	NA	NA	fructose-6-phosphate	1	12565.1	23770	20983.1	14632.1	11717	27902.1	22378	19068.1	14163.1	27101.8	23875.6	18032.3	26033.3	44972.8	34966.1	27058.3	15235.2	26174.8	41620	25972.8	19098.8	39783	31625.5	2417.21	41997.8	19808.8	41359.6	28133.6	26106	40984.2	42899.2	33485.7	16955.9
269	MRM42	HPLC-MRM Positive	H+	341.2	3	16.14	339.996	C6H14O12P2	488-69-7	5460765	C00354	FRUCTOSE-16-DIPHOSPHATE	NA	NA	fructose-1,6-bisphosphate	1	178589	684792	546820	382889	192211	889464	578211	474003	332128	831866	984956	554743	385211	1.64078e+06	991966	1.0793e+06	651605	2.03023e+06	1.13582e+06	1.23092e+06	305869	1.15678e+06	673217	3.80225e+06	790138	2.88002e+06	1.11685e+06	958666	773516	1.07096e+06	1.59869e+06	887172	279299
270	MRM43	HPLC-MRM Positive	H+	428.4	3	20.76	427.029	C10H15N5O10P2	58-64-0	7058055	C00008	ADP	NA	NA	adenosine-5-diphosphate	1	871468	1.19571e+06	925928	1.04131e+06	834856	928096	857532	860057	612505	1.07608e+06	862555	792068	376967	905602	1.11624e+06	587296	868552	871414	937236	864805	439132	835942	630300	829144	505073	1.00424e+06	448812	368340	1.12613e+06	489337	709607	842687	376478
271	MRM44	HPLC-MRM Positive	H+	348.4	3	17.43	347.063	C10H14N5O7P	61-19-8	15938965	C00020	AMP	NA	NA	adenosine-5-monophosphate	1	194575	2.01609e+06	1.40903e+06	1.51301e+06	111114	1.23333e+06	150603	815191	68101.2	1.31536e+06	792798	1.12259e+06	83109.2	386752	1.17524e+06	955895	236843	343399	2.30893e+06	856033	58565.8	328252	264853	920375	44861.1	247720	169477	533461	212619	165526	138758	836519	63131.5
272	MRM45	HPLC-MRM Positive	H+	508.1	3	21.01	507.18	C10H16N5O13P3	56-65-5	5461108	C00002	ATP	NA	NA	adenosine-5-triphosphate	1	19353.1	34966.8	72795.2	29458.3	20053.8	26670	23768.9	27898.7	16480.4	20018.2	124481	33374.4	16321.2	17493.2	32026.8	28330.7	51025.7	25199	38694.8	37477.6	38994.7	23346.3	50902.4	51066.5	27651.7	27716	41236.6	29545.9	155658	86061.9	12497.1	25887.1	18665.1
273	MRM46	HPLC-MRM Positive	H+	113	2	15.26	112.088	C4H4N2O2	66-22-8	1174	C00106	URACIL	NA	NA	uracil	1	25310	26914.8	31537.9	29267.7	19875.1	29815.8	42262	28254.2	24208.6	31437.6	36667.8	34130.7	25437.5	40844.8	47059.4	38325.2	27070.9	43066.2	46090.5	37065	19913.7	33337.7	36635.5	67432.6	28326.4	37144	63241.8	60777.2	30259.6	43402.8	53900.4	53253.5	33482.8
274	MRM47	HPLC-MRM Positive	H+	123	2	5.9	122.126	C6H6N2O1	98-92-0	936	C00153	NIACINAMIDE	NA	NA	niacinamide	1	5912.62	9401.73	9367.42	9243.32	7354.24	8624.32	12030.8	8963.61	7186.02	10035.4	14582.5	10009.5	9017.8	10507.6	12149.6	11388.9	7152.78	8872.77	14042.8	9489.11	5613.04	10897	10451.6	11948.3	8125.31	11530.4	19403.4	15353.6	8998.61	10686.3	15913.7	19347.3	5758.83
275	MRM50	HPLC-MRM Positive	H+	132	2	5.86	131.14	C4H9N3O2	353-09-3	67701	C03065	NA	NA	NA	2-guanidinopropionic acid	1	115550	166202	179038	192455	137643	256859	223543	172607	152097	195177	248678	175877	192459	232583	254317	181392	161063	218040	265804	205395	145447	277851	230265	364811	252271	266401	331047	312088	228305	287001	222596	286848	154270
276	MRM53	HPLC-MRM Positive	H+	133.12	2	8.02	132.053	C4H8N2O3	NA	6971254	C02642	3-UREIDO-PROPIONATE	NA	NA	3-ureidopropionic acid	1	424139	451381	413075	327140	391810	543520	553588	415247	398505	471684	479519	363300	459667	567409	544989	445528	460360	538857	716529	546641	553993	899276	759539	943338	836254	929843	1.09951e+06	790735	967955	1.04814e+06	779472	674408	438050
277	MRM55	HPLC-MRM Positive	H+	135	2	6.24	134.022	C4H6O5	97-67-6	5459792	C00149	MAL	NA	NA	L-malic acid	1	2.34458e+06	2.60501e+06	2.47631e+06	5.14999e+06	2.66194e+06	4.53986e+06	3.02809e+06	2.83298e+06	4.42983e+06	3.04568e+06	7.18327e+06	2.47548e+06	4.38391e+06	4.7882e+06	3.88851e+06	3.31937e+06	4.22535e+06	4.26588e+06	8.26029e+06	5.27025e+06	3.60211e+06	5.88041e+06	3.49018e+06	1.0524e+07	5.15742e+06	4.32213e+06	7.09686e+06	4.1612e+06	7.7979e+06	5.02986e+06	5.93174e+06	6.18761e+06	6.59969e+06
278	MRM56	HPLC-MRM Positive	H+	135.88	2	9.29	135.054	C5H5N5	73-24-5	190	C00147	ADENINE	NA	NA	adenine	1	352183	329215	482055	539861	339038	415977	903960	563956	530151	381451	937566	632630	365484	418431	517475	959569	344689	333763	682390	427618	349153	478085	803533	833395	476883	487395	1.78379e+06	1.62735e+06	481642	558260	1.01988e+06	1.37259e+06	599149
279	MRM57	HPLC-MRM Positive	H+	136.18	2	15.12	135.036	C4H9NO2S	462-10-2	4868168	C01817	HOMOCYSTINE	NA	NA	homocysteine	1	29322.9	28266.5	25526.4	46338.1	34829.7	52514.4	39672.8	34607.6	48248.3	36866.2	83056.1	34131.4	45930.2	55163.8	44575.7	39935.1	52824.7	52575.4	97987.6	64131.4	52310.6	79498.1	63440.2	173440	83104.8	75370.3	119967	73495.8	125929	85525.8	86499.8	95169.4	93277.9
280	MRM59	HPLC-MRM Positive	H+	138.4	2	8.31	137.038	C7H7NO2	118-92-3	5459842	C00108	ANTHRANILATE	NA	NA	anthranilic acid	1	8290.99	9084.93	6241.5	10616.2	7143.75	9688.58	8546.06	6356.62	8507.38	7336.84	9193.3	7687.67	8503.66	9681.69	7225.6	6533.81	7809.29	6305.46	11595.5	8168.38	5537.15	8022.64	7312.18	13437.1	11374	417.152	11280.4	10698.9	11767.7	10953.2	10748.9	15116.2	10656
281	MRM62	HPLC-MRM Positive	H+	147.1	2	9.06	146.118	C7H16NO2	51-84-3	187	C01996	ACETYLCHOLINE	NA	NA	acetylcholine	1	3.64685e+06	3.79089e+06	3.77361e+06	6.47721e+06	4.11921e+06	4.20611e+06	4.50513e+06	5.08351e+06	4.40135e+06	3.1679e+06	4.50168e+06	5.87939e+06	4.50821e+06	3.29089e+06	4.00364e+06	5.48552e+06	4.00952e+06	2.79338e+06	6.00546e+06	4.06067e+06	3.1937e+06	2.98273e+06	3.42248e+06	9.23192e+06	3.44071e+06	2.80601e+06	5.91267e+06	6.70571e+06	5.08788e+06	4.56196e+06	3.18571e+06	5.33704e+06	3.88481e+06
282	MRM63	HPLC-MRM Positive	H+	150	2	8.81	149.207	C5H11N1O2S1	63-68-3	6992087	C00073	MET	NA	NA	metheonine	1	41029.9	28447.4	24689.6	21918.1	19410.4	18902.7	13642.1	10025.1	8910.44	17561.5	24496.8	11206.9	13261.1	15607	15235.9	15387.6	8912.23	11005	18776.9	12171.1	18167.7	36309	13907.2	24716.8	18320.4	13268.1	35229.6	16916.9	14057.8	28962.3	12931.8	15125.4	22105.3
283	MRM64	HPLC-MRM Positive	H+	150.15	2	9.61	149.16	C6H7N5	NA	1673	C00913	3-Methyl-Adenines	NA	NA	3-methyladenine	1	9439.09	10751.2	3599.28	15327.3	12898.3	13128.7	18204.6	23055.6	4444.6	20821.6	3223.75	10855.3	4435.12	4503.5	10169.3	11823.6	4331.93	4458.82	5400.51	4557.61	4151.24	15337.2	28652	17376.2	11619	8361.13	12166.9	18890.5	7009.71	6676.06	37598.1	2656.07	2595.98
284	MRM66	HPLC-MRM Positive	H+	157	2	15.1	156.017	C5H4N2O4	65-86-1	1492348	C00295	OROTATE	NA	NA	orotic acid	1	108379	62427	45787	36447.2	164054	39121.4	57660.4	57593.4	134275	61293.2	28453.8	47485.4	271023	52346	58257.7	53077.9	56687.9	47687.8	31403.6	44900.8	79215.8	19982	39998.9	95499.6	159257	32365.9	89248.3	44295.6	144115	46409	66916.4	69334	45203.4
285	MRM67	HPLC-MRM Positive	H+	168.12	2	10.29	167.022	C7H5NO4	89-00-9	5460301	C03722	QUINOLINATE	NA	NA	2,3-pyridinedicarboxylic acid	1	428349	675261	628645	597300	552751	455909	464226	457714	675026	627134	874419	553657	1.23909e+06	775494	584175	658124	991088	515151	967536	798027	457472	660089	500292	385432	745786	715825	1.04799e+06	638955	605859	900797	837935	900314	980128
286	MRM70	HPLC-MRM Positive	H+	198.1	2	5.83	197.19	C9H11N1O4	NA	NA	NA	L-DIHYDROXY-PHENYLALANINE	NA	NA	3, 4-dihydroxy-phenylalanine	1	1115.52	1773.01	1448.82	1091.4	1501.98	2190.76	4266.27	595.144	1513.79	1198.67	3423.89	1361.94	3194.67	2490.6	2277.33	1991.21	2288.89	1911.42	2725.97	2223.62	885.457	2065.41	1597.14	2432.12	2253.27	2534.84	4204.75	2261.03	1603.07	3311.44	3634.47	545.84	2010.98
287	MRM71	HPLC-MRM Positive	H+	220.1	2	7.9	219.074	C8H13NO6	1492-23-5	46878420	C01118	O-SUCCINYL-L-HOMOSERINE	NA	NA	O-succinyl-L-homoserine	1	1450.58	6513.87	1924.43	1048.33	1185.79	10986.1	11224.8	3083.43	4710.82	7454.26	5297.31	3005.46	5254.44	10269.6	7798.23	2540.72	4979.69	7846.14	9520.71	7089.75	1152.28	11557.5	2627.91	4754.92	4999.57	15643.7	3899.32	5792.18	3404.62	8951.37	5145.07	6571.6	3537.53
288	MRM72	HPLC-MRM Positive	H+	244.085	2	9.22	243.219	C9H13N3O5	65-46-3	6175	C00475	CYTIDINE	NA	NA	cytidine	1	1.86033e+06	2.43606e+06	2.13523e+06	1.53683e+06	2.82473e+06	2.46214e+06	2.633e+06	1.16454e+06	2.22831e+06	2.31664e+06	3.5297e+06	1.42898e+06	2.17168e+06	2.06731e+06	2.35697e+06	2.0609e+06	1.75612e+06	1.81468e+06	2.72593e+06	2.00285e+06	1.63271e+06	2.63601e+06	2.6679e+06	2.62833e+06	3.54317e+06	2.63649e+06	7.02296e+06	3.33405e+06	2.9094e+06	2.62481e+06	3.65887e+06	3.72767e+06	2.31888e+06
289	MRM73	HPLC-MRM Positive	H+	248.1	3	6.19	247.025	C8H10NO6P	54-47-7	644168	C00018	PYRIDOXAL_PHOSPHATE	NA	NA	pyridoxal-5-phosphate	1	153078	250789	313376	260868	142764	136470	183554	177376	116137	226290	119.94	217039	199319	244674	269321	238536	202636	217227	507628	288723	95957.9	212820	187556	268677	122343	210893	345228	234067	132396	275593	254135	398478	110111
290	MRM74	HPLC-MRM Positive	H+	342	2	9.2	342.116	C12H22O11	585-99-9	11458	C05402	MELIBIOSE	NA	NA	melibiose	1	12356.4	5844.58	3185.77	2254.42	5688.52	11855	7412.96	3118.65	7859.88	4912.99	4550.4	3103.85	8142.01	6040.81	9976.04	2455.15	4062.81	5632.18	3336.72	4265.62	4457.74	6807.16	5939.54	5245.45	4022.36	5136.09	8639.82	4859.93	10121.5	9007.66	8393.12	7133.4	5811.69
291	MRM75	HPLC-MRM Positive	H+	351.96	2	13	351.154	C15H21N5O5	NA	6440982	C16431	CPD-4208	NA	NA	zeatin riboside	1	4260.15	3198.11	4832.91	3979.6	3411.16	3756.5	4602.44	3545.77	3777.34	4087.79	4799.75	2965.19	4100.25	4301.85	4506.36	3552.22	4862.85	4019.61	2877.77	3880.37	3391.93	4342.4	3274.42	4304.27	7171.42	4957.02	4751.59	2948.06	4599.19	3832.9	3278.74	3938.73	2274.51
292	MRM76	HPLC-MRM Positive	H+	387.1	2	5.9	410.449	C28H58O1	NA	68406	C08387	CPD-7872	Alcohol	NA	1-octacosanol	1	2237.77	2199.83	2208.36	2776.85	3075.62	5161.44	2713.42	2288.15	3130.85	1671.32	4314.96	2460.01	4048.88	1637.72	2269.18	2936.65	5282.92	1987.79	3291.03	3469.4	4146.52	2826.29	4309.54	4596.13	7445.55	2598.18	3165.64	2860.75	5615.26	3086.85	3623.04	2384.62	4083.77
293	MRM77	HPLC-MRM Positive	H+	427.2	2	5.95	426.463	C21H30O9	NA	46173811	C15970	CPD-7727	NA	NA	abscisic acid glucose ester	1	7478.33	6684.12	11054.5	11003.4	4928.1	4207.31	6072.95	5772.52	4735.12	7582.16	10292.4	11141.7	5135.6	5642.6	6715.92	10305.7	4850.83	7790.77	12833.8	7969.52	4390.42	5376.45	6750.5	11890.4	1027.73	3611.79	8248.82	6534.31	5920.77	4705.03	11489.5	8707.12	3658.48
294	MRM78	HPLC-MRM Positive	H+	542.04	2	6.06	541.296	C15H20N5O13P2	NA	25147432	C13050	CPD-14880	NA	NA	cyclic adenosine diphosphate ribose	1	906.332	454.616	955.476	946.889	891.275	326.652	239.67	602.047	1313.26	967.571	824.123	440.909	1598.04	505.443	703.625	562.021	1151.13	1007.38	1527.64	1178.3	1107.61	315.808	740.652	1766.79	1745.41	1232.55	1598.61	613.424	2042.5	1864.4	956.668	1298.45	1901.07
295	MRM80	HPLC-MRM Positive	H+	169.1	2	29.19	167.982	C3H5O6P	138-08-9	3674425	C00074	PHOSPHO-ENOL-PYRUVATE	NA	NA	phosphoenolpyruvic acid	1	944875	1.38247e+06	1.22255e+06	1.13302e+06	1.09207e+06	1.50318e+06	1.39627e+06	1.07679e+06	998256	1.203e+06	1.4261e+06	998085	1.17769e+06	1.42114e+06	1.21263e+06	1.07079e+06	988293	1.19467e+06	1.44779e+06	1.16038e+06	900223	1.43974e+06	1.09133e+06	2.07885e+06	1.66969e+06	1.51888e+06	2.01938e+06	1.22022e+06	1.28409e+06	1.58308e+06	1.32005e+06	1.22653e+06	769537
296	MRM81	HPLC-MRM Positive	H+	187.1	2	22.07	185.993	C3H7O7P	2553-59-5	40467846	C00631	2-PG	NA	NA	2-phosphoglyceric acid	1	19097.4	16783.5	18025.8	22217.1	17957.6	20630.5	8601.18	9093.59	7377.63	8163.89	9482.02	8657.51	7565.5	8866.84	8274.08	7991.02	6528.57	9097.68	12450.4	8889.58	7042.52	9448.52	7934.9	23511.8	15964	11584.9	19712.8	11364.5	11809.3	13803.4	10599.8	9135.08	6183.22
297	MRM82	HPLC-MRM Positive	H+	231	3	25.03	230.019	C5H11O8P	4151-19-3	21144996	C00199	RIBULOSE-5P	NA	NA	ribulose-5-phosphate	1	821.207	4322.28	2511.85	1843.08	334.359	3308.72	2502.93	731.142	504.82	1663.24	4172.2	1019.92	477.339	2700.51	3227.11	722.957	547.073	1514.03	3370.6	1658.49	438.972	4713.41	2002.94	533.049	431.369	4243.15	545.356	508.689	748.551	3264.9	10814.8	4984.11	1821.6
298	MRM85	HPLC-MRM Positive	H+	127	3	18.95	126.115	C5H6N2O2	65-71-4	1135	C00178	THYMINE	NA	NA	thymine	1	73610.3	89490.2	55667.7	34289	58047.5	74441	71081.5	34533.5	64288.2	68063.1	74076.9	49273.7	111086	91278.9	69944.8	73767.2	90996.8	77709.8	68226.5	77538.2	77850.5	87891.2	66896	45466.2	74802.1	89208.2	120634	77279.5	105067	112297	83048.6	67333.5	64405.4
299	MRM88	HPLC-MRM Positive	H+	144	3	18.55	143.04	C6H9N1O1S1	137-00-8	1136	C04294	THZ	NA	NA	4-methyl-5-thiazol-ethanol	1	945.62	1032.85	398.879	603.444	831.183	720.941	307.474	429.737	638.44	429.377	620.706	208.039	681.683	472.112	1674.64	829.477	789.649	304.736	357.096	482.71	509.45	1131.56	621.979	376.895	936.987	401.881	1042.21	527.849	380.028	801.479	992.662	713.073	473.742
300	MRM89	HPLC-MRM Positive	H+	154.14	3	23.39	153.043	C7H7NO3	548-93-6	54675871	C00632	3-HYDROXY-ANTHRANILATE	NA	NA	3-hydroxyanthranilic acid	1	19053.3	28696	31932.8	23510.7	18555.6	20365.1	33819.8	25784.7	18047	18254.8	24795.5	24532.6	28079.2	29784.8	36931.4	26712.1	19609.7	25347.7	41151.5	27111.4	17578.3	26385	23946.7	54758.4	20910.8	29675.5	49477.8	34194.1	25404	28388.6	49392.8	49475.2	12806.7
301	MRM90	HPLC-MRM Positive	H+	155.04	3	21.74	154.025	C7H6O4	303-38-8	54675818	C00196	2-3-DIHYDROXYBENZOATE	NA	NA	2,3-dihydroxybenzoic acid	1	31808	186264	195348	30914.2	141413	208449	214505	43057.8	134617	279340	290169	55242.2	195645	297316	331320	95380.4	221328	372900	205592	261190	192050	288332	214238	38672.7	118740	227074	278085	87000.3	237621	434440	182691	37026.8	71918.7
302	MRM91	HPLC-MRM Positive	H+	161	3	21.46	160.1	C10H12N2	61-54-1	3985862	C00398	TRYPTAMINE	NA	NA	tryptamine	1	23351.7	32896.6	27338.7	29659.2	22777.8	32747.4	38008.6	45762.1	34244.4	42256.5	42042.8	41058.1	39512.9	46665.5	49692.1	44762	21601.9	40982.6	59241.8	38181.8	26638.9	38159.8	28370.8	11248.1	28671.1	45963.1	38974.9	50905.1	31012.3	61546.9	65142.2	60045.9	15086.1
303	MRM92	HPLC-MRM Positive	H+	164.2	3	21.56	163.234	C6H13N1O2S1	NA	90659289	C17213	HOMOMETHIONINE	NA	NA	homomethionine	1	647.513	1782.33	2918.79	1771.28	2136.69	1120.62	1759.17	3867.36	2221.14	964.769	2843.02	2032.31	963.472	4246.49	2334.44	2193.38	1570.63	3174.83	1709.66	2101.13	769.667	3029.07	2389.04	8572.49	1119.43	3928.45	1999.51	1557.82	1482.83	502.345	1845.1	1717.18	1476.14
304	MRM94	HPLC-MRM Positive	H+	216	3	17.4	215.211	C10H9N5O	525-79-1	10471	NA	NA	NA	NA	6-furfurylaminopurine	1	3141.83	2811.31	6040.47	4421.17	4612.31	6117.32	6497.23	3869.6	2203.91	8903.25	3393.13	3241.81	2318.27	8494.09	5874.71	4305.87	3008.63	4805.17	7018.88	4665.89	4942.66	7970.21	5376.01	12567.1	3497.07	14738	6770.94	3931.92	3681.63	626.713	4397.22	9983.82	1175.02
305	MRM95	HPLC-MRM Positive	H+	216.3	3	19.35	215.214	C10H9N5O1	NA	3830	C08272	CPD-4609	NA	NA	kinetin	1	20485.6	21046.2	42241.9	23229.9	25593.2	39895	26944.6	24289.3	18491.1	52978.3	41746.4	6759.93	11380.6	48278	35753.1	27928.9	19686.4	15035.7	20261.5	17749.8	15561.6	36758.6	17651.9	20678.5	4745.81	54510.8	30224.5	13250.8	922.504	5568.72	8836.46	38036.6	1695.9
306	MRM96	HPLC-MRM Positive	H+	220.08	3	19.45	219.246	C10H13N5O1	NA	449093	C00371	CPD-4210	NA	NA	zeatin	1	29672.2	39619.2	29887.8	16383.1	27286.3	36369.4	27431	16747.4	28396.1	32048.9	34476.6	22179.7	29943.3	39654.3	36438.4	21315.2	34778.9	42316.3	28112.7	34420.8	28314	38500.2	39786.7	36416.5	36414	38566.4	42557.5	30058.5	25233.9	57583.4	35810.2	28405.9	31490.8
307	MRM97	HPLC-MRM Positive	H+	222.2	3	19.53	221.21	C8H15N1O6	3615-17-6	11096158	C00645	N-ACETYL-D-MANNOSAMINE	NA	NA	N-acetyl-D-mannosamine	1	1737.23	2596.17	1048.72	786.83	1683.27	2350.21	1360.46	1096.66	897.511	1202.89	803.858	1302.6	1099.48	3565.15	2417.32	2090.04	1970.96	2956.76	2522.44	2401.63	1392.48	1241.67	2204.77	1101.53	1613.86	2248.82	1584.58	633.462	2912.81	1181.67	1605.36	3841.74	1569.53
308	MRM98	HPLC-MRM Positive	H+	229.2	3	17.42	228.204	C9H12N2O5	951-78-0	13712	C00526	DEOXYURIDINE	NA	NA	2-deoxyuridine	1	10412	30203.9	20726.4	23419.3	9794.26	27149.4	18657.1	18496.8	8434.65	26152.4	24414	15373.5	10396.8	20035.8	20578.5	22424	10333.8	12347.2	30299	16403.8	7333.17	25062.6	19260.6	24401.8	8334.23	11158	33547.4	37947.8	10213.6	35552.4	10820.2	26693.1	5758.34
309	MRM101	HPLC-MRM Positive	H+	252.1	3	18.12	251.244	C10H13N5O3	958-09-8	13730	C00559	DEOXYADENOSINE	NA	NA	2-deoxyadenosine	1	297710	438087	384480	346037	264750	424298	443355	268318	386945	363622	481826	383675	557243	458366	420884	364462	412362	426225	445584	414926	338941	531963	458762	204219	489921	472539	538145	515879	448391	684800	502172	521266	273282
310	MRM104	HPLC-MRM Positive	H+	269.23	3	17.17	268.229	C10H12N4O5	58-63-9	6021	C00294	INOSINE	NA	NA	inosine	1	2.3835e+06	2.4916e+06	1.91545e+06	1.76989e+06	2.19254e+06	2.25798e+06	2.13361e+06	1.73843e+06	2.39455e+06	2.067e+06	2.62583e+06	1.77695e+06	2.87179e+06	2.59832e+06	2.5224e+06	1.76911e+06	3.22162e+06	2.68744e+06	2.38133e+06	2.71415e+06	2.14497e+06	2.44805e+06	2.48324e+06	1.82865e+06	2.89153e+06	2.73972e+06	2.18214e+06	2.50825e+06	3.07317e+06	3.41443e+06	3.10824e+06	2.42282e+06	2.45031e+06
311	MRM106	HPLC-MRM Positive	H+	291.2	3	19.2	290.272	C15H14O6	NA	9064	C06562	CPD-1961	NA	NA	catechin	1	5421.77	3909.89	3732.4	4023.12	9036.84	8080.04	1669.8	2983.94	7523.84	5194.05	7359.16	5443.81	3787.97	5669.74	1960.62	2148.29	9909.46	4572.13	1939.31	5582.81	8476.08	9959.5	11935.1	9962.51	5174.63	5307.17	5738.66	4987.67	4608.95	7493.79	12141.2	15151.7	3953.64
312	MRM107	HPLC-MRM Positive	H+	298.1	3	20.76	297.331	C11H15N5O3S1	2457-80-9	439176	C00170	5-METHYLTHIOADENOSINE	NA	NA	5-deoxy-5-methylthio-adenosine	1	2.48035e+06	2.04159e+06	2.69708e+06	2.34485e+06	2.05907e+06	1.33495e+06	1.55957e+06	1.34444e+06	1.67187e+06	1.39856e+06	1.90984e+06	2.33998e+06	2.49156e+06	1.36577e+06	1.8163e+06	2.35914e+06	2.4286e+06	1.60274e+06	3.10874e+06	2.27919e+06	2.41592e+06	1.32142e+06	1.25092e+06	4396.95	1.95341e+06	1.06515e+06	1.84448e+06	2.3146e+06	37266.1	118183	448243	1.89299e+06	1.42682e+06
313	MRM110	HPLC-MRM Positive	H+	308.4	3	16.64	307.084	C10H17N3O6S	70-18-8	7048684	C00051	GLUTATHIONE	NA	NA	glutathione	1	22810.1	12997.9	16105.6	21560.9	24976.1	12454.8	19072.7	23033.4	23010.2	9247.95	23279	20035.8	23478.1	12831.5	23569.4	17537.6	27306.2	11368.3	29114.4	21745.2	14985.9	9966.83	13232.7	11999.2	16669.7	12780.5	11058.7	11354.5	27231.5	15926	18065.4	23409.3	17739.2
314	MRM111	HPLC-MRM Positive	H+	332.1	3	16.32	331.068	C10H14N5O6P	653-63-4	22848660	C00360	DAMP	NA	NA	2-deoxyadenosine-5-monophosphate	1	59512.6	120854	43059.2	73112.1	50048.2	78312.2	57729.8	39962.6	58687.1	50926.2	66916.8	29188.9	56886.3	79437.3	67321.8	77616.2	62922.2	69768.2	72177.9	66083.1	61229.6	59785.6	52609.2	45185.6	57872.4	61901.5	60362.4	71243.2	72363.3	127968	37829	44043.2	71450.7
315	MRM112	HPLC-MRM Positive	H+	346.08	3	16.94	345.047	C10H12N5O7P	7665-99-8	16727415	C00942	CGMP	NA	NA	cyclic guanosine monophosphate	1	1.28572e+06	449593	594093	762477	744596	574428	879885	636972	1.18484e+06	652650	859467	626481	1.45875e+06	871886	1.65608e+06	592781	1.38944e+06	573342	1.09674e+06	995178	1.17326e+06	695414	847624	570933	1.75919e+06	955413	1.09128e+06	695645	1.21832e+06	939013	1.17421e+06	967968	903423
316	MRM113	HPLC-MRM Positive	H+	348.22	3	21.01	347.063	C10H14N5O7P	902-04-5	6994968	C00362	DGMP	NA	NA	2-deoxyguanosine-5-monophosphate	1	340879	244587	258379	271940	309831	229996	460777	363172	304881	217498	389661	348371	337069	256620	440835	404750	346865	284669	405000	333001	259425	256394	382174	181070	248369	339335	460717	551368	462067	379458	541955	508190	143684
317	MRM114	HPLC-MRM Positive	H+	348.22	3	21.01	347.063	C10H14N5O7P	84-21-9	15938966	C01367	CPD-3706	NA	NA	adenosine-3-monophosphate	1	442304	333645	334898	341456	409797	300193	518696	433247	392727	255177	488141	443568	435323	334562	534734	533795	455012	361110	541841	435731	357485	328477	504672	238906	331063	407251	564317	698127	631930	484556	706994	667555	181617
318	MRM115	HPLC-MRM Positive	H+	351.96	3	17.57	350.249	C9H18N5O3Cl3	17528-72-2	1125	C00272	TETRA-H-BIOPTERIN	NA	NA	(6r)-5,6,7,8-tetrahydrobiopterin	1	971.037	1069.33	595.619	1083.65	1453.13	1755.48	911.178	1808.01	1299.74	1284.92	1256.64	1094.05	1038.15	1204.69	1257.18	1607.3	912.201	1203.24	1966.66	1284.12	1746.22	2126.1	2368.09	1455.37	1432.48	2107.92	2863.15	2333.29	920.73	423.388	504.56	2808.51	1960.69
319	MRM116	HPLC-MRM Positive	H+	433.3	3	19.2	432.383	C21H19O10	NA	443649	C12137	PELARGONIDIN-3-GLUCOSIDE-CMPD	Flavonoids	Anthocyanin	callistephin	1	1117.34	2347.82	2797.65	867.772	1720.92	2157.89	1710.41	1466.84	1470.36	2106.59	1377.62	675.155	1184.55	1929.24	1515.13	995.148	1638.14	2013.2	1185.79	1588.54	820.722	2117.64	1601.84	829.513	1350.36	3351.33	1053.39	759.137	3895.07	1703.62	668.997	978.436	1886.81
320	MRM117	HPLC-MRM Positive	H+	613.2	3	16.62	612.152	C20H32N6O12S2	27025-41-8	40467895	C00127	OXIDIZED-GLUTATHIONE	NA	NA	glutathione disulfide	1	448314	158947	273993	401331	418757	170895	334316	408405	359046	155687	372622	398231	494843	182386	485489	262771	534770	232899	586538	433943	355229	152298	323660	270755	400150	249578	278232	342937	682419	253066	430910	562965	354512
321	MRM118	HPLC-MRM Positive	H+	281	4	22.04	280.31	C15H19O5	NA	25244821	C09707	CPD-7725	NA	NA	phaseic acid	1	17798.5	15721.2	14371.7	10661.8	18665.6	24978.9	12321.9	13438.1	22477.7	22136.7	20796.3	18314.2	35209	30926.4	14505.7	22057.3	28399.6	30287.8	32626.3	29439.7	19313.7	22788.8	15148.5	22815.6	29613	22298.2	20001.6	31894.7	37253.4	42730.1	18581.2	23216.6	25319.4
322	MRM119	HPLC-MRM Positive	H+	149.04	4	23.72	148.052	C9H8O2	140-10-3	5957728	C00423	CPD-674	NA	NA	cinnamic acid	1	7938.52	29486.1	16802.4	99758.6	37154.8	15246.6	129970	113315	18829.5	37741.7	7882.57	88491.5	9329.91	3614.66	86332.7	122494	16551.8	3479.64	35576.7	17151.2	17411.2	43225.7	122023	9325.08	9090.29	2456.03	23849.9	91678	45140.8	75717.3	102157	5247.32	34546.4
323	MRM122	HPLC-MRM Positive	H+	165.1	4	24.28	164.152	C9H8O3	7400-08-0	54708745	C00811	COUMARATE	NA	NA	coumaric acid	1	111725	379599	241431	228664	192092	446799	430650	324941	211889	489110	307239	146897	187741	426798	389675	298997	157662	483180	567496	378524	188909	528036	426291	505914	256453	526664	596035	313987	258912	663469	499941	447958	137047
324	MRM124	HPLC-MRM Positive	H+	167.2	4	30.07	166.063	C9H10O3	501-97-3	10394	C01744	CPD-17463	NA	NA	3,4-hydroxyphenylpropionic acid	1	9047.77	4894.5	6153.07	9362.07	8429.95	6654.21	12115.1	11301.7	12294.6	5535.78	8838.68	10129.3	16355.9	6627.07	8475.59	12436.3	11165.6	6690.03	8381.97	8568.64	7826.5	6444.71	7355.57	14896.3	20333.6	6322.46	11604.9	18388.1	17013.5	19288	18825.8	10925.7	16963.1
325	MRM125	HPLC-MRM Positive	H+	176	4	30.27	175.179	C10H9NO2	87-51-4	801	C00954	INDOLE_ACETATE_AUXIN	NA	NA	3-indole-acetic acid	1	4259.09	5418.52	5934.96	4787.27	3630.94	5440.37	5837.73	5026.22	4672.78	6813.33	5826.92	6956.3	5616.59	6541.91	7736.22	6036.35	5949.71	4153.23	7286.84	5565.51	4596.51	4485.25	5099.12	6298.05	6148.82	5353.29	6910.54	6650.27	11719.8	9145.54	7954.24	7001.98	5406.97
326	MRM126	HPLC-MRM Positive	H+	179.062	4	31.18	178.187	C10H10O3	458-36-6	5280536	C02666	CONIFERYL-ALDEHYDE	NA	NA	4-hydroxy-3-methoxycinnamaldehyde	1	36628.3	36697.2	43520.2	46960.5	42432.4	40671.1	38540.4	45975.5	72717.8	47644.9	47820.3	61868.3	73440.1	48468.5	49355.7	54645.9	75986.2	44191.4	74232.4	62764.2	36531.3	80735.7	33996	58331.4	85398.9	73973.4	39189.2	84602.9	104871	85879.3	94561.7	87954.2	54939
327	MRM127	HPLC-MRM Positive	H+	190.1	4	21.12	189.21	C11H11NO2	NA	18986	C05660	CPD-12020	NA	NA	methyl indole acetate	1	46455	24368.1	9660.59	10588.7	11601.5	8170.59	3706.49	3106	4348.4	4733.43	8653.96	10214.2	4575.85	4202.76	11841.1	3368.45	5736.79	8788.07	25557.9	12240.2	4862.4	4619.06	20931	3877.07	11360.5	6242.53	3609.61	18994.9	7496.5	26326.8	41761.6	11513.7	7953.86
328	MRM128	HPLC-MRM Positive	H+	195.12	4	27.62	194.058	C10H10O4	1135-24-6	54691413	C01494	FERULIC-ACID	NA	NA	ferulic acid	1	1.11205e+07	1.82014e+07	1.75178e+07	2.01801e+07	1.37279e+07	2.37256e+07	2.2032e+07	2.37256e+07	1.62034e+07	2.11374e+07	1.86314e+07	1.98661e+07	1.45745e+07	2.3182e+07	2.21726e+07	1.86014e+07	1.33689e+07	1.58032e+07	3.23087e+07	1.92024e+07	1.43934e+07	2.41227e+07	1.35566e+07	3.52009e+07	2.05207e+07	2.29539e+07	2.37249e+07	2.39408e+07	1.57073e+07	3.63066e+07	2.06699e+07	2.85372e+07	1.15579e+07
329	MRM129	HPLC-MRM Positive	H+	199.9	4	24.6	198.053	C9H10O5	NA	54694262	C10833	CPD-8486	NA	NA	syringic acid	1	5860.95	16861.9	9066.13	6473.25	5717.72	8207.91	11101.2	7470.57	7355.92	12605.2	24318.8	15245.5	8803.54	14447.7	21231.1	6802.4	8999.15	12895.4	29526.8	15894.4	11596.9	20193.9	33708.9	1496.58	12303.2	14422.6	17914.9	32427.5	13606.8	28624	20731.8	19077.3	7633.53
330	MRM130	HPLC-MRM Positive	H+	204.1	4	21.55	203.095	C12H13NO2	NA	3702659	C11284	CPD-10507	NA	NA	indole butyric acid	1	14311.8	21057.3	13652.6	13213.4	15978.6	27363.3	23358.1	18148.5	18294	20865	24062.6	16532.1	22261.1	36210.8	33375.2	24563.5	23520.5	34753.6	38320.3	30824.1	21972.1	44293.6	29017	44860	31637.1	50096.7	57123.6	40100.2	38040.8	59592.3	73193.4	56932.6	20261.6
331	MRM131	HPLC-MRM Positive	H+	206.1	4	26.92	205.333	C8H15N1O1S2	940-69-2	6992093	C00248	LIPOAMIDE	NA	NA	alpha-lipoamide	1	1696.62	946.294	793.529	1146.14	1040.42	1500.78	1158.22	1042.49	1587.43	864.193	1100.26	910.573	819.398	1524.83	1476.81	1050.1	731.587	1324.18	1504.95	1129.01	819.85	1024.46	933.403	1158.49	129.013	1375.53	1445.82	818.965	48783	55197.1	54961.2	869.379	820.511
332	MRM132	HPLC-MRM Positive	H+	211.3	4	21.49	210.126	C12H18O3	NA	7251181	C08491	CPD-734	Lipids	Oxylipin	jasmonic acid	1	1.12306e+06	1.85031e+06	1.57654e+06	1.6404e+06	1.3582e+06	1.96467e+06	2.47688e+06	1.79979e+06	1.41992e+06	1.78864e+06	2.22e+06	1.78242e+06	1.5843e+06	2.22391e+06	2.291e+06	2.12279e+06	1.13685e+06	1.95423e+06	2.49447e+06	1.76432e+06	1.137e+06	2.04776e+06	1.80516e+06	2.16709e+06	1.33385e+06	2.27311e+06	3.08876e+06	2.29844e+06	1.53476e+06	2.79158e+06	3.82743e+06	2.59222e+06	1.20445e+06
333	MRM133	HPLC-MRM Positive	H+	233	4	25.67	232.28	C13H16N2O2	73-31-4	896	C01598	N-ACETYL-5-METHOXY-TRYPTAMINE	NA	NA	melatonin	1	827.857	617.142	1020.65	532.218	1317.44	370.342	1159.09	654.396	406.75	1167.68	1054.24	822.572	2050.83	1293.75	877.61	521.333	650.472	1094.05	1239.94	948.095	852.736	1248.46	1320.23	329.43	2896.88	1873.95	778.271	1183.2	2419.43	4110.27	3461.47	1480.59	905.113
334	MRM135	HPLC-MRM Positive	H+	251.27	4	26.15	250.062	C8H14N2O5S	686-58-8	7059430	C00669	L-GAMMA-GLUTAMYLCYSTEINE	NA	NA	gamma-glu-cys	1	6.26112e+06	5.31826e+06	3.1499e+06	2.96492e+06	7.47851e+06	6.596e+06	5.10505e+06	4.39254e+06	7.83379e+06	6.54121e+06	4.1614e+06	3.39288e+06	9.05082e+06	5.70104e+06	5.3838e+06	3.91884e+06	9.2079e+06	9.1799e+06	6.54451e+06	8.18256e+06	6.3743e+06	5.12712e+06	3.23842e+06	4.34634e+06	8.72614e+06	8.23395e+06	5.79737e+06	4.36851e+06	1.0292e+07	7.57182e+06	4.59602e+06	4.80171e+06	6.22639e+06
335	MRM136	HPLC-MRM Positive	H+	257.2	4	25.96	256.257	C15H12O4	NA	114829	C09762	CPD-3061	Flavonoids	Flavanone	liquiritigenin	1	5949.93	10975.1	8656.15	3608.41	9065.78	13003.6	12838.7	7970.73	6479.01	12939.2	5648.37	8215.58	12461	23496.1	10372.3	11751.2	11903.1	17504.5	9639.58	12793	8691.04	19053.5	7219.1	4154.22	15620.2	20051.4	15788.4	18757.3	49973.3	38857.7	27376.2	42044.7	11427.8
336	MRM137	HPLC-MRM Positive	H+	286	4	25.36	285.232	C15H9O6	NA	25202542	C05905	CPD-591	Flavonoids	Anthocyanin	cyanidin	1	959644	1.36681e+06	1.4492e+06	1.40458e+06	984307	1.29747e+06	1.49126e+06	1.42273e+06	1.09907e+06	1.54804e+06	1.64251e+06	1.553e+06	1.16256e+06	1.504e+06	1.6419e+06	1.63102e+06	1.254e+06	1.69892e+06	1.85691e+06	1.53904e+06	1.0747e+06	1.47983e+06	1.78229e+06	1.31282e+06	1.20755e+06	1.44455e+06	1.63929e+06	1.60999e+06	828631	1.34679e+06	1.38332e+06	209559	926698
337	MRM138	HPLC-MRM Positive	H+	303.1	4	25.92	342.116	C12H22O11	63-42-3	84571	C00243	Alpha-lactose	NA	NA	alpha-lactose	1	28394.3	50564.3	87527.7	51000.4	18132.3	38843	62234.7	68426.5	25079.5	50436.3	121345	76627.4	41721.6	59921.7	96419	10183.5	36677.1	72463.2	132796	74963.8	5030.27	40519.2	102092	35645.8	124167	102584	111279	76267.7	34456.9	55431.5	7569.55	15221.9	21607.7
338	MRM139	HPLC-MRM Positive	H+	347.28	4	26.05	346.371	C19H22O6	NA	25200591	C01699	GIBBERELLIN	NA	NA	gibberellin A3	1	7100.92	16717.5	9181.04	8142.34	9068.02	15742.5	16734.5	12444.1	8988.01	11991.4	12251.6	15701.3	15499.5	16835.3	17525.1	12555.5	9997.47	19246.8	23334.7	16601	13886.1	12128	24971	15512	7407.37	16096.8	14198.9	19068.2	21793.9	44260.1	49519	17564.8	10161.8
339	MRM140	HPLC-MRM Positive	H+	431.1	4	32.27	430.41	C22H22O9	486-62-4	442813	C10509	ONONIN	NA	NA	ononin	1	2524.94	4760.47	3241.82	1910.15	3202.28	3098.42	4323.49	5330.06	4982.64	3471.17	5037.63	5488.51	8246.48	3275.63	3860.64	5930.37	5163.56	8133.69	5814.92	6194.98	3257.99	8283.47	7376.87	1001.44	2880.54	7689.72	10475.9	8420.26	8058.27	13900.9	19495.3	7164.15	4595.34
340	MRM141	HPLC-MRM Positive	H+	449.38	4	26.87	448.382	C21H20O11	NA	5280637	C03951	LUTEOLIN-7-O-BETA-D-GLUCOSIDE	Flavonoids	Flavone	luteolin-7-beta-glucoside	1	2.42033e+06	2.5425e+06	4.58265e+06	3.57925e+06	2.19117e+06	2.56236e+06	4.14847e+06	3.36096e+06	3.14118e+06	3.2416e+06	4.66676e+06	4.00918e+06	1.3936e+06	3.12635e+06	3.8103e+06	3.43276e+06	2.45956e+06	3.43852e+06	4.42714e+06	3.2777e+06	1.50147e+06	2.73422e+06	3.68774e+06	3.08753e+06	2.23752e+06	2.49345e+06	3.54481e+06	1.94774e+06	2.73369e+06	3.8243e+06	4.43219e+06	3.10036e+06	1.6418e+06
341	MRM142	HPLC-MRM Positive	H+	481.2	4	26.57	480.684	C28H48O6	NA	45479526	NA	CPD-11835	NA	NA	epibrassinolide	1	9749.38	18333.6	11823.2	13188.8	6296	7162.32	8614.55	4640.11	3662.77	13401.7	14386.3	11038.1	15966.7	6421.08	11859.6	22994.6	8775.86	5924.03	9389.41	7754.74	4671.96	5795.25	9180.12	15809.5	2321.83	5892.42	32756.7	38019.8	28863.7	31774	52376.4	21705.1	9705.29
342	MRM143	HPLC-MRM Positive	H+	265	4	30.79	264.31	C15H20O4	NA	7251168	C06082	CPD-693	NA	NA	abscisic acid	1	11142.6	3372.24	6531.45	8508.98	7654.86	9597.94	4646.51	7251.93	3367.74	4792.84	11386.1	8348.75	10262	11553.7	6708.01	7393.93	4872.21	12735.5	30022.3	14522	6065.36	7655.76	7884.08	47349.4	5633.5	8458.07	11805.9	11555.9	10782	3490.48	3528.04	36446.7	6522.96
343	MRM145	HPLC-MRM Positive	H+	229.1	4	28	228.136	C12H20O4	6402-36-4	47205616	C16308	NA	Lipids	Fatty acids	traumatic acid	1	5811.91	5925.44	5218.26	4277.54	5462.9	8499.42	2640.19	3089.29	3475.81	3049.53	2823.92	2689.66	2274.42	4053.31	3616.7	2751.12	4364.38	5701.96	3108.96	4330.7	2347.21	6399.46	2199.99	3008.54	2282.04	5885.87	4557.08	5135.22	8063.76	11899.5	42465.1	36877.9	18723.9
344	MRM146	HPLC-MRM Positive	H+	311.1	4	41.11	310.42	C18H30O4	NA	45266757	C04785	CPD-725	Lipids	Oxylipin	13(S)-hydroperoxylinolenic acid	1	17982	40239.4	22917.2	19821	26532.6	37285.7	39988.6	26540.7	34319.8	37105.9	37130.6	38437.3	39671.9	48773.4	42385.9	31283.7	22269.2	56430.7	48693.1	40562.7	31198	62373.8	34940.6	36685.9	32635.2	70236.2	78570.5	48324	27250.4	94019.3	38443.3	72361.1	24095.4
345	MRM147	HPLC-MRM Positive	H+	293.3	4	31.64	292.204	C18H28O3	NA	25246059	C01226	CPD-729	Lipids	Oxylipin	12-oxo-phytodienoic acid	1	1.81448e+06	3.71364e+06	2.95034e+06	3.26623e+06	2.35751e+06	3.26755e+06	5.26637e+06	4.43985e+06	2.78996e+06	3.87089e+06	4.22418e+06	4.31718e+06	2.73051e+06	3.99932e+06	4.63971e+06	4.40873e+06	1.90409e+06	4.87927e+06	5.65132e+06	3.9102e+06	2.60989e+06	5.21294e+06	4.48632e+06	4.72638e+06	2.33618e+06	5.28466e+06	5.98175e+06	4.91432e+06	2.27772e+06	5.07949e+06	6.65047e+06	6.35528e+06	1.53986e+06
346	MRM148	HPLC-MRM Positive	H+	225.2	4	23.17	224.3	C13H20O3	NA	5367719	C11512	CPD1F-2	Lipids	Oxylipin	methyl jasmonic acid	1	31659.3	35392.3	42676	34602.3	39057.7	55907.2	53159.1	40058.7	45331.4	57157.6	44221.5	42201.4	45856.3	60032.2	62302.8	44003.5	45333.3	61734	62554.3	54439.9	39554.6	61974.9	70527.1	73770.6	45590.1	58891.1	63948.6	128366	21541.6	42022.7	226750	80341.4	32687.4
347	MRM149	HPLC-MRM Positive	H+	162.1	5	58.07	161.2	C7H15N1O3	44985-71-9	10917	C00318	CARNITINE	NA	NA	carnitine	1	32569.4	41162.8	30833.6	33306.8	34866.9	43560.1	36317.8	36723.6	33078.5	34638.6	35109.7	30672.6	35637.6	39925.7	40165.9	34550.6	31658.3	44055.9	51565.6	40577.7	27617	43313.3	33534.3	60084	31617.2	43613.7	53048.9	49146.5	35171.8	37936.3	47578.6	46674.7	21842.9
348	MRM151	HPLC-MRM Positive	H+	223	5	58.06	222.302	C8H18N2O3S1	NA	1548918	C04543	BUTHIONINE-SULFOXIMINE	NA	NA	buthionine-sulfoximine	1	14509.1	18777.8	17312.5	13747.9	16008.1	22214.4	19174.3	20027.8	18831.3	17563.4	21138	17757.7	18061.6	24414.3	26966.7	26231.9	20611	26076.2	34088	25696.3	18189.3	25056	19855.4	34348.4	19990.6	32409.9	35874.3	32336.1	22054.2	31695.7	35730.7	35672.4	17495.4
349	MRM152	HPLC-MRM Positive	H+	283	5	39.11	282.147	C15H22O5	NA	25245414	C15971	CPD-7726	NA	NA	dihydrophaseic acid	1	94315.4	70947.4	95803.8	83203.9	90793.8	114945	83694.9	74540.1	74808.6	75735.7	90267.8	85587.1	81641.1	92204.6	98842.6	102975	117885	101875	134084	113869	82713.2	74835.2	90705.9	92814.5	112905	79025	72544.2	106987	141537	169709	355409	161788	204316
350	MRM153	HPLC-MRM Positive	H+	285.2	5	51.78	284.068	C16H12O5	491-80-5	25203224	C00814	BIOCHANIN-A	Flavonoids	Isoflavonoids	biochanin	1	3020.05	3419.6	7137.83	4952.64	2531.78	4145.94	11374.5	9094.91	2961.63	7154.09	9587.95	6755.78	2353.94	8247.46	8444.45	5884.36	2557.13	4164.49	8145.94	4613.63	1396.16	6173.43	12150.4	6453.4	3582.22	4060.24	6557.03	6344.72	3524.87	4754.49	4735.69	6103.6	2176.28
351	MRM154	HPLC-MRM Positive	H+	287	5	37.2	286.23	C20H30O1	NA	NA	C00473	Retinols	Cofactors, Prosthetic Groups, Electron Carriers	Vitamin A	retinol	1	5008.2	2378.02	3253.73	2948.18	5261.01	3073.98	3687.73	15711.8	7153.15	3483.69	4176.51	3886.13	6671.13	17613.3	3861.54	2885.7	37134.8	4387.87	3846.37	15697.6	5692.32	13434.8	4548.09	13223	8886.79	5546.63	4643.08	2820.02	10171.5	2579.17	1691.32	3059	6033.67
352	MRM155	HPLC-MRM Positive	H+	300.5	5	39.41	299.5	C18H37NO2	NA	46878424	C00319	SPHINGOSINE	NA	NA	sphingosine	1	101561	55882.9	157260	131177	101366	61628.1	155701	182954	76881.3	80886.5	162361	131626	106712	87373.1	97230.8	126478	94467.5	100692	174350	116659	76949.5	56501.5	143896	147968	97438.6	94637.7	69257.9	113055	113067	59404.6	115275	167749	88905
353	MRM156	HPLC-MRM Positive	H+	301.3	5	42.93	300.259	C16H12O6	NA	25201489	C10098	CPD-7252	NA	NA	kaempferide	1	617.874	865.302	657.514	4794.66	1091.85	544.356	7591.47	4721.4	131.361	1617.19	444.604	3472.67	341.241	3320.71	1760.07	3671.6	682.078	665.801	1329.45	842.013	326.143	1214.53	4623.74	2180.69	633.062	372.927	820.277	3186.97	291.773	341.323	3319.27	431.205	411.444
354	MRM157	HPLC-MRM Positive	H+	306	5	43.53	305.416	C18H27N1O3	NA	1548943	C06866	CAPSAICIN	NA	NA	capsaicin	1	360.218	409.192	138.857	344.735	194.502	453.494	273.771	191.814	164.064	290.526	131.777	121.195	299.213	269.034	386.115	384.293	228.056	475.859	441.942	365.224	202.79	355.754	396.111	476.76	258.543	393.846	386.712	520.671	271.238	1249.06	516.979	333.164	220.115
355	MRM158	HPLC-MRM Positive	H+	343.08	5	51.09	342.299	C12H22O11	57-50-1	5988	C00089	SUCROSE	NA	NA	sucrose	1	22075.8	25654.9	23040.1	21903.4	20460.9	31712.9	20507.4	15121.3	12881.2	13720.2	13153.1	9570.4	13108.5	19961.9	16789.9	17435.1	11053.4	17360.5	24385.7	16645.2	11154.1	28459.6	17156.2	14120.7	12495.8	22831.2	24888.6	19673.6	13716.3	19781.9	93949.9	103527	44966
356	MRM159	HPLC-MRM Positive	H+	345.2	5	43.39	344.32	C18H16O7	41365-32-6	162464	C10032	CPD-15483	Flavonoids	Flavone	eupatorin	1	864.198	1012.28	581.601	1478.43	508.198	1038.11	606.746	565.509	1360.9	1175.45	1126.06	1147.64	2017.94	2390.27	2265.38	1648.67	1798.97	1565.36	2012.89	1731.77	1819.16	2024.84	1358.02	1864.19	1184.11	1354.52	2005.51	1819.68	1297.56	1044.69	1546.56	1150.4	870.328
357	MRM160	HPLC-MRM Positive	H+	380.3	5	50.63	379.472	C18H38NO5P	NA	46878582	C06124	CPD3DJ-11366	NA	NA	sphingosine-1-phosphate	1	12375.3	15054.9	24437.1	27211.2	12525.4	16390.5	31008.8	35259.8	14624.6	27155.9	28121.8	28340.1	10634	23374.5	22485	20878.9	12634.2	15031.6	36536.9	19889.7	9129.64	23378.9	31824.5	24622.2	19489.6	14646.7	21586.3	29099.1	27726.2	23968.4	19026.3	29584.2	11141.3
358	MRM161	HPLC-MRM Negative	H-	75	1	6.17	76.016	C2H4O3	79-14-1	5460308	C00160	GLYCOLLATE	NA	NA	glycolic acid	1	24789	31745.7	24450.8	24538.2	24998.5	31879.7	38198.9	19642.6	23863.9	27763.3	27525.1	20730.9	23490.1	30316.9	27617.2	47172.5	23432.3	28827.2	36191	28210.7	26341.6	34008.8	21557.4	28071.9	32059.6	33108.9	35205.1	28666.1	35366.6	34638.5	31739	33880.3	25727.3
359	MRM164	HPLC-MRM Negative	H-	173	1	8.18	174.053	C7H10O5	138-59-0	7057976	C00493	SHIKIMATE	NA	NA	shikimic acid	1	30850.8	25846.8	29060	21495.9	28199.9	30513.1	37586.9	24208.1	36956.2	32559.3	32590.4	29819.1	46650.2	31183	29600	35075.5	43505.3	26783.8	33285.7	33804.1	35116.2	41315	24804.1	33544.8	43894.3	38960.8	40015.7	27952.2	58418.2	38514.9	31882.1	33036.5	35677.8
360	MRM165	HPLC-MRM Negative	H-	184	1	4.98	185.009	C3H8N1O6P1	407-41-0	7059387	C01005	3-P-SERINE	NA	NA	O-phosphoserine	1	6553.41	13836.1	7302.44	2818.77	6602.97	12761.9	7125.57	2095.32	5861.26	10404.2	4177.18	3306.16	6193.46	12642.2	4439.93	3358.76	4830.64	13903.3	6432.33	8176.46	5625.27	14102.2	7726.73	4431.14	7205.08	8917.73	11909.7	7237.04	7501.25	13950.9	9214.23	8553.42	4569.88
361	MRM166	HPLC-MRM Negative	H-	193.1	1	6.18	194.13	C6H10O7	6556-12-3	11877136	C00191	CPD-12521	NA	NA	D-glucuronic acid	1	127149	107773	133761	58689	113400	109050	188538	49013.8	150039	116668	138731	52603.3	135165	110886	82305.7	75602.3	148409	90708.1	141752	123131	124159	97183.7	114620	45501.8	123310	115775	111630	97478.9	187657	129957	129978	115210	151632
362	MRM168	HPLC-MRM Negative	H-	199.8	1	5	200.2	C3H6N1O5S2	NA	115015	C05824	SULFO-CYSTEINE	NA	NA	S-sulfocysteine	1	971.037	375.822	918.903	1181.54	622.222	706.403	666.703	927.183	510.907	745.128	7610.46	961.727	879.149	719.247	823.146	213.187	983.191	563.516	672.804	727.394	434.675	1092.62	729.527	1411.76	471.311	1233.43	1385.94	1824.59	676.326	418.608	702.175	2156.48	568.848
363	MRM169	HPLC-MRM Negative	H-	213.1	1	4.62	214.024	C5H11O7P	102916-66-5	25245723	C00673	DEOXY-RIBOSE-5P	NA	NA	2-deoxyribose-5-phosphate	1	4695.77	6053.73	5917.97	2705.16	3940.93	7052	6886.66	5004.85	5989.12	6347.4	10916.9	3972.17	4386.97	6419.61	3831.77	2898.6	5461.62	5146.43	9719.43	6416.89	4093.35	5976.94	3109.55	6970.26	4682.84	6204.43	7728.01	5894.74	4245.17	6747.91	3985.63	6966.96	2286.05
364	MRM170	HPLC-MRM Negative	H-	229	1	5.06	230.019	C5H11O8P	4300-28-1	24794349	C00117	RIBOSE-5P	NA	NA	D-ribose-5-phosphate	1	20126.1	15835.9	9929.91	9442.2	15876.5	16126.3	5851.62	5812.43	17788.4	15093	12848.3	5796.35	15072.8	14637	6189.99	6809.4	14850.8	11086.3	7711.33	11147.1	13840.1	14614.9	7702.69	6183.96	13914.9	14871.7	12859.8	15992.8	21836.1	20291.7	11381.7	18901.8	14589.4
365	MRM171	HPLC-MRM Negative	H-	259	1	7.37	260.03	C6H13O9P	NA	21604865	C01172	GLC-6-P	NA	NA	D-glucose-6-phosphate	1	8151.95	7516.51	5142.26	2437.49	4481.22	9012.38	6706.05	2018.63	5821.37	7746.98	7934.67	3260.03	5462.35	6728.33	4312.6	4957.97	5857.64	5766.04	5984.66	5699.62	4651.48	6264.68	4259.33	5761.61	6189.82	5655.72	4573.31	5337.68	6444.87	7812.74	4331.2	6308.57	5643.82
366	MRM172	HPLC-MRM Negative	H-	259	1	4.76	260.121	C6H13O9P1	3672-15-9	25244236	C00275	MANNOSE-6P	NA	NA	D-mannose-6-phosphate	1	55656.7	36160.9	18878.2	33707	39315	43290.8	36877.3	25294.1	47168.6	37019.5	34873.2	15698.1	51686.2	41561.3	25808.8	92085.4	58000.5	48666	33202.1	46203.7	66580.3	55393	11098.4	13867.7	47297.3	43241.8	20746.7	53193.1	71801	60990.1	16493.1	62868.6	43020.3
367	MRM173	HPLC-MRM Negative	H-	259.001	1	4.76	260.12	C6H13O9P1	27251-84-9	25245607	C00636	MANNOSE-1P	NA	NA	alpha-D-mannose-1-phosphate	1	92855.6	64382	31060.3	51670.2	66784.6	68347.4	60828.8	42208.8	77808.2	65580.3	57033.3	22647.8	82980.9	69397.2	45275.9	172133	94714.3	82979.7	53568.5	76434.6	113720	92840.1	17216	24743.9	84198.8	74977.6	37315.2	88579.4	125956	99236.2	29102.2	104691	75931.9
368	MRM174	HPLC-MRM Negative	H-	323.1	1	6.07	324.036	C9H13N2O9P	58-97-9	1778309	C00105	UMP	NA	NA	uridine-5-monophosphate	1	823484	1.35508e+06	878715	583672	268300	1.53092e+06	874845	1.88521e+06	359377	1.27636e+06	2.04247e+06	1.90311e+06	823569	1.28445e+06	1.69748e+06	3.01597e+06	204550	792520	1.47418e+06	756528	67101.1	1.01783e+06	850162	1.19452e+06	930869	1.26403e+06	1.45319e+06	1.33256e+06	93783.8	1.26977e+06	1.93258e+06	1.57494e+06	32846.6
369	MRM175	HPLC-MRM Negative	H-	341	1	5.93	342.299	C12H22O11	NA	439341	C00897	ALPHA-MALTOSE	NA	NA	maltose	1	262434	460539	349541	82762.5	189057	298345	294061	76645.4	378524	517125	217652	159158	478843	310757	82112.3	143487	294364	396147	287707	318174	293928	842127	325492	121244	299421	311154	291815	305437	728561	635869	215148	360994	571692
370	MRM176	HPLC-MRM Negative	H-	341.1	1	4.79	342.299	C12H22O11	NA	25202439	C01235	CPD-458	NA	NA	galactinol	1	7673.47	8677.37	7415.84	211.202	8139.7	11261.4	11040.6	7311.52	8152.3	8888.14	8226.85	5439.68	8099.56	9360.29	7141.86	9180.98	7179.52	8343.07	9448.74	8013.25	6444.98	8696.44	6170.02	5780.57	7673.85	8745.77	8162.86	9462.25	9469.93	10513.1	7731.55	11183.4	6372.26
371	MRM177	HPLC-MRM Negative	H-	341.2	1	5.93	342.299	C12H22O11	528-50-7	10712	C06422	CELLOBIOSE	NA	NA	cellobiose	1	63184	103736	65935.8	30613.7	69833.6	94514	94402.3	31405	80646	108284	86508.5	22831.4	68654	102848	57667.4	76782.4	89597.5	81990	71184.7	79312.7	65180.7	128387	66704.2	25303.3	83945.5	60746.3	58032.1	29753.4	79175.2	103403	98173.9	35165.4	58168.9
372	MRM178	HPLC-MRM Negative	H-	503	1	8.18	504.441	C18H32O16	NA	440080	C03661	1-KESTOTRIOSE	NA	NA	1-kestose	1	70444	113132	32919.5	14370.7	76462.2	115790	52195	11084.9	89412	139483	50551.6	17353.2	112253	91703.8	31582.1	19312.7	123850	133413	53164.5	103441	93345.7	92087.6	36386	15462.1	92163.8	54590.1	36572.9	21269.9	82397.3	133081	44021.8	25138.8	51684.2
373	MRM179	HPLC-MRM Negative	H-	503.4	1	8.18	504.441	C18H32O16	512-69-6	439242	C00492	CPD-1099	NA	NA	raffinose	1	212099	353544	95700.2	50162.1	228009	350254	154406	28521.7	281634	424624	140903	54646.3	296768	269278	80296.1	39246.8	349115	388522	142253	293567	265520	239265	94862.9	40558.1	263990	156742	111222	56397.3	229545	372843	121425	66655.6	145983
374	MRM180	HPLC-MRM Negative	H-	103	2	6.17	104.047	C4H8O3	594-61-6	11671	NA	NA	NA	NA	2-hydroxyisobutyric acid	1	578218	618869	655808	484519	574026	511680	540900	533598	428815	462433	750893	540421	381964	609575	615531	425271	538083	463812	701367	544805	448348	437591	671766	690673	547448	563297	581869	500278	436023	462974	594775	591275	275907
375	MRM181	HPLC-MRM Negative	H-	115.1	2	8.18	116.115	C5H7O3	759-05-7	49	C00141	2-KETO-ISOVALERATE	NA	NA	3-methyl-2-oxobutyrate	1	3298.53	2495.38	3359.49	3201.73	3172.6	4217.09	3921.11	3025.98	3162.94	3466.37	3920.99	4457.71	2750.47	3158	3035.79	1683.03	2189.14	3920.82	3835.77	3174.34	2255.11	3266.9	3233.55	4335.06	2410.72	3701.13	5133.64	3496.31	2600.05	3558.52	3471.12	4132.27	1579.14
376	MRM183	HPLC-MRM Negative	H-	117	2	8.18	118.027	C4H6O4	516-05-2	5459982	C02170	CPD-546	NA	NA	methylmalonic acid	1	23646.6	23535.1	28158.9	29201.1	18800	20410	26853.7	22547.8	19754.6	20018.7	41073.1	23016.5	18647.3	23516.7	27081	30459.9	21206.6	19366.6	32693.1	23272.9	22768	17394	24631.4	30788.2	24881.4	27494.8	23807.2	30499.2	21644.2	24098.8	25922.5	36046.8	15422.1
377	MRM184	HPLC-MRM Negative	H-	129	2	5.73	130.027	C5H6O4	498-24-8	7257940	C01732	MESACONATE	NA	NA	mesaconic acid	1	1.99554e+06	1.80326e+06	1.65131e+06	1.32571e+06	1.5062e+06	1.88688e+06	1.86693e+06	1.32404e+06	1.48746e+06	1.70236e+06	2.19037e+06	1.44139e+06	1.38767e+06	1.73775e+06	1.63726e+06	1.39316e+06	1.57444e+06	1.88975e+06	2.09946e+06	1.78513e+06	1.30936e+06	1.63007e+06	1.50035e+06	1.83451e+06	1.92132e+06	2.05611e+06	2.54233e+06	1.55005e+06	1.38635e+06	1.62348e+06	1.79519e+06	1.83199e+06	1.08979e+06
378	MRM185	HPLC-MRM Negative	H-	131.1	2	5.06	132.115	C5H8O4	601-75-2	11756	NA	NA	NA	NA	ethylmalonic acid	1	300871	289459	221041	192155	280488	287163	210583	200394	256463	263024	277667	256478	279287	290384	270765	128352	237513	217692	275040	234959	217114	194910	158502	276592	260985	312027	387002	268940	285890	351474	259140	317859	210499
379	MRM188	HPLC-MRM Negative	H-	147	2	5.06	146.099	C5H6O5	597-44-4	1081	C00815	CPD-14325	NA	NA	citramalic acid	1	455789	460443	674178	590921	417425	598825	607235	598607	477866	495057	859472	724892	500269	590698	758542	517448	504113	563948	843353	606615	439761	546121	612860	805894	679468	784974	901115	713517	499784	586889	814127	843301	377101
380	MRM189	HPLC-MRM Negative	H-	157.1	2	7.37	158.033	C5H6N2O4	NA	5460289	C00337	DI-H-OROTATE	NA	NA	L-dihydroorotic acid	1	279459	175977	110172	133040	305112	189818	174064	113741	136389	148384	156884	228111	91830.8	179180	181026	144664	270467	149541	160351	191229	104813	157594	100928	102563	129719	273402	571049	146585	135591	240451	142372	173248	117291
381	MRM190	HPLC-MRM Negative	H-	159.1	2	4.76	160.074	C7H12O4	NA	5242388	C02656	CPD-205	NA	NA	pimelic acid	1	1.85097e+06	2.30108e+06	1.95338e+06	1.55468e+06	1.83435e+06	2.20088e+06	1.69538e+06	1.27163e+06	1.90456e+06	2.23126e+06	2.09808e+06	1.80539e+06	1.59871e+06	810384	1.78442e+06	1.22734e+06	2.22883e+06	2.05443e+06	2.24032e+06	2.11169e+06	414512	1.89201e+06	1.11959e+06	1.48884e+06	50308.8	1.77e+06	3.24573e+06	2.23775e+06	2.14856e+06	2.89129e+06	3.00311e+06	2.64478e+06	1.61144e+06
382	MRM191	HPLC-MRM Negative	H-	165	2	4.76	166.139	C6H6N4O2	NA	70639	C16357	3-METHYLXANTHINE	NA	NA	3-methyl xanthine	1	4050.67	4453.16	3424.77	2979.57	3924.43	3628.61	4090.95	3229.56	3801.27	3256.14	4877.67	2466.45	3133.56	4544.27	3596.68	3404.26	3276.83	3593.76	3589.87	3380.11	3398.52	2699.33	2981.63	3703.64	4430.51	4109.98	4102.2	3279.19	2496.81	3702.93	3295.34	3875.66	1627.11
383	MRM192	HPLC-MRM Negative	H-	167	2	6.07	168.042	C8H8O4	NA	5460389	C00544	HOMOGENTISATE	NA	NA	homogentisic acid	1	6415.87	16803.7	23483.7	20892	4465.17	18778.5	17338.8	20795.2	5880.72	13381.2	21353.9	21472.1	6545.1	11712.5	24112.4	18662.5	7816.4	16931.9	27753.5	16316.4	4531.37	15204.6	12509.3	6961.07	6795.89	16236.1	22058.9	20031.5	20633.2	17662.1	23110.7	23675.1	12335.7
384	MRM193	HPLC-MRM Negative	H-	167.4	2	5.93	168.042	C8H8O4	NA	54675858	C06672	VANILLATE	NA	NA	vanillic acid	1	95272.3	129497	107257	93148.6	90199.7	145712	109057	104261	95443.2	137008	109402	140219	102224	103204	114389	95131.4	117805	141124	140464	128742	24105.3	107715	81734.4	96478.3	128436	131521	181127	96011.1	140732	189933	108427	113475	80362.1
385	MRM194	HPLC-MRM Negative	H-	175	2	4.79	176.068	C7H12O5	NA	6419726	C02504	3-CARBOXY-3-HYDROXY-ISOCAPROATE	NA	NA	2-isopropylmalic acid	1	193564	207831	178478	161693	168078	248856	168674	159584	189300	240354	217791	202633	226032	276328	216392	117755	215370	210259	225165	210439	156153	208182	162266	194628	226823	287080	382535	239545	68614.4	318655	300487	283116	189099
386	MRM195	HPLC-MRM Negative	H-	251.1	2	8.18	252.229	C10H12N4O4	890-38-0	65058	C05512	DEOXYINOSINE	NA	NA	2-deoxyinosine	1	2788.61	1538.42	2757.4	4499.05	2275.94	1989.28	3559.69	1250.01	4227.97	1822.1	5930.35	1437.94	1528.91	1834.93	2189.71	4476.7	1865.79	3180.98	1827.33	2241.14	4144.39	1410.81	1568.57	2276.32	4106.09	3963.05	3399.89	3833.2	6065.5	1214.72	1875.92	4530.43	3199.44
387	MRM196	HPLC-MRM Negative	H-	271	2	8.18	272.254	C12H16O7	497-76-7	440936	C06186	HYDROQUINONE-O-BETA-D-GLUCOPYRANOSIDE	NA	NA	arbutin	1	3195.89	3236.52	2473.91	1794.91	4104.98	4641.8	2721.34	1284.17	7583.73	5823.38	3771.15	2360.64	12895	5292.05	3159.88	1036.07	5481.4	3865.85	2343.72	3895.84	5493.86	3335.14	2927.11	1096.62	5067.73	2721.37	344.575	1807.04	9729.84	5198.32	1829.31	2135.73	5152.77
388	MRM197	HPLC-MRM Negative	H-	331.1	2	8.18	491.985	C10H15N4O13P3	NA	25203822	C01345	DITP	NA	NA	deoxyinosine triphosphate	1	4217.36	4342.77	3396.37	2582.7	3201.95	4250.14	3874.38	2108.09	3297.74	3775.28	3405.02	1856.16	3032.03	4611.53	2904.41	964.907	7121.78	3932.05	2881.41	4651.48	852.516	2737.92	786.057	910.23	3152.44	2783.6	2260.81	1780.89	4972.99	3776.94	1984.39	2104.83	455.651
389	MRM198	HPLC-MRM Negative	H-	353	2	5.08	354.095	C16H18O9	327-97-9	7003561	C00852	CAFFEOYLQUINATE	NA	NA	chlorogenic acid	1	6.92317e+06	6.50557e+06	7.61835e+06	6.75527e+06	7.35075e+06	7.09922e+06	4.14151e+06	5.75768e+06	8.97919e+06	6.40328e+06	9.25955e+06	5.08719e+06	8.39723e+06	7.47283e+06	8.10336e+06	3.20043e+06	4.78964e+06	6.96735e+06	8.86378e+06	6.54241e+06	5.4065e+06	6.88748e+06	6.5531e+06	4.61653e+06	8.55901e+06	6.29694e+06	2.98875e+06	5.87552e+06	3.91037e+06	3.90422e+06	5.84538e+06	6.94424e+06	5.74175e+06
390	MRM199	HPLC-MRM Negative	H-	388.5	2	5.49	389.025	C10H10N6O9P	NA	NA	NA	NA	NA	NA	8-nitroguanosine 3',5'-cyclic monophosphate	1	3858.31	6849.86	3618.31	5167.49	5617.48	6205.04	4780.46	5879.33	4774.35	3942.67	6664.79	5653.77	4038.4	5686.87	6901	4621.13	4963.65	2675.38	7840.81	4881.77	6972.12	3972.71	2108.55	8841.59	7698.06	5351.59	2442.42	4596.59	5970.05	8436.86	2685.99	5432.68	2557.57
391	MRM200	HPLC-MRM Negative	H-	431.2	2	5.3	432.38	C21H20O10	3681-93-4	5280441	C01460	VITEXIN	Flavonoids	Flavone	vitexin	1	2201.93	2296.03	3101.18	1183.02	1877.32	3262.14	7221.19	2862.81	2361.59	3058.7	1066.69	1710.92	4205.84	6502.98	3083.23	2669.68	1716.12	1285.12	2895.76	1860.54	816.72	1830.11	837.472	1173.12	2697.07	2076.59	2781.19	1584.23	3242.81	3238.29	2486.49	1872.39	1651.17
392	MRM202	HPLC-MRM Negative	H-	609	2	6.44	610.52	C27H30O16	153-18-4	5280805	C05625	RUTIN	Flavonoids	Flavonol	rutin	1	3094.38	7198.68	8631.51	1673.66	2859.61	4962.14	3785.11	2249.27	4578.47	12197.2	8170.06	1943.36	5689.58	10149.3	4922.25	959.723	2741.74	10806.8	5558.13	6156.06	3558.35	3198.49	5263.46	2170.41	5161.03	3191.07	1939.91	1672.48	2576.31	1685.38	4676.17	1976.69	3576.38
393	MRM203	HPLC-MRM Negative	H-	108.9	3	28.07	110.11	C6H6O2	120-80-9	289	C00090	CATECHOL	NA	NA	catechol	1	328.81	164.479	1000.02	1302.74	156.891	713.61	657.521	510.102	95.9465	847.344	2102.4	1200.97	109.92	1074.34	1331.75	713.441	307.401	847.699	1332.19	770.865	357.979	623.953	1863.91	2854.5	2479.78	1952.24	1086.34	1607.04	661.359	546.427	897.254	1588.1	524.349
394	MRM204	HPLC-MRM Negative	H-	137.9	3	32.44	138.102	C6H4N1O3	100-02-7	644235	C00870	P-NITROPHENOL	NA	NA	4-nitrophenol	1	289680	353105	110328	131666	274305	191474	145911	172635	224785	198914	214832	237270	237562	244746	245484	187953	224933	275631	253653	243731	203008	254517	228938	269563	196565	162617	128945	134569	147414	194084	233734	159046	150290
395	MRM205	HPLC-MRM Negative	H-	150.5	3	26.47	151.141	C8H7O3	156-38-7	4693933	C00642	4-HYDROXYPHENYLACETATE	NA	NA	4-hydroxyphenylacetic acid	1	50237.8	90733.8	160635	123578	37614.6	100550	45522.3	46719.6	90956.4	73162	100079	100800	33196.1	87327	55076.4	48920.6	34526.5	105373	102914	76661.5	23370.5	47523.3	92091.8	115062	32391.8	84559.3	131974	92893.2	43874.8	51927.4	69697	109790	72945.8
396	MRM206	HPLC-MRM Negative	H-	151	3	26.47	152.147	C5H12O5	488-81-3	6912	C00474	RIBITOL	NA	NA	adonitol	1	101039	177296	326510	247962	78860.8	208187	96137.5	99455.8	188561	147414	198399	206536	66545.3	182803	116183	103836	68079.1	216086	208784	155601	49982.5	99363.3	185531	229478	69024.9	176000	272933	193045	88586.1	96939.8	138103	228159	149559
397	MRM207	HPLC-MRM Negative	H-	151	3	26.51	152.047	C8H8O3	NA	6933325	C05852	CPD-11495	NA	NA	2-hydroxyphenylacetic acid	1	90666.5	173145	299382	229087	72345.6	189246	87289.8	93291.9	172950	138717	183525	197494	61841.7	169458	105278	94490.9	64585.8	194363	200354	144721	45311.3	88167.7	170901	210715	62524.3	163109	264288	170693	77125.8	98618.5	124978	201741	136863
398	MRM208	HPLC-MRM Negative	H-	151.1	3	26.51	152.047	C8H8O3	NA	5460269	C01983	CPD-121	NA	NA	mandelic acid	1	27302	53940.3	93030.7	64831.3	24167.7	56559.3	25770.7	25885.4	48307.9	42836.1	57733.5	56657.9	19755	53177.3	31845.2	30118.2	16550.2	58297.1	55686.4	41153.6	13152.2	27235.5	47232.8	61656.2	18664.8	48476.1	75741.2	53073.2	21736	28676.2	44243.2	62726.8	39685.7
399	MRM210	HPLC-MRM Negative	H-	163.1	3	28.64	164.047	C9H8O3	NA	637540	C01772	2-COUMARATE	NA	NA	2-hydroxycinnamic acid	1	592423	1.38869e+06	1.26137e+06	883292	646183	1.74083e+06	38155.2	869276	764014	1.12012e+06	1.10546e+06	915134	465166	227570	1.1486e+06	553103	703290	1.03184e+06	1.48117e+06	1.01476e+06	591868	1.2459e+06	773681	896055	608688	1.01781e+06	1.43148e+06	1.00598e+06	831522	360506	1.22782e+06	1.18896e+06	416244
400	MRM211	HPLC-MRM Negative	H-	167	3	27.22	168.14	C8H8O4	102-32-9	5460350	C01161	CPD-782	NA	NA	3,4-dihydroxyphenylacetic acid	1	9675.91	8914.29	12817	9865.27	7276.85	13923.8	6600.02	9217.47	6533.97	10857.7	19775.6	10517.7	3279.18	10111	12868.6	6357.27	7113.25	9148.48	12028.4	8993.17	17359.5	10269.8	17762.3	18435.7	17917.4	18093.2	23304.5	11682	9198.47	6020.74	11252.7	13806.9	6576.99
401	MRM212	HPLC-MRM Negative	H-	177	3	58.53	178.142	C9H6O4	305-01-1	5281416	C09263	CPD-8097	NA	NA	6,7-dihydroxy coumarin	1	95025.9	37695.5	167673	93718.3	112792	76220.5	128020	125835	42599.6	30056.1	100495	72521.7	45049	40950.1	31072.3	52953	55231	34804.8	175292	81080.8	32852.7	40402.1	39904.2	84892.9	64176.2	91907.2	158238	55205.4	40237	17842.1	38654.8	65246.9	48321.6
402	MRM213	HPLC-MRM Negative	H-	193	3	27.59	194.184	C10H10O4	537-73-5	12653	C10470	NA	NA	NA	3-hydroxy 4-methoxy cinnamic acid	1	839484	1.15075e+06	1.28753e+06	1.25128e+06	764454	1.49474e+06	1.20208e+06	1.38065e+06	920538	1.13683e+06	1.09169e+06	880900	695458	1.51587e+06	1.53221e+06	1.24772e+06	1.03935e+06	1.0442e+06	1.61027e+06	1.17457e+06	447760	907492	583227	1.17788e+06	628860	952542	1.1389e+06	1.04863e+06	1.1577e+06	1.74217e+06	1.25233e+06	1.23937e+06	641303
403	MRM214	HPLC-MRM Negative	H-	255.1	3	33.82	256.257	C15H12O4	NA	638278	C08650	CPD-3041	Flavonoids	NA	isoliquiritigenin	1	251763	372282	526205	379371	263114	513019	548221	404691	336738	421111	520930	445605	248498	440381	459601	402435	325992	408588	628612	430627	230153	441819	360129	366538	193527	396707	645539	365671	246396	449603	518679	432184	184528
404	MRM215	HPLC-MRM Negative	H-	269.1	3	28.64	270.053	C15H10O5	520-36-5	25200950	C01477	CPD-431	NA	NA	apigenin	1	3585.14	7794.36	7957.47	6223.26	3566.3	16000.3	8704.46	5536.55	1709.02	11831.7	5872.41	6684.26	1901.73	12823.3	5118.22	3666.8	1203.89	9611.45	9699.5	6393.22	1761.51	8536.23	1844.4	1955.41	1349.26	2358.48	3176.81	2522.4	2081.36	9755.04	4462.24	2981.2	4276.66
405	MRM216	HPLC-MRM Negative	H-	271.1	3	27.39	272.257	C15H12O5	480-41-1	439246	C00509	NARINGENIN-CMPD	NA	NA	naringenin	1	7301.92	6565.04	4973.33	5247.25	5221.61	8151.97	8441.64	6681.25	7427.19	8394.99	8202.92	4427.82	4746.39	8532.82	6789.95	6324.09	3849.23	8146.03	6409.24	5903.36	3727.25	4216.27	5610.09	7329.88	2368.85	3374.77	3205.15	4276.02	4538.64	7899.36	6114.26	5053.81	3368.15
406	MRM217	HPLC-MRM Negative	H-	285.2	3	33.95	286.048	C15H10O6	491-70-3	25201972	C01514	5734-TETRAHYDROXYFLAVONE	NA	NA	luteolin	1	2840.14	2667.65	3270.46	2602.39	2978.43	3544.84	4043.8	2194.86	658.175	2053.01	3362.58	2036.78	1181.9	3101.41	2294.68	939.161	48.124	1656.95	3886.84	1676.66	654.343	2110.8	1025.12	1245.46	1412.03	1660.09	2208.96	1273.87	2300.42	5298.88	2520.4	1505.58	3432.11
407	MRM218	HPLC-MRM Negative	H-	301.24	3	31.56	302.043	C15H10O7	117-39-5	46906036	C00389	CPD-520	NA	NA	quercetin	1	14127.9	1278.03	14159.2	12234.3	11237.8	13319.2	14930.4	9638.88	15799.4	13412.4	18766.4	13158.2	13761.3	14018.6	13575.9	11921.6	18660.7	17734.6	17864.5	17603.8	10622.9	9432.55	8675.76	13258.4	13852	12820.1	12827.6	10164.5	9880.45	8567.24	9699.27	12013.4	7919.6
408	MRM219	HPLC-MRM Negative	H-	301.3	3	34.44	302.079	C16H14O6	NA	49859576	C01709	CPD-7072	NA	NA	hesperetin	1	41549.7	26901.2	39719.9	34333.1	31995.5	43864.5	42145.9	25523.1	53939.8	39247	57614.3	39996.1	39670	40859.1	40022.6	34430.9	55389	53248.8	50487.3	51731.5	26556.2	33371.5	26613.1	38094.2	46853.8	40416.5	37565.8	30924.5	23922.9	23258	28631.8	36549.5	24474.3
409	MRM220	HPLC-MRM Negative	H-	367.3	3	28.66	368.38	C21H20O6	NA	5281767	C10443	CPD-6602	Phenylpropanoid	NA	curcumin	1	17310.8	24138.1	16284.7	21629.6	21427.1	21145.8	12465.5	9719.44	52297.7	29834.6	49288	44579	43931.4	20340.3	23317.9	9725.07	41695.5	36336.8	26076.1	34294.5	23250.4	12564.5	59047.8	38662.6	5380.94	8810.45	11050.7	7372.22	20938	27155.9	14426.4	8713.18	11892.7
410	MRM221	HPLC-MRM Negative	H-	431.1	3	27.39	432.38	C21H20O10	578-74-5	5280704	C04608	APIGENIN-7-O-BETA-D-GLUCOSIDE	Flavonoids	NA	apigenin-7-glucoside	1	8659.33	5876.33	8178.3	20669.6	12046.8	8101.06	9167.08	8584.92	12417.4	4384.12	14362.5	17387.5	5663.43	8608.15	14137.9	8082.58	9003.45	3806.16	11569.8	7750.4	3307.12	7146.73	2357.7	4121.59	4193.3	2998.29	1165.17	2748.43	2790.43	562.854	6717.61	6460.35	7235.48
411	MRM222	HPLC-MRM Negative	H-	609.4	3	26.67	610.568	C28H34O15	NA	25246273	C09806	CPD-7074	Flavonoids	NA	neohesperidin	1	3319.55	1419.39	5069.24	3813.27	3506.4	3379.83	4075.53	3930.73	3574.69	3244.09	5327.75	4308.17	2131.09	3138.19	4770.74	2088.53	1917.99	2459.11	7454.28	3621.94	1416.94	1838.88	2999.18	2025.33	2127.05	3481.4	4708.52	3552.93	2266.88	2044.79	2065.02	4199.18	1775.21
	Note: Comp ID indicates compound ID number in the internal authentic compound library.
		“DETECTED MASS” represents the observed mass in different platforms. For GC-MS "DETECTED MASS" represents the largest m/z that is specific to the compound in the EI spectrum, and was used for quantification.”
		The "RETENTION" column contains retention indexes for the GC/MS, UPLC/MS HILIC, Neg and Pos data, as well as retention time (min) for the HPLC-MRM data.
		CTL is abbreviated from control.
		The empirical analysis of digital gene expression (EDGE) package in R uses likelihood ratio test to generate p-values, and the significance threshold is p< 0.05.
		The data are given after missing value imputation
		NA: not applicable
		%fill indicates % detected by group in raw data. If a value was found for every sample, the value will be 100. If only half of the samples were filled, then the value will be 50. Compounds are rejected unless there is a test group with at least 50% fill.
[truncated: 34 more columns]

## Sheet: Differential metabolites
Table S1. Continued
5 min significantly increased metabolites		5 min significantly decreased metabolites			10 min significantly increased metabolites		10 min significantly decreased metabolites			30 min significantly increased metabolites		30 min significantly decreased metabolites			60 min significantly increased metabolites		60 min significantly decreased metabolites
Metabolite name	FC 5 min	Metabolite name	FC 5 min		Metabolite name	FC 10 min	Metabolite name	FC 10 min		Metabolite name	FC 30 min	Metabolite name	FC 30 min		Metabolite name	FC 60 min	Metabolite name	FC 60 min
N-acetylglutamate	4.28425	naringenin	0.464085		traumatic acid	8.24877	5-deoxy-5-methylthio-adenosine	0.341066		traumatic acid	9.90211	N-acetylglutamate	0.154357		traumatic acid	7.00637	7-methylguanosine	0.296362
catechol	3.49606	luteolin	0.513634		liquiritigenin	4.75485	curcumin	0.404737		sucrose	5.58813	cis-urocanate	0.362102		sucrose	4.39521	N-acetylglutamate	0.308026
2-palmitoylglycerol (2-monopalmitin)	2.82064	1-palmitoylglycerophosphoethanolamine	0.607511		sucrose	4.68272	N6-methyladenosine	0.443388		dihydrophaseic acid	3.88257	saccharopine	0.427997		choline phosphate	3.61771	N1-methyladenosine	0.3219
fructose-1,6-bisphosphate	2.69258	1-palmitoylglycerophosphocholine (16:0)	0.65299		capsaicin	3.35015	oleic ethanolamide	0.485125		2-palmitoylglycerol (2-monopalmitin)	3.08655	lactate	0.508517		melibiose	3.51794	1-kestose	0.394161
docosadienoate (22:2n6)	2.55825	cis-urocanate	0.742379		melatonin	3.32395	2-oleoylglycerol (2-monoolein)	0.500131		homocysteine	2.34855	gentisic acid-5-glucoside	0.5818		ribulose-5-phosphate	2.8738	5-deoxy-5-methylthio-adenosine	0.411581
cyclic adenosine diphosphate ribose	2.51985				epibrassinolide	3.17069	asparagine	0.541546		N-formylphenylalanine	2.03088	5-oxoproline	0.593906		dihydrophaseic acid	2.47142	adipate	0.41857
syringic acid	2.37152				methyl indole acetate	3.11623	gluconate	0.541923		cyclic adenosine diphosphate ribose	1.98116	pyruvate	0.595734		nicotinamide riboside	2.42396	raffinose	0.425286
eupatorin	2.34087				indole butyric acid	2.85578	hesperetin	0.588909		L-malic acid	1.94254	alpha-tocopherol	0.604215		adenine	2.09708	erythritol	0.438923
alpha-lactose	2.20798				gibberellin A3	2.72086	N-acetylalanine	0.638569		D-ribose-5-phosphate	1.90237	sulfate*	0.739162		2-guanidinopropionic acid	1.88087	O-sulfo-L-tyrosine	0.490819
homocysteine	2.17751				ononin	2.56158	neohesperidin	0.642727		anthranilic acid	1.79081	malonate (propanedioate)	0.758486		cytidine	1.70708	arbutin	0.501078
3-methyl-2-oxovalerate	2.12372				dihydrophaseic acid	2.53813	quercetin	0.656897		metheonine	1.53922	pyridoxine (Vitamin B6)	0.765831		5,6-dihydrouracil	1.69572	deoxyinosine triphosphate	0.533361
indole butyric acid	2.10914				O-sulfo-L-tyrosine	2.31162	spermidine	0.683976		campesterol	1.29152				zeatin riboside	1.5286	maltose	0.540937
eicosenoate (20:1n9 or 11)	2.03752				N-acetyl-D-mannosamine	2.2681	2-hydroxypalmitate	0.694321		docosadienoate (22:2n6)	1.26858				tricine	1.45307	2-hydroxyoctanoate	0.576126
3-ureidopropionic acid	1.92018				3-ureidopropionic acid	2.02566	erythritol	0.697959							sarcosine	1.44317	valylglutamine	0.593346
3,4-dihydroxyphenylacetic acid	1.9179				homocysteine	1.94325	erucate (22:1n9)	0.701359							1-palmitoylglycerophosphoethanolamine	1.38451	shikimic acid	0.618053
nicotinamide riboside	1.8757				6-oxopiperidine-2-carboxylic acid	1.87301	pseudouridine	0.702569							1,3-diaminopropane	1.35155	asparagine	0.621979
sarcosine	1.86832				tricine	1.85066	dihomo-linolenate (20:3n3 or n6)	0.70663							3-methyl xanthine	1.33899	2,3-dihydroxybenzoic acid	0.629384
stachydrine	1.85877				1,3-diaminopropane	1.8356	tryptophylglycine	0.709346									eupatorin	0.63613
ononin	1.84693				methylthiobutyric acid	1.81591	adenosine	0.715077									uridine	0.653992
6-oxopiperidine-2-carboxylic acid	1.8253				3,4-hydroxyphenylpropionic acid	1.795	nicotinate	0.716187									guanine	0.694337
17-methylstearate	1.82347				3-hydroxyanthranilic acid	1.7828	arachidonate (20:4n6)	0.724706									2,4,6-trihydroxybenzoate	0.703457
cystathionine	1.79038				cyclic adenosine diphosphate ribose	1.7378	2-hydroxyphenylacetic acid	0.725383									N-acetylalanine	0.737562
mannitol	1.77698				fructose-6-phosphate	1.72502	cytosine-2',3'-cyclic monophosphate	0.731759									aconitate [cis or trans]	0.765276
13(S)-hydroperoxylinolenic acid	1.76272				melibiose	1.69655	1-oleoylglycerol (1-monoolein)	0.73679									2-isopropylmalic acid	0.76859
tricine	1.75183				allantoin	1.68762	dihomo-linoleate (20:2n6)	0.752763									4-hydroxybenzoate	0.771388
4-hydroxy-3-methoxycinnamaldehyde	1.68933				buthionine-sulfoximine	1.66227	1-palmitoylglycerol (1-monopalmitin)	0.759084									lactate	0.780785
2-deoxyinosine	1.68621				4-hydroxy-3-methoxycinnamaldehyde	1.62254	guanosine-2',3'-cyclic monophosphate	0.762635									1-methylguanidine	0.782433
S-sulfocysteine	1.68187				3-methyl-L-histidine	1.62077	10-heptadecenoate (17:1n7)	0.766762									phosphate	0.787608
liquiritigenin	1.63757				adenosine-3-monophosphate	1.57699	guanosine	0.769803									suberate (octanedioate)	0.789808
2,3-pyridinedicarboxylic acid	1.63087				eriodictyol	1.54072	4-hydroxybenzoate	0.77076									thymidine	0.790658
benzamide	1.60289				mannitol	1.52705	myristoleate (14:1n5)	0.772237									2'-deoxyguanosine	0.797752
allantoin	1.59478				alpha-tocopherol	1.52178	phosphate	0.776103
L-malic acid	1.58752				2-deoxyguanosine-5-monophosphate	1.50084	aspartate	0.776456
cyclic guanosine monophosphate	1.58735				anthranilic acid	1.48467	linoleate (18:2n6)	0.777066
uracil	1.57636				N,N-dimethylglycine	1.47912	glycylisoleucine	0.779576
buthionine-sulfoximine	1.55779				3-indole-acetic acid	1.476	cytidine-3'-monophosphate (3'-CMP)	0.785084
methylthiobutyric acid	1.54482				thymine	1.43818	fucose	0.787101
3-methyl-L-histidine	1.53472				uracil	1.43	glycylvaline	0.798272
1,3-diaminopropane	1.52722				1-stearoylglycerophosphoethanolamine	1.3826	palmitoleate (16:1n7)	0.798276
2-isopropylmalic acid	1.52441				glycolic acid	1.35783	2'-deoxyguanosine	0.79864
caproate (6:0)	1.51838				inosine	1.35584
3-deoxyoctulosonate	1.5169				2-phosphoglyceric acid	1.34638
phaseic acid	1.49569				pimelic acid	1.32944
1-palmitoylglycerophosphoglycerol*	1.47762
niacinamide	1.47169
2-guanidinopropionic acid	1.46943
caprylate (8:0)	1.43984
2-deoxyadenosine	1.4396
gentisic acid-5-glucoside	1.38738
citramalic acid	1.38566
zeatin	1.36874
N,N-dimethylglycine	1.36579
hypoxanthine	1.36447
N-acetylproline	1.34601
betaine aldehyde	1.33639
gamma-aminobutyrate (GABA)	1.30043
inosine	1.2402
The significance threshold is 0.05
