# Supplementary material for: Metabolomics and Proteomics of Brassica napus Guard Cells in Response to Low CO2
Source: Front Mol Biosci. 2017 Jul 25;4:51. doi: 10.3389/fmolb.2017.00051 (PMC5525006; doi:10.3389/fmolb.2017.00051)
Supplement: Supplementary Table S2 — List of all the identified peptides and proteins in the two independent experiments. Highlighted cells indicate proteins with a significance level of p < 0.05. [file DataSheet2.XLSX]

## Sheet: Changed proteins and p-values
Supplemental Table S2. List of all the identified peptides and proteins in the two independent experiments. Highlighted cells indicate proteins with a significance level of p < 0.05 (please refer to ProteomeXchange PXD005787 for the data).
		p-value				Fold Change
Protein ID	Protein Annotation	05min	10min	30min	60min	05min	10min	30min	60min
GSBRNA2T00092270001	V-type proton ATPase subunit G1	0.499148	0.334534	0.439799	0.541989	1.14066	1.50005	1.29831	1.23863
GSBRNA2T00150906001	glycine-rich RNA-binding 10 isoform X1	0.748147	0.501004	0.816512	0.715843	1.46736	1.27107	1.07422	1.15767
GSBRNA2T00123165001	outer envelope pore 16- chloroplastic mitochondrial-like	0.867836	0.434724	0.563726	0.518301	1.04328	1.20158	1.19894	0.955534
GSBRNA2T00018904001	calcium-binding EF hand family	0.877119	0.278771	0.350777	0.948684	1.03941	1.51229	1.04443	0.997049
GSBRNA2T00015387001	ATP synthase CF1 alpha subunit (chloroplast)	0.975391	0.139978	0.240023	0.0335143	1.04288	0.817797	1.04125	1.32604
GSBRNA2T00082162001	atp1 (mitochondrion)	0.540752	0.128146	0.108493	0.197734	1.18062	1.13696	1.07748	1.24883
GSBRNA2T00005505001	beta-glucosidase 44	0.119325	0.559024	0.226194	0.0164384	1.4916	1.14791	0.924377	1.16156
GSBRNA2T00028746001	ribulose bisphosphate carboxylase oxygenase chloroplastic-like isoform X1	0.197191	0.165192	0.925862	0.234565	1.39528	1.40286	1.06058	1.43449
GSBRNA2T00121443001	L-ascorbate peroxidase peroxisomal	0.357814	0.198842	0.134521	0.735191	1.1242	1.22078	0.883628	0.979701
GSBRNA2T00066465001	ATP synthase CF1 beta subunit (chloroplast)	0.830395	0.718531	0.26171	0.383276	0.965534	1.05462	1.12908	1.19163
GSBRNA2T00114885001	nitrilase 2-like	0.236758	0.421853	0.417572	0.647221	1.24932	1.39964	1.07625	0.874795
GSBRNA2T00150815001	ABC transporter C family member 1	0.409677	0.287024	0.886038	0.909649	1.15668	1.3663	0.986078	1.00556
GSBRNA2T00084358001	14-3-3 GF14 omega	0.515283	0.571523	0.480084	0.508754	0.947006	1.11902	0.975268	1.15174
GSBRNA2T00035008001	carbamoyl-phosphate synthase large chloroplastic isoform X1	0.0307937	0.690119	0.833161	0.823912	1.4296	1.36188	1.04041	1.08167
GSBRNA2T00033394001	ATPase plasma membrane-type	0.403333	0.305492	0.482964	0.753002	1.12324	1.20409	1.1218	1.07641
GSBRNA2T00119786001	thylakoid lumenal 29 kDa chloroplastic	0.819306	0.516954	0.0552975	0.460216	0.958652	1.50717	0.929438	1.12995
GSBRNA2T00064241001	3-isopropylmalate chloroplastic-like	0.322166	0.921024	0.563083	0.436462	1.16705	0.992308	0.955443	1.04042
GSBRNA2T00008431001	glycine-rich RNA-binding mitochondrial-like	0.564564	0.354137	0.725344	0.817325	0.846747	1.41743	0.964464	0.967261
GSBRNA2T00033534001	malate dehydrogenase mitochondrial-like	0.236874	0.322337	0.0317735	0.875148	0.772852	1.33081	0.955583	1.01746
GSBRNA2T00098490001	14-3-3 GF14 psi	0.659268	0.384823	0.855517	0.679697	0.909693	1.22791	1.00427	1.0474
GSBRNA2T00115248001	sedoheptulose-1,7- chloroplastic-like isoform X2	0.311114	0.0521578	0.583404	0.303282	0.878797	0.771691	0.921811	1.00662
GSBRNA2T00114316001	PREDICTED: uncharacterized protein At5g39570-like	0.0549052	0.416531	0.542742	0.234215	0.707701	1.94488	0.956239	0.880736
GSBRNA2T00113623001	photosystem II stability assembly factor chloroplastic	0.0722193	0.428052	0.23578	0.0816971	0.819158	0.930751	1.07686	0.870788
GSBRNA2T00142204001	pyruvate dehydrogenase E1 component subunit beta- mitochondrial-like	0.43625	0.361233	0.589854	0.346355	0.938683	1.63451	1.01929	1.10008
GSBRNA2T00036077001	basic endochitinase CHB4-like	0.598459	0.0166237	0.287958	0.663399	1.27687	1.93897	1.27099	0.882184
GSBRNA2T00130145001	TOM1 2	0.414873	0.582537	0.196687	0.562717	1.16952	1.07421	0.885633	1.16038
GSBRNA2T00023757001	ABC transporter C family member 7	0.338106	0.143678	0.851091	0.140805	1.13939	1.23489	1.0293	1.15638
GSBRNA2T00099241001	14-3-3 GF14 omega	0.42865	0.862668	0.888851	0.534668	1.85736	1.25312	0.985538	0.904238
GSBRNA2T00139378001	prohibitin- mitochondrial	0.841926	0.480492	0.118183	0.467017	1.09216	1.42581	1.09766	1.07396
GSBRNA2T00153650001	14-3-3 GF14 nu	0.463507	0.50367	0.0901053	0.489085	1.0742	1.38849	1.05628	1.12418
GSBRNA2T00065303001	transport Sec61 subunit beta-like	0.603102	0.963291	0.521808	0.740724	1.26725	1.01404	1.0575	1.19313
GSBRNA2T00069156001	inositol-3-phosphate synthase	0.159978	0.657411	0.428503	0.90133	0.616133	1.08972	0.852929	0.987975
GSBRNA2T00132683001	ribose-phosphate pyrophosphokinase 4	0.26787	0.449433	0.171589	0.265028	1.38621	1.23173	1.10182	1.15099
GSBRNA2T00071387001	dynamin-related 1A-like	0.230271	0.311636	0.224719	0.619523	1.37043	1.36937	1.11105	1.10137
GSBRNA2T00132541001	RNA-binding chloroplastic-like	0.878998	0.766834	0.524613	0.886412	1.04687	0.951652	1.12046	0.98379
GSBRNA2T00014587001	14-3-3 GF14 kappa isoform X1	0.106369	0.0590079	0.711265	0.721392	1.94717	0.910094	1.03737	1.09693
GSBRNA2T00048341001	bifunctional enolase 2 transcriptional activator-like	0.336842	0.435738	0.0064333	0.273911	0.882004	1.18337	1.12932	1.13754
GSBRNA2T00146410001	epidermis-specific secreted glyco EP1-like	0.687097	0.277454	0.459068	0.589581	1.14142	1.6874	1.24145	1.23715
GSBRNA2T00111012001	sorting and assembly machinery component 50 homolog B-like	0.237797	0.352525	0.336119	0.652496	1.2371	1.70637	1.05056	0.95898
GSBRNA2T00091723001	GDSL esterase lipase At1g33811	0.0366411	0.168054	0.438726	0.386217	1.18742	1.40436	0.920915	0.935324
GSBRNA2T00085924001	14-3-3 GF14 epsilon	0.694349	0.190497	0.400082	0.0587262	0.96075	1.10097	0.911792	1.03282
GSBRNA2T00100720001	proteasome subunit alpha type-1-A-like	0.0520736	0.221349	0.682825	0.367223	1.26156	1.35045	1.04639	1.18113
GSBRNA2T00055149001	dynamin-related 1C	0.316895	0.295314	0.504521	0.59202	1.42914	1.55578	1.49835	1.56647
GSBRNA2T00018251001	elongation factor mitochondrial	0.870895	0.462555	0.180341	0.893729	1.04751	1.53917	1.08014	0.991779
GSBRNA2T00012636001	cytochrome f (chloroplast)	0.39264	0.953511	0.599559	0.851573	1.22429	1.01006	1.0527	1.05003
GSBRNA2T00150758001	GDSL esterase lipase At1g29670-like	0.138551	0.165403	0.227955	0.801492	1.34896	1.48185	1.36599	1.18685
GSBRNA2T00045217001	superoxide dismutase [Cu-Zn] chloroplastic	0.404681	0.0490238	0.887826	0.216279	1.29967	0.716404	0.984546	1.18255
GSBRNA2T00095018001	cysteine ase RD21a-like	0.202373	0.166835	0.0110908	0.820907	1.1909	1.08542	1.0465	1.113
GSBRNA2T00127096001	nodal modulator 3-like	0.891557	0.203445	0.915815	0.863651	1.0902	1.18504	0.996095	1.0198
GSBRNA2T00055117001	photosystem II 47 kDa (chloroplast)	0.627712	0.48006	0.53742	0.594049	1.12566	1.1153	1.05089	1.19094
GSBRNA2T00069636001	elongation factor 2-like	0.218223	0.161516	0.0634398	0.600987	1.76354	1.23623	1.0751	1.32884
GSBRNA2T00091052001	nucleolin 1-like	0.307984	0.394431	0.269695	0.101813	1.0053	1.19226	0.8999	0.824898
GSBRNA2T00097384001	phosphoglycerate cytosolic	0.190828	0.461532	0.259059	0.310412	1.31742	1.3715	0.954534	1.2521
GSBRNA2T00030617001	probable pectate lyase 1	0.254636	0.370921	0.23023	0.770794	1.54171	1.35925	1.15809	1.13088
GSBRNA2T00059546001	probable 2,3-bisphosphoglycerate-independent phosphoglycerate mutase 2	0.079172	0.54417	0.327547	0.670287	1.20394	1.24932	1.07716	1.28885
GSBRNA2T00158037001	GDSL esterase lipase At1g29660-like	0.125741	0.554065	0.325472	0.769982	1.37309	1.22455	1.07407	0.947479
GSBRNA2T00139319001	lysosomal alpha-mannosidase-like	0.037528	0.520425	0.233352	0.0112194	1.1276	1.06434	0.934549	1.01972
GSBRNA2T00136759001	alanine aminotransferase mitochondrial-like	0.303312	0.482942	0.922409	0.760186	1.2475	1.20636	1.00998	1.11537
GSBRNA2T00082233001	NADH dehydrogenase subunit 9 (mitochondrion)	0.392788	0.370092	0.178809	0.377204	1.15922	1.39222	1.15688	1.14614
GSBRNA2T00138775001	TIC chloroplastic	0.052187	0.12243	0.499822	0.49486	1.25431	1.18324	1.15606	1.42484
GSBRNA2T00123568001	NAD-dependent malic enzyme mitochondrial-like	0.237557	0.0940757	0.649473	0.189833	1.15992	1.14599	1.08243	1.10638
GSBRNA2T00129955001	lysosomal alpha-mannosidase-like	0.186421	0.477688	0.649395	0.589737	1.15341	1.19702	1.02803	1.07839
GSBRNA2T00057967001	thiosulfate 3-mercaptopyruvate sulfurtransferase 2-like isoform X1	0.477646	0.00639596	0.183073	0.191743	1.71451	1.03636	1.09986	1.03273
GSBRNA2T00067984001	photosystem II 44 kDa (chloroplast)	0.194462	0.189462	0.502661	0.960988	1.14114	0.941033	0.947674	0.99986
GSBRNA2T00091153001	heme-binding 2-like	0.440564	0.282779	0.336293	0.541511	1.36504	1.41379	1.14503	1.3794
GSBRNA2T00075122001	glycine-rich RNA-binding 10 isoform X1	0.862535	0.223524	0.402459	0.918724	0.976106	1.71415	1.08636	1.02356
GSBRNA2T00015915001	thylakoid lumenal 19 kDa chloroplastic	0.098319	0.0122971	0.683357	0.1812	0.830338	0.86847	0.952624	0.951781
GSBRNA2T00055650001	mitochondrial outer membrane porin 1-like	0.179982	0.00121161	0.909778	0.570023	1.37999	1.0812	0.99197	1.08313
GSBRNA2T00112218001	PREDICTED: uncharacterized protein LOC103858800	0.19483	0.885782	0.624226	0.136174	1.08525	1.02374	0.906552	1.06489
GSBRNA2T00054603001	PREDICTED: uncharacterized protein ycf39	0.470338	0.152607	0.916505	0.17493	1.13499	1.08854	1.01406	0.84483
GSBRNA2T00075481001	3-isopropylmalate dehydratase small subunit 3-like	0.307958	0.449564	0.784481	0.0541491	0.991768	1.38802	1.08071	0.893586
GSBRNA2T00078997001	cytochrome b5-like	0.115246	0.247752	0.184842	0.47703	0.783592	0.908542	0.922163	0.915991
GSBRNA2T00136999001	probable fructose-bisphosphate aldolase chloroplastic	0.703585	0.420742	0.818308	0.965518	1.06081	0.856751	1.11071	1.00599
GSBRNA2T00158347001	chaperonin mitochondrial	0.0167549	0.20921	0.301857	0.185555	1.14214	1.33601	1.10366	1.10731
GSBRNA2T00072741001	photosystem I reaction center subunit IV chloroplastic-like	0.212861	0.0439993	0.642864	0.856359	1.41222	1.35505	0.866897	0.990014
GSBRNA2T00000252001	universal stress -like isoform X1	0.721567	0.227717	0.366857	0.682706	1.05401	1.11041	1.09722	1.16145
GSBRNA2T00019898001	probable pectate lyase 20	0.168278	0.360713	0.393659	0.621996	1.50593	1.12794	1.11311	1.14744
GSBRNA2T00071632001	ATP synthase subunit beta- mitochondrial-like	0.607109	0.280402	0.854452	0.0214073	0.900702	1.25942	1.00766	1.15647
GSBRNA2T00015621001	probable plastid-lipid-associated chloroplastic	0.116341	0.950556	0.976957	0.282887	1.42223	1.01655	1.02243	1.08611
GSBRNA2T00081082001	aspartate cytoplasmic isozyme 1-like	0.456646	0.245772	0.999578	0.316077	1.17779	1.25418	1.0015	1.14427
GSBRNA2T00137797001	ATPase plasma membrane-type	0.661003	0.404231	0.475383	0.806196	1.05581	1.35248	1.10391	1.02742
GSBRNA2T00136469001	isocitrate dehydrogenase [NAD] catalytic subunit mitochondrial-like	0.648272	0.387974	0.442144	0.976692	1.10884	1.24769	1.08996	1.0713
GSBRNA2T00094450001	external alternative NAD(P)H-ubiquinone oxidoreductase mitochondrial	0.266545	0.32704	0.0901066	0.560292	1.40724	1.27973	1.10853	1.06248
GSBRNA2T00096101001	allene oxide cyclase chloroplastic-like	0.559081	0.3005	0.51559	0.474515	0.845069	0.882174	0.765627	0.693757
GSBRNA2T00034263001	nucleoside diphosphate kinase 1	0.592133	0.559137	0.865111	0.0369743	0.971301	1.08376	0.987231	1.10853
GSBRNA2T00152253001	photosystem I subunit VII (chloroplast)	0.181483	0.813725	0.441309	0.91854	1.38823	1.3931	1.10723	1.12663
GSBRNA2T00129427001	probable monodehydroascorbate cytoplasmic isoform 3	0.165158	0.103845	0.798434	0.448526	0.895801	0.779403	0.981014	1.12709
GSBRNA2T00008564001	glycine-rich RNA-binding GRP1A isoform X1	0.833955	0.441433	0.630598	0.841274	1.21821	0.920164	1.21779	1.08942
GSBRNA2T00036857001	probable NADH dehydrogenase [ubiquinone] 1 alpha subcomplex subunit mitochondrial	0.99378	0.277672	0.415728	0.379909	1.06096	1.49535	1.17649	1.23425
GSBRNA2T00021223001	germin 1	0.6397	0.076464	0.624705	0.2644	0.853255	1.42696	1.11323	1.34981
GSBRNA2T00112175001	rhodanese-like domain-containing chloroplastic	0.725932	0.342865	0.405408	0.227297	0.955766	1.6079	1.08577	0.914033
GSBRNA2T00030354001	cysteine desulfurase mitochondrial-like	0.56862	0.302811	0.220491	0.683196	1.28286	1.2538	1.11025	1.16045
GSBRNA2T00079010001	thylakoid lumenal kDa chloroplastic isoform X2	0.944766	0.46828	0.74502	0.573102	1.18865	1.34962	1.15542	1.43103
GSBRNA2T00066398001	COBW domain-containing 1-like	0.0474641	0.927192	0.0419476	0.873531	1.0639	0.996659	1.04339	1.03055
GSBRNA2T00022872001	V-type proton ATPase catalytic subunit A	0.448736	0.31857	0.246336	0.364805	1.09591	1.2187	1.07216	1.11107
GSBRNA2T00140323001	photosynthetic NDH subunit of lumenal location chloroplastic	0.375385	0.415898	0.65016	0.457791	1.22183	1.41252	1.05783	1.38705
GSBRNA2T00068570001	NADH dehydrogenase [ubiquinone] 1 alpha subcomplex subunit mitochondrial-like	0.698404	0.0215779	0.000330896	0.376563	0.923334	1.20435	1.1219	1.10593
GSBRNA2T00019083001	PREDICTED: uncharacterized protein LOC106332922	0.146692	0.551532	0.420998	0.920271	1.30936	1.17336	1.01412	0.993446
GSBRNA2T00021768001	aspartic ase nepenthesin-2-like	0.171829	0.190744	0.423874	0.819656	1.50019	1.44464	1.22748	1.09627
GSBRNA2T00000403001	glycerol-3-phosphate dehydrogenase mitochondrial-like	0.202016	0.275807	0.809911	0.673412	1.18367	1.26253	1.03335	1.05893
GSBRNA2T00140215001	NADP-dependent malic enzyme 2	0.313331	0.207177	0.631815	0.813919	1.08243	1.21038	0.959649	1.05152
GSBRNA2T00094059001	beta-D-glucopyranosyl abscisate beta-glucosidase-like	0.442302	0.762352	0.818079	0.212927	1.37935	1.28034	1.01797	1.16112
GSBRNA2T00083277001	peroxidase 47	0.954798	0.135116	0.462808	0.94504	0.997518	1.43849	1.07896	1.03746
GSBRNA2T00090276001	triosephosphate chloroplastic	0.579399	0.0209141	0.424795	0.610704	1.05964	1.29406	0.889394	1.09999
GSBRNA2T00121329001	cyclase-associated 1	0.0749686	0.747129	0.544345	0.566714	0.785074	1.13469	0.949876	1.08511
GSBRNA2T00150757001	GDSL esterase lipase At1g29660-like	0.0760455	0.13063	0.014813	0.895974	1.64118	1.0512	1.1915	0.988926
GSBRNA2T00126547001	GDSL esterase lipase At3g53100 isoform X2	0.0491908	0.760975	0.925302	0.19259	1.42576	1.07878	1.00467	0.941939
GSBRNA2T00153272001	50S ribosomal chloroplastic	0.69891	0.0548294	0.971134	0.373124	1.07032	0.940903	0.998977	0.939448
GSBRNA2T00010943001	aminoacylase-1B-like isoform X2	0.314826	0.340924	0.473837	0.474004	1.19267	1.22553	1.06443	1.28353
GSBRNA2T00107342001	serine carboxypeptidase-like 48	0.376498	0.625288	0.935334	0.210982	1.63122	0.912961	1.07099	0.843515
GSBRNA2T00026902001	mitochondrial import receptor subunit TOM40-1-like	0.566216	0.337913	0.226634	0.0372325	1.12728	1.13844	1.04711	0.902346
GSBRNA2T00028840001	tubulin alpha-2 alpha-4 chain	0.416701	0.161259	0.00918623	0.96281	1.33609	1.44724	1.01771	0.99833
GSBRNA2T00084232001	serine hydroxymethyltransferase 4-like	0.962968	0.0373669	0.443021	0.544186	1.04498	1.08121	0.941722	0.946807
GSBRNA2T00104420001	monocopper oxidase SKU5	0.530195	0.206301	0.966075	0.0971264	1.08375	1.23877	0.998612	1.18053
GSBRNA2T00056453001	monodehydroascorbate chloroplastic	0.279432	0.142094	0.540581	0.678716	1.17061	1.09876	0.93447	1.02127
GSBRNA2T00143088001	beta-D-xylosidase 1	0.0268315	0.262357	0.173872	0.816465	1.66803	1.18429	1.21275	0.959341
GSBRNA2T00066463001	ribulose-1,5-bisphosphate carboxylase oxygenase large subunit (chloroplast)	0.41117	0.386828	0.541893	0.473033	1.73131	1.83666	1.31831	2.23622
GSBRNA2T00088313001	26S proteasome non-ATPase regulatory subunit 8 homolog A	0.027242	0.541254	0.893356	0.425053	1.26585	1.33115	0.986046	1.16372
GSBRNA2T00066583001	pyruvate dehydrogenase E1 component subunit alpha- mitochondrial-like	0.151139	0.124431	0.620227	0.0313853	0.651487	1.63258	1.10839	1.13641
GSBRNA2T00103742001	dehydrin ERD14-like	0.340941	0.569183	0.964228	0.698942	0.51463	1.30966	0.999711	1.26001
GSBRNA2T00056313001	bark storage A-like	0.457322	0.55719	0.34247	0.133786	0.883979	1.04887	0.854322	1.10366
GSBRNA2T00122973001	cysteine ase RD21a-like	0.0390168	0.397353	0.0260026	0.33739	1.64041	1.44048	1.28995	1.27856
GSBRNA2T00011530001	isovaleryl- mitochondrial	0.0716107	0.350273	0.533824	0.92778	1.36061	1.74467	1.10819	0.993525
GSBRNA2T00089771001	uncharacterized oxidoreductase chloroplastic	0.519489	0.707395	0.77104	0.39	0.783816	1.05071	0.989575	0.857271
GSBRNA2T00149334001	chloroplast stem-loop binding of 41 kDa chloroplastic-like	0.0693949	0.0973634	0.335001	0.698162	1.16273	1.00352	1.27749	1.18892
GSBRNA2T00125516001	proteasome subunit alpha type-5-A	0.446816	0.398385	0.834468	0.564162	1.40001	1.38546	1.01647	1.41445
GSBRNA2T00032096001	50S ribosomal chloroplastic	0.171656	0.364283	0.343594	0.0731329	0.663982	0.795186	0.858772	1.33752
GSBRNA2T00019733001	heat shock 70 kDa mitochondrial-like	0.877347	0.345411	0.779519	0.253624	1.06469	1.03715	0.965081	1.02924
GSBRNA2T00109147001	fructose-bisphosphate cytoplasmic isozyme-like	0.151695	0.460621	0.179018	0.546381	1.34003	1.27424	0.971893	1.04942
GSBRNA2T00058098001	prohibitin- mitochondrial	0.20363	0.448278	0.354687	0.561225	1.12874	1.38375	1.508	1.42308
GSBRNA2T00012630001	chlorophyll a-b binding chloroplastic	0.23148	0.321069	0.628347	0.386728	0.891515	0.799167	0.924405	0.857501
GSBRNA2T00031583001	mitochondrial phosphate carrier mitochondrial-like	0.416167	0.0797135	0.308334	0.888035	1.42403	1.22813	1.11964	0.988156
GSBRNA2T00030037001	guanine nucleotide-binding subunit beta	0.245628	0.400545	0.968272	0.277971	1.04718	1.19622	1.00136	1.17242
GSBRNA2T00082394001	probable mitochondrial-processing peptidase subunit alpha-1	0.616558	0.32513	0.431644	0.181988	0.925218	1.37748	1.07543	1.1946
GSBRNA2T00151050001	abscisic acid receptor PYR1	0.828179	0.331354	0.70043	0.67429	1.14999	1.45958	1.1071	1.12137
GSBRNA2T00075382001	non-specific lipid-transfer D	0.387664	0.15508	0.503098	0.0764531	1.38248	1.85592	1.06372	1.20105
GSBRNA2T00026798001	pyruvate dehydrogenase E1 component subunit alpha- mitochondrial	0.918764	0.281487	0.300785	0.309741	0.998655	1.52266	1.12244	1.3534
GSBRNA2T00005366001	non-specific lipid-transfer A	0.219184	0.179221	0.669388	0.0399333	1.52068	1.28241	1.12454	1.33684
GSBRNA2T00006007001	germin subfamily 1 member 7	0.0225711	0.635049	0.280282	0.759948	1.34499	1.10327	1.15963	0.93298
GSBRNA2T00052478001	methylcrotonoyl- carboxylase subunit mitochondrial isoform X1	0.222634	0.056365	0.28331	0.958345	1.66248	1.14867	1.01645	1.01021
GSBRNA2T00123159001	photosystem I reaction center subunit IV chloroplastic	0.524019	0.234109	0.660718	0.56836	1.304	1.12268	1.0868	1.20933
GSBRNA2T00014673001	L-ascorbate oxidase homolog	0.176525	0.0838906	0.445855	0.964952	1.13066	1.14059	0.987567	1.00342
GSBRNA2T00011704001	40S ribosomal S5-1-like	0.216208	0.16094	0.217254	0.0118637	1.2453	1.19755	1.15325	1.15671
GSBRNA2T00130574001	cytochrome b-c1 complex subunit 7-1	0.244093	0.145636	0.417532	0.358634	1.64284	1.21003	1.31935	1.15513
GSBRNA2T00156113001	biotin chloroplastic-like	0.859098	0.990315	0.260656	0.865325	1.01529	1.00112	0.985344	1.02587
GSBRNA2T00058697001	myrosinase-like precursor	0.951333	0.015594	0.512779	0.268791	1.14047	1.18345	0.966846	1.29939
GSBRNA2T00038341001	3-oxoacyl-[acyl-carrier- ] reductase chloroplastic	0.590572	0.299082	0.20686	0.826696	0.975147	1.27841	0.984045	1.02536
GSBRNA2T00139004001	citrate synthase mitochondrial-like	0.116748	0.00793242	0.166259	0.198033	1.42326	1.01594	1.14732	1.12151
GSBRNA2T00019563001	argonaute 4-like	0.21233	0.411821	0.639057	0.252557	1.08062	1.77336	0.937402	0.888873
GSBRNA2T00036978001	primary amine oxidase-like	0.583627	0.819508	0.815563	0.484585	1.16913	1.02207	0.971496	1.1423
GSBRNA2T00012422001	12-oxophytodienoate reductase 1-like	0.0309378	0.335594	0.437244	0.652137	1.25321	1.08538	0.948812	0.952772
GSBRNA2T00024636001	heat shock 70 kDa 14-like	0.733738	0.21467	0.135013	0.853087	1.14591	1.22084	0.897081	0.97848
GSBRNA2T00121783001	PREDICTED: uncharacterized protein At3g49720	0.224757	0.345623	0.555269	0.0762629	1.55296	1.17249	0.970841	1.0207
GSBRNA2T00074733001	glycine-rich RNA-binding mitochondrial-like	0.548377	0.448915	0.0885179	0.627509	1.19768	1.45405	1.34806	1.16876
GSBRNA2T00095750001	isocitrate dehydrogenase [NAD] regulatory subunit mitochondrial	0.483596	0.067994	0.426478	0.651072	0.898469	1.28865	1.12986	1.05264
GSBRNA2T00088928001	probable inactive purple acid phosphatase 29	0.120196	0.427401	0.912548	0.623364	1.168	1.47363	0.993393	1.21065
GSBRNA2T00016587001	40S ribosomal Sa-1-like	0.0237162	0.63127	0.0624012	0.120108	1.21163	1.2081	1.05606	1.14529
GSBRNA2T00076130001	ATPase family AAA domain-containing 3-like	0.17504	0.364231	0.16922	0.137333	1.28399	1.21105	1.08677	0.954135
GSBRNA2T00000983001	probable pectate lyase 18	0.921958	0.189064	0.254816	0.57971	1.05737	1.43197	1.1119	1.25738
GSBRNA2T00076771001	linoleate 9S-lipoxygenase 1	0.322391	0.31343	0.519763	0.162815	1.1826	1.10402	1.11605	1.2604
GSBRNA2T00061746001	obg-like ATPase 1	0.0512925	0.437634	0.865687	0.280606	1.10667	1.3195	1.03693	1.23883
GSBRNA2T00044554001	40S ribosomal S3a	0.44154	0.241505	0.711085	0.259718	2.34342	1.16126	0.945168	0.834263
GSBRNA2T00061106001	V-type proton ATPase subunit a3	0.845345	0.0253288	0.465203	0.447952	1.0328	1.1715	0.88399	1.09475
GSBRNA2T00096068001	probable cysteine ase At3g19400	0.297066	0.687014	0.84397	0.53558	1.16434	1.23957	0.981097	1.16661
GSBRNA2T00070170001	urease-like isoform X1	0.118305	0.432009	0.642961	0.719428	1.33507	1.11357	0.86888	1.05447
GSBRNA2T00124689001	photosystem II D1 (chloroplast)	0.0546874	0.875066	0.897901	0.972292	1.11837	1.00605	0.995609	1.00402
GSBRNA2T00046365001	60S ribosomal L12-2	0.119011	0.93139	0.363546	0.516089	1.13512	1.02794	1.08284	1.03618
GSBRNA2T00111115001	universal stress -like	0.662031	0.273476	0.419983	0.0995637	0.949999	1.21699	1.08769	0.818394
GSBRNA2T00123662001	dihydrolipoyllysine-residue acetyltransferase component 2 of pyruvate dehydrogenase mitochondrial	0.403832	0.470163	0.217618	0.470447	3.49296	1.71234	1.12801	2.61444
GSBRNA2T00067337001	oxygen-evolving enhancer 3- chloroplastic	0.531409	0.0168221	0.773005	0.687767	1.15781	0.508449	0.965597	1.03626
GSBRNA2T00155344001	NAD(P)-binding Rossmann-fold-containing	0.251417	0.673677	0.877152	0.714494	0.757603	0.931275	0.985455	1.06063
GSBRNA2T00083980001	peptidyl-prolyl cis-trans isomerase CYP23-like	0.208019	0.422811	0.337369	0.485869	1.39347	1.39328	1.03833	1.29982
GSBRNA2T00143202001	ABC transporter F family member 1-like	0.530327	0.803089	0.419597	0.801544	1.14633	1.23947	1.07219	1.06732
GSBRNA2T00004532001	probable prolyl 4-hydroxylase 9	0.971055	0.0404233	0.872668	0.23016	1.026	1.20531	1.09405	1.53084
GSBRNA2T00015407001	ribulose-1,5-bisphosphate carboxylase oxygenase large subunit (chloroplast)	0.341208	0.572029	0.46388	0.453604	1.81488	1.20905	1.30113	2.02886
GSBRNA2T00101764001	glutamine synthetase cytosolic isozyme 1-3	0.760269	0.697203	0.631756	0.455605	0.932829	1.11634	1.02998	1.36616
GSBRNA2T00005430001	histone H4	0.731532	0.0253498	0.300442	0.929666	0.955546	1.33883	1.0211	1.00354
GSBRNA2T00024146001	beta-glucosidase 33-like	0.0743833	0.282445	0.339345	0.237287	1.35518	1.06664	0.886317	1.24565
GSBRNA2T00151323001	FG-GAP repeat-containing	0.704565	0.49918	0.751687	0.34859	1.07758	1.07085	1.03473	1.09891
GSBRNA2T00091301001	thioredoxin chloroplastic-like	0.0245228	0.249295	0.643164	0.919094	0.675606	1.23237	1.2985	1.02888
GSBRNA2T00120136001	probable pectate lyase 8	0.193393	0.52187	0.72175	0.50886	1.34734	1.06649	0.93267	1.14188
GSBRNA2T00022017001	probable thiocyanate methyltransferase 2	0.292419	0.203261	0.36286	0.570501	1.19098	0.847636	0.982497	0.931533
GSBRNA2T00145363001	basic 7S globulin-like	0.289676	0.0654098	0.234879	0.179788	1.31481	1.26048	0.879173	1.20116
GSBRNA2T00065281001	ribulose bisphosphate carboxylase small chain chloroplastic-like	0.382926	0.000622903	0.880686	0.939915	1.05487	0.597749	0.989721	0.995554
GSBRNA2T00078749001	GDSL esterase lipase At4g30140-like	0.00820504	0.963508	0.220952	0.879328	1.11875	1.0132	0.810017	0.984084
GSBRNA2T00035712001	peptidyl-prolyl cis-trans isomerase	0.186591	0.686267	0.229146	0.174758	1.21839	0.917334	1.09875	1.08489
GSBRNA2T00110931001	exocyst complex component SEC8-like isoform X1	0.281251	0.108543	0.498935	0.657459	1.10118	1.43754	0.870908	1.20861
GSBRNA2T00015775001	dirigent 2-like	0.267432	0.684644	0.960477	0.0773645	1.82463	0.927878	1.02487	1.24699
GSBRNA2T00000249001	universal stress -like isoform X1	0.449895	0.787974	0.139783	0.66866	1.29112	1.08347	1.061	1.09313
GSBRNA2T00103709001	26S proteasome non-ATPase regulatory subunit 3 homolog B	0.442785	0.151392	0.629104	0.669469	1.90064	1.1378	0.943309	0.935069
GSBRNA2T00149122001	probable pectinesterase pectinesterase inhibitor 35	0.148915	0.557229	0.193103	0.666927	1.8168	1.14304	1.10429	1.13317
GSBRNA2T00009266001	DNA-damage-repair toleration DRT100-like	0.121578	0.415901	0.202687	0.530567	2.22331	1.51786	1.18091	1.51805
GSBRNA2T00016792001	phosphoenolpyruvate carboxylase 2	0.519691	0.245091	0.71829	0.471394	0.876083	1.30286	0.990776	0.902374
GSBRNA2T00157845001	ATP synthase gamma chain chloroplastic-like	0.123949	0.226162	0.421173	0.21529	0.798061	1.06317	1.03622	0.888338
GSBRNA2T00156720001	carotenoid 9,10(9 ,10 )-cleavage dioxygenase 1	0.149327	0.107029	0.993543	0.818661	0.893255	1.19447	1.00032	0.981746
GSBRNA2T00015275001	glyceraldehyde-3-phosphate cytosolic-like	0.524312	0.419566	0.116765	0.74835	1.07642	1.3239	1.09854	1.10542
GSBRNA2T00157539001	glucose-6-phosphate 1-epimerase	0.715911	0.427152	0.309229	0.468686	0.891113	0.598691	0.935799	1.20653
GSBRNA2T00145043001	ubiquitin domain-containing DSK2b-like	0.959651	0.610248	0.277507	0.471574	1.00417	1.17865	0.839401	0.90397
GSBRNA2T00036796001	5-oxoprolinase-like isoform X2	0.452358	0.250554	0.590026	0.569527	1.18887	1.30967	1.15853	1.18401
GSBRNA2T00024361001	allene oxide chloroplastic-like	0.138403	0.3137	0.328155	0.262762	1.25416	1.05359	1.11592	1.2743
GSBRNA2T00145020001	isocitrate dehydrogenase [NAD] regulatory subunit mitochondrial isoform X1	0.167717	0.566486	0.398298	0.72992	0.941687	1.11176	1.06745	0.954703
GSBRNA2T00043851001	lactoylglutathione lyase-like	0.242103	0.46064	0.30485	0.522264	0.475141	1.05942	0.863339	0.753219
GSBRNA2T00114247001	myrosinase-binding 2-like	0.425325	0.236446	0.461802	0.676888	1.32606	1.06835	1.10335	1.11149
GSBRNA2T00071605001	26S protease regulatory subunit 6A homolog	0.328813	0.684381	0.586691	0.968447	1.20282	1.17606	0.97707	1.04205
GSBRNA2T00128405001	probable plastid-lipid-associated chloroplastic	0.392741	0.441432	0.0301944	0.215423	1.12293	1.20211	1.17647	0.888926
GSBRNA2T00129561001	ASPARTIC PROTEASE IN GUARD CELL 2-like	0.00254112	0.137411	0.915027	0.276669	1.2089	1.20932	0.995431	1.24813
GSBRNA2T00111079001	NDR1 HIN1-Like 1	0.0824007	0.788925	0.0180582	0.178455	1.24396	0.980697	0.871506	0.907033
GSBRNA2T00067309001	mitochondrial outer membrane import complex METAXIN-like	0.250161	0.382648	0.324279	0.840073	1.51914	1.17811	1.24178	0.96726
GSBRNA2T00046319001	cation H(+) antiporter 20	0.205377	0.157384	0.0194497	0.935927	1.35875	1.24543	1.22134	0.998337
GSBRNA2T00138274001	L-ascorbate oxidase homolog	0.176058	0.431596	0.499852	0.299386	1.33452	1.13979	1.06768	0.875538
GSBRNA2T00139236001	probable plastid-lipid-associated chloroplastic	0.705829	0.262628	0.408279	0.492698	1.17204	1.27775	1.27305	1.50459
GSBRNA2T00121082001	ATP synthase subunit b chloroplastic-like	0.102039	0.320791	0.389365	0.937326	0.593394	1.38582	1.51485	1.04922
GSBRNA2T00111978001	5-methyltetrahydropteroyltriglutamate--homocysteine methyltransferase 2	0.687461	0.298376	0.07891	0.651728	0.939908	0.840516	0.896926	0.927537
GSBRNA2T00056503001	L-arabinokinase isoform X1	0.164521	0.244297	0.785961	0.777096	1.36543	1.2157	1.08512	1.09546
GSBRNA2T00111511001	probable mediator of RNA polymerase II transcription subunit 37c	0.942224	0.575164	0.120207	0.381303	1.01619	1.12057	0.913386	0.965695
GSBRNA2T00119546001	chlorophyll a-b binding chloroplastic	0.852058	0.52217	0.821433	0.0477401	0.972124	0.833316	1.08967	0.854046
GSBRNA2T00092156001	cystine lyase CORI3-like	0.644581	0.265516	0.511579	0.398696	1.13642	1.09282	0.996184	1.20549
GSBRNA2T00090065001	osmotin	0.147163	0.189032	0.875704	0.840988	1.24999	1.17825	0.981839	1.11176
GSBRNA2T00134930001	succinate dehydrogenase [ubiquinone] flavo subunit mitochondrial-like isoform X1	0.33183	0.539119	0.28209	0.720581	1.15913	1.39272	1.04858	1.09902
GSBRNA2T00025511001	serine arginine-rich splicing factor RSZ21 isoform X2	0.573513	0.321648	0.19755	0.551964	0.762536	1.3725	1.16095	1.20852
GSBRNA2T00025663001	GDSL esterase lipase At1g29670-like	0.195053	0.383161	0.39755	0.624866	1.81343	1.28413	1.32227	1.2958
GSBRNA2T00131673001	calcium permeable stress-gated cation channel 1	0.295017	0.789513	0.670844	0.139447	1.22613	1.02982	1.04842	1.13695
GSBRNA2T00090697001	pyruvate dehydrogenase E1 component subunit alpha- mitochondrial	0.430818	0.349507	0.0964957	0.6897	0.80851	1.69413	1.0813	1.08846
GSBRNA2T00148708001	ABC transporter B family member mitochondrial-like	0.34215	0.942547	0.721296	0.480373	1.28574	0.997439	1.03569	0.9178
GSBRNA2T00065724001	linoleate 9S-lipoxygenase chloroplastic	0.569214	0.296634	0.373181	0.0551163	1.14566	1.09893	0.966016	1.22906
GSBRNA2T00111016001	clathrin heavy chain 1-like	0.331138	0.438284	0.61727	0.371322	1.2447	1.07708	0.974024	0.928224
GSBRNA2T00150037001	basic secretory family	0.739208	0.175857	0.0538889	0.728915	1.11264	1.09595	1.05858	0.986167
GSBRNA2T00010489001	PREDICTED: fumarylacetoacetase	0.0290103	0.525491	0.699287	0.658086	1.10247	1.06609	0.951808	1.19652
GSBRNA2T00038380001	glucose-1-phosphate adenylyltransferase large subunit chloroplastic isoform X1	0.410693	0.482691	0.612904	0.747954	1.20956	1.25934	1.0716	0.94032
GSBRNA2T00027213001	probable Xaa-Pro aminopeptidase P	0.138024	0.318216	0.210807	0.408229	1.24717	1.29754	1.10278	1.26246
GSBRNA2T00106046001	pectinesterase pectinesterase inhibitor 3	0.262701	0.596423	0.195197	0.551653	0.927379	0.978323	0.872631	1.13543
GSBRNA2T00088488001	glyceraldehyde-3-phosphate dehydrogenase chloroplastic	0.382922	0.455651	0.354627	0.129198	0.81039	0.945116	0.908171	0.795806
GSBRNA2T00083587001	coatomer subunit gamma-like	0.3333	0.0919687	0.374574	0.673732	1.42287	1.22701	1.0616	1.05564
GSBRNA2T00000235001	TIC 100	0.863921	0.338783	0.516504	0.328485	1.11926	1.26574	0.891359	0.990184
GSBRNA2T00028107001	glycine-rich RNA-binding GRP2A	0.979829	0.479462	0.875806	0.696828	1.11856	1.49561	0.98059	1.11971
GSBRNA2T00014925001	psbP domain-containing chloroplastic-like	0.67269	0.951157	0.390414	0.902153	1.13735	0.999302	1.31829	1.05139
GSBRNA2T00145294001	probable methyltransferase PMT8	0.480531	0.349947	0.948236	0.466727	1.07877	1.51206	1.06317	1.395
GSBRNA2T00067187001	histone H3	0.202829	0.127177	0.0410124	0.510986	1.34839	1.50907	1.15472	0.948215
GSBRNA2T00005650001	dehydrin Rab18-like	0.647944	0.764845	0.773276	0.512755	0.853002	1.16601	0.94881	0.883957
GSBRNA2T00113013001	ATP-dependent zinc metalloprotease FTSH chloroplastic	0.899663	0.928596	0.879922	0.663496	1.01914	1.03079	1.02625	1.11175
GSBRNA2T00158427001	plastidial pyruvate kinase chloroplastic	0.349135	0.427104	0.896463	0.287924	1.22693	1.4612	1.03367	0.904435
GSBRNA2T00083440001	phospho-2-dehydro-3-deoxyheptonate aldolase chloroplastic	0.504358	0.131133	0.977244	0.65703	1.47389	1.068	1.02474	0.94018
GSBRNA2T00049905001	prohibitin- mitochondrial	0.593002	0.364922	0.158044	0.892004	0.927597	1.41689	1.1016	0.986764
GSBRNA2T00022867001	epidermis-specific secreted glyco EP1-like	0.623063	0.346978	0.706809	0.79257	1.25137	1.47166	1.04985	1.14104
GSBRNA2T00045342001	probable small nuclear ribonucleo G	0.10465	0.452654	0.604029	0.269777	1.33071	1.27226	0.915717	1.18809
GSBRNA2T00112510001	acetylornithine deacetylase-like	0.832534	0.986095	0.56774	0.684929	1.04429	1.0051	1.06308	1.23745
GSBRNA2T00108903001	phosphoribosylformylglycinamidine cyclo- chloroplastic-like	0.0142939	0.38142	0.834973	0.993298	1.29129	1.3531	0.966469	1.00063
GSBRNA2T00139459001	ATP sulfurylase 2-like	0.793255	0.159349	0.33945	0.315979	0.98901	1.15336	0.927532	1.24505
GSBRNA2T00150304001	subtilisin-like protease SDD1	0.708962	0.309549	0.0638729	0.90392	1.05327	1.18276	0.956744	0.988605
GSBRNA2T00089688001	probable voltage-gated potassium channel subunit beta	0.86591	0.430964	0.261623	0.165022	0.979741	1.13781	1.27751	0.89272
GSBRNA2T00012313001	pheophorbide a chloroplastic	0.257297	0.142439	0.706501	0.802187	1.13043	1.08559	1.08008	0.968553
GSBRNA2T00096622001	probable NADH dehydrogenase [ubiquinone] 1 alpha subcomplex subunit mitochondrial	0.544973	0.283192	0.196295	0.891071	1.12754	1.26546	1.28187	1.0604
GSBRNA2T00140053001	ethanolamine-phosphate cytidylyltransferase-like	0.0145549	0.00152603	0.761083	0.975205	1.38278	1.1745	1.13118	1.13935
GSBRNA2T00121255001	LL-diaminopimelate chloroplastic-like	0.82333	0.495599	0.177929	0.0882569	1.04977	1.19278	0.78548	0.91914
GSBRNA2T00058081001	mitochondrial carnitine acylcarnitine carrier	0.403867	0.887261	0.242591	0.00279432	1.15467	0.989146	1.11229	0.90521
GSBRNA2T00147010001	IAA-amino acid hydrolase ILR1-like 4	0.392573	0.364004	0.879519	0.320479	1.18615	1.22926	1.03159	1.17848
GSBRNA2T00063885001	probable fructose-bisphosphate aldolase chloroplastic	0.20331	0.704038	0.0769458	0.193718	1.67134	1.15749	1.12636	1.18334
GSBRNA2T00064121001	SIEVE ELEMENT OCCLUSION B isoform X1	0.253515	0.369777	0.0540078	0.0331891	1.09788	1.03826	0.963169	1.01535
GSBRNA2T00126879001	chitotriosidase-1-like	0.0632948	0.24031	0.381333	0.110741	1.36143	0.884859	0.901594	0.71507
GSBRNA2T00021863001	proteasome subunit beta type-6	0.395969	0.335271	0.218064	0.885539	0.951482	1.13818	0.881178	1.0262
GSBRNA2T00027330001	26S proteasome non-ATPase regulatory subunit 6 homolog	0.394161	0.0674684	0.615294	0.0510632	0.949513	0.962941	0.842643	0.83598
GSBRNA2T00155699001	ketol-acid chloroplastic-like	0.528395	0.287916	0.346014	0.505439	1.25413	1.09095	0.916642	0.904019
GSBRNA2T00126443001	ASPARTIC PROTEASE IN GUARD CELL 2-like	0.134309	0.21936	0.587784	0.24481	1.23608	1.82911	1.10909	1.68259
GSBRNA2T00130674001	glycine dehydrogenase (decarboxylating) mitochondrial	0.893765	0.406761	0.334666	0.0473405	1.06501	1.10951	1.06099	1.32583
GSBRNA2T00117879001	serine threonine- phosphatase 2A 65 kDa regulatory subunit A beta isoform-like	0.662241	0.205914	0.689789	0.154462	1.2518	1.32279	0.945195	1.12467
GSBRNA2T00108700001	subtilisin-like protease	0.819248	0.0524868	0.907785	0.513043	0.964919	1.08858	1.02257	1.06222
GSBRNA2T00082754001	mitochondrial import inner membrane translocase subunit TIM8	0.685743	0.295178	0.357485	0.956242	1.5756	2.28535	1.56221	1.32114
GSBRNA2T00098709001	actin 1	0.348379	0.364922	0.95875	0.0490715	1.74039	1.09374	1.00325	0.982752
GSBRNA2T00010699001	probable mitochondrial-processing peptidase subunit alpha-1	0.474602	0.0762922	0.0858258	0.681297	0.912799	1.14535	0.918272	1.02645
GSBRNA2T00055727001	lipid-associated family	0.161503	0.324049	0.934001	0.143409	1.16301	1.27305	0.99499	0.842455
GSBRNA2T00052377001	long chain acyl- synthetase 8	0.0117484	0.382712	0.519213	0.17732	1.11677	1.18299	0.923761	0.953808
GSBRNA2T00078068001	glyceraldehyde-3-phosphate dehydrogenase chloroplastic-like	0.332155	0.704792	0.0141485	0.317161	1.10574	1.1112	1.07152	0.923993
GSBRNA2T00004321001	germin subfamily 3 member 3	0.85783	0.302902	0.162859	0.13828	0.996692	1.198	1.17117	1.23692
GSBRNA2T00006321001	stomatin mitochondrial	0.567598	0.361118	0.0767618	0.327699	1.02783	1.17842	1.09749	1.17585
GSBRNA2T00009968001	stem-specific TSJT1-like	0.210532	0.810824	0.800902	0.63335	1.16634	0.957331	0.951441	0.97167
GSBRNA2T00114032001	26S protease regulatory subunit 10B homolog A	0.299043	0.0713272	0.314009	0.257346	1.28941	1.07213	1.10077	0.886795
GSBRNA2T00131691001	plastid lipid-associated chloroplastic	0.457719	0.608729	0.0776845	0.188534	0.903686	1.08664	1.12846	0.74446
GSBRNA2T00047142001	aspartic ase nepenthesin-1-like	0.767109	0.481159	0.795559	0.447905	0.932325	1.02411	0.961532	0.769875
GSBRNA2T00126708001	cystine lyase CORI3-like	0.335562	0.39822	0.774201	0.552538	1.43063	0.91209	1.05477	1.14882
GSBRNA2T00094688001	glycine-rich cell wall structural 1	0.633881	0.401383	0.380393	0.374115	1.46172	1.6985	1.41282	0.848227
GSBRNA2T00113014001	probable LRR receptor-like serine threonine- kinase At1g67720 isoform X1	0.105107	0.206073	0.527655	0.798095	1.60026	1.15003	0.839697	1.12703
GSBRNA2T00113613001	calcium sensing chloroplastic	0.608783	0.900107	0.605998	0.891386	1.18106	1.13118	0.93354	0.985914
GSBRNA2T00123151001	GDSL esterase lipase At4g28780	0.216695	0.519291	0.386542	0.73142	1.40033	1.24536	1.10582	1.04882
GSBRNA2T00086397001	PREDICTED: uncharacterized protein LOC103838366 isoform X1	0.0521726	0.397274	0.284311	0.64574	1.98686	1.74572	1.25981	1.16853
GSBRNA2T00155311001	neutral ceramidase-like	0.0767895	0.453516	0.0216798	0.109639	1.4051	1.09749	1.09578	0.881698
GSBRNA2T00075099001	probable fructose-bisphosphate aldolase chloroplastic	0.242337	0.0664702	0.17013	0.138933	1.21703	0.757073	0.908478	0.945048
GSBRNA2T00114439001	ribulose bisphosphate carboxylase small chloroplastic-like	0.152222	0.223336	0.273961	0.656781	0.680816	0.780337	0.886853	0.987794
GSBRNA2T00068462001	transmembrane 9 superfamily member 4	0.172221	0.0217588	0.599377	0.596902	1.46666	1.19803	0.879293	1.15072
GSBRNA2T00138105001	reticuline oxidase	0.169447	0.860078	0.943648	0.479107	1.18058	1.0187	1.00865	1.08999
GSBRNA2T00144920001	protodermal factor 1-like	0.682588	0.570558	0.694062	0.374053	0.855674	1.78421	0.962499	0.824872
GSBRNA2T00075484001	50S ribosomal L3- chloroplastic	0.505217	0.835643	0.964266	0.385487	0.800043	0.9954	1.00746	0.953445
GSBRNA2T00108035001	PREDICTED: uncharacterized protein LOC106318834	0.713141	0.799736	0.910974	0.825437	0.947392	1.03161	1.01919	0.966391
GSBRNA2T00004716001	3-methyl-2-oxobutanoate hydroxymethyltransferase mitochondrial	0.985872	0.156336	0.282149	0.222151	1.003	1.16181	1.07222	1.27749
GSBRNA2T00015388001	ATP synthase CF0 B subunit (chloroplast)	0.387484	0.948234	0.0856044	0.930751	1.06097	0.99792	1.07805	1.03389
GSBRNA2T00141969001	heterogeneous nuclear ribonucleo 1-like	0.550637	0.594707	0.800033	0.197649	0.852386	1.41408	0.978425	0.945052
GSBRNA2T00056149001	cytochrome c1 heme mitochondrial-like	0.88016	0.337852	0.528413	0.438166	1.06907	1.46741	1.10173	1.14698
GSBRNA2T00006446001	glycine-rich cell wall structural -like	0.181879	0.352999	0.0525731	0.950641	1.28047	1.30857	1.4546	1.05103
GSBRNA2T00109778001	calcium-binding mitochondrial carrier S -3	0.948641	0.401542	0.22438	0.967758	1.00861	1.16184	0.805538	1.02721
GSBRNA2T00081032001	alpha-xylosidase 1-like	0.467217	0.256747	0.84367	0.295889	1.21087	1.39989	0.989625	1.4533
GSBRNA2T00032470001	S9 Tyrosyl aminopeptidase	0.120289	0.356256	0.535808	0.372734	1.2454	1.35446	0.943328	1.08328
GSBRNA2T00151889001	phospholipid:diacylglycerol acyltransferase 1	0.0781537	0.187459	0.548832	0.480039	1.37273	1.72967	1.02811	1.22829
GSBRNA2T00047249001	UDP-D-apiose UDP-D-xylose synthase 2-like	0.65799	0.573155	0.173366	0.172901	1.30433	1.16391	0.899394	1.0156
GSBRNA2T00152632001	RNA-binding chloroplastic-like	0.276867	0.0891126	0.47511	0.406749	0.535214	0.266013	1.29025	0.596749
GSBRNA2T00033435001	PREDICTED: uncharacterized protein LOC106416352	0.510901	0.647599	0.683041	0.537596	1.48312	1.15709	1.06259	1.28377
GSBRNA2T00053982001	pectinesterase pectinesterase inhibitor 3-like	0.144425	0.150003	0.283732	0.686597	1.36901	1.12725	1.03541	0.947352
GSBRNA2T00109024001	mitochondrial uncoupling 1	0.0826229	0.35507	0.258014	0.182136	1.51678	1.23686	1.1432	1.12376
GSBRNA2T00031581001	translocon-associated subunit beta-like	0.994124	0.251027	0.905375	0.744178	1.00137	1.22671	0.989953	0.980035
GSBRNA2T00046179001	dolichyl-diphosphooligosaccharide-- glycosyltransferase 48 kDa subunit-like	0.603062	0.54289	0.591469	0.54585	0.941761	0.912163	0.946633	1.0873
GSBRNA2T00132542001	pentatricopeptide repeat-containing At2g37230	0.00539588	0.894333	0.339368	0.448202	1.02329	0.986112	1.02313	0.903967
GSBRNA2T00083263001	PREDICTED: uncharacterized protein LOC106441163	0.821549	0.466334	0.76036	0.28718	1.30937	1.23897	1.03562	1.20503
GSBRNA2T00062852001	elongation factor 1-alpha 1-like	0.223916	0.133933	0.0568574	0.755703	1.1664	0.918796	0.912822	1.10552
GSBRNA2T00134259001	cell division control 48 homolog E	0.260858	0.732824	0.145457	0.467769	1.23789	1.11994	0.843745	0.889357
GSBRNA2T00114530001	NADH dehydrogenase [ubiquinone] iron-sulfur mitochondrial	0.930323	0.244694	0.0948194	0.931514	0.99442	1.10575	0.966054	0.996493
GSBRNA2T00115573001	dihydrolipoyllysine-residue acetyltransferase component 5 of pyruvate dehydrogenase chloroplastic-like	0.466535	0.16037	0.271825	0.06585	1.20185	1.09698	0.948239	0.963628
GSBRNA2T00031744001	callose synthase 7	0.0732064	0.213317	0.519352	0.589781	1.14524	1.06544	1.07087	1.11819
GSBRNA2T00100990001	dihydrolipoyllysine-residue acetyltransferase component 1 of pyruvate dehydrogenase mitochondrial	0.339816	0.384366	0.260395	0.247856	0.966003	1.6143	1.0784	1.18132
GSBRNA2T00033737001	delta-1-pyrroline-5-carboxylate dehydrogenase mitochondrial	0.546957	0.166711	0.061689	0.832575	1.15951	1.15971	1.07595	1.02991
GSBRNA2T00055699001	phenylalanine ammonia-lyase 2-like	0.339175	0.474594	0.369886	0.68158	1.63091	1.18924	1.06332	1.12651
GSBRNA2T00154458001	glucose-6-phosphate isomerase chloroplastic-like	0.923786	0.142077	0.507764	0.437297	0.994245	1.24339	0.969439	1.05993
GSBRNA2T00005574001	actin 2	0.335989	0.964166	0.282952	0.558099	1.55619	0.998632	1.07787	1.04998
GSBRNA2T00131583001	oxygen-evolving enhancer 3- chloroplastic-like	0.315661	0.170173	0.417387	0.690693	0.902638	0.834676	0.726595	0.934671
GSBRNA2T00025873001	grpE mitochondrial-like	0.892095	0.607119	0.258089	0.637039	1.04802	0.862127	0.869005	1.03599
GSBRNA2T00114345001	probable mitochondrial saccharopine dehydrogenase-like oxidoreductase At5g39410	0.890904	0.0474172	0.394612	0.646912	0.987717	1.22869	0.808219	1.12193
GSBRNA2T00070288001	RALF-like 32	0.450567	0.450036	0.493295	0.90706	2.76523	3.75561	1.44039	1.37746
GSBRNA2T00095040001	PREDICTED: uncharacterized protein LOC103833111	0.173732	0.0505802	0.99238	0.293684	1.47398	0.894621	1.01962	0.849372
GSBRNA2T00025406001	galactose oxidase-like	0.428347	0.0888753	0.240629	0.0516446	0.940182	1.302	0.790746	1.31716
GSBRNA2T00044651001	monothiol glutaredoxin- mitochondrial	0.421025	0.0467024	0.117058	0.179918	1.14311	1.20685	1.10078	0.92213
GSBRNA2T00105563001	glycine--tRNA ligase mitochondrial-like	0.839885	0.402036	0.565231	0.0873796	1.04664	1.32495	0.989537	0.875254
GSBRNA2T00000189001	cysteine ase inhibitor 6-like	0.766258	0.170449	0.803061	0.879272	1.1267	1.1222	1.02512	0.981728
GSBRNA2T00029634001	UDP-arabinopyranose mutase 1-like	0.7296	0.490762	0.429579	0.70193	1.06106	1.05759	0.838505	0.938468
GSBRNA2T00038987001	2Fe-2S ferredoxin	0.36002	0.409658	0.486881	0.516582	0.620303	1.35765	1.03396	1.05827
GSBRNA2T00056119001	eukaryotic translation initiation factor 3 subunit I	0.187768	0.825163	0.520704	0.764926	1.17677	1.04976	0.734284	0.94723
GSBRNA2T00135033001	NAD-dependent malic enzyme mitochondrial	0.81363	0.260451	0.788913	0.826773	0.976844	1.16564	0.984242	1.02907
GSBRNA2T00021981001	peptidyl-prolyl cis-trans isomerase FKBP16- chloroplastic-like	0.932433	0.589433	0.5483	0.584106	0.995872	1.11897	1.1256	1.10507
GSBRNA2T00150814001	CSC1 ERD4	0.421232	0.311929	0.0211152	0.712317	1.50815	1.28892	1.08494	1.20657
GSBRNA2T00137660001	chaperonin CPN60-like mitochondrial	0.648013	0.0909846	0.0151941	0.265053	0.938983	1.10204	0.974746	1.12121
GSBRNA2T00063228001	PREDICTED: uncharacterized protein LOC106391941	0.292633	0.792529	0.142351	0.641816	1.34794	1.04855	1.10899	1.16718
GSBRNA2T00104720001	beta-galactosidase 1	0.0154287	0.133364	0.00379935	0.843267	1.29859	1.34416	0.955529	1.03907
GSBRNA2T00067222001	SKP1 1A	0.452165	0.535685	0.497679	0.503254	1.2532	1.18374	1.1327	1.14576
GSBRNA2T00067393001	probable small nuclear ribonucleo F	0.29717	0.0626116	0.596897	0.0846857	0.79763	1.09931	1.33127	0.842969
GSBRNA2T00132551001	serine arginine-rich splicing factor RS2Z33 isoform X1	0.640109	0.461916	0.793764	0.468187	0.972822	1.09619	0.978446	0.909827
GSBRNA2T00054222001	chlorophyll a-b binding chloroplastic-like	0.917003	0.606178	0.085155	0.900428	1.06668	1.80674	1.07412	0.987688
GSBRNA2T00092585001	organellar DNA-binding 1	0.876401	0.473498	0.250323	0.426152	1.03517	1.28998	1.03522	0.910173
GSBRNA2T00053128001	stem-specific TSJT1	0.803478	0.140439	0.00498026	0.857441	0.985069	1.34231	1.09012	0.976317
GSBRNA2T00079571001	calcium-dependent kinase 3-like	0.0703455	0.584454	0.542366	0.594099	1.32705	1.38267	1.04664	1.06603
GSBRNA2T00049217001	thylakoid ADP,ATP carrier chloroplastic	0.0735438	0.603261	0.30868	0.823726	1.11825	1.04227	0.911579	0.982945
GSBRNA2T00154984001	altered inheritance rate of mitochondria 25-like	0.537327	0.442157	0.484958	0.217505	1.03058	1.27914	1.14301	0.868635
GSBRNA2T00018200001	nuclear transcription factor Y subunit B-3-like	0.0787577	0.452863	0.638978	0.20705	0.807431	1.06143	1.07948	1.18289
GSBRNA2T00024583001	FLX-like 3	0.637051	0.288174	0.184054	0.844048	0.929592	1.26388	1.1148	0.974135
GSBRNA2T00132842001	expansin A8	0.628082	0.0418366	0.116464	0.0828284	1.30735	1.82473	1.25103	1.57611
GSBRNA2T00049270001	adenosine kinase 2	0.814889	0.17453	0.385576	0.0430179	1.10589	1.17124	0.881565	0.807453
GSBRNA2T00019931001	aquaporin PIP2-1	0.054413	0.978992	0.660124	0.096572	1.39763	1.01413	1.01819	0.938949
GSBRNA2T00147694001	PHD finger ALFIN-LIKE 4-like	0.095769	0.612405	0.272934	0.24831	0.944251	1.18772	0.919191	0.792566
GSBRNA2T00121519001	thioredoxin chloroplastic	0.78236	0.181249	0.753629	0.0931035	0.963831	0.785188	0.970147	0.760898
GSBRNA2T00081313001	alanine--tRNA ligase	0.429289	0.183704	0.0272776	0.278999	1.20508	1.15616	1.03338	0.929164
GSBRNA2T00049453001	paladin-like isoform X1	0.397477	0.674348	0.618854	0.685044	0.727258	1.07167	0.914102	1.03134
GSBRNA2T00149114001	V-type proton ATPase subunit D-like	0.745013	0.660858	0.034717	0.429936	1.08278	0.940246	1.06337	0.948487
GSBRNA2T00143017001	cysteine-rich repeat secretory 55	0.0998804	0.393139	0.198191	0.596125	1.86807	1.29682	1.24161	1.53513
GSBRNA2T00109646001	peroxidase 31-like	0.516183	0.221078	0.508528	0.364836	1.23073	1.63633	1.47257	1.39432
GSBRNA2T00035596001	ubiquinone biosynthesis COQ9- mitochondrial-like	0.0401289	0.84723	0.717265	0.0723925	1.0827	1.07446	1.04579	0.833093
GSBRNA2T00068732001	serine hydroxymethyltransferase chloroplastic	0.964135	0.00888129	0.732911	0.165779	1.01154	1.21618	1.01555	1.35706
GSBRNA2T00021913001	cytochrome b-c1 complex subunit 7-1	0.308851	0.244123	0.316256	0.73538	1.6186	1.38454	1.22517	1.10682
GSBRNA2T00059274001	L-ascorbate oxidase homolog	0.20252	0.718747	0.72129	0.211	1.42409	0.981597	0.942125	1.00887
GSBRNA2T00017738001	3-isopropylmalate dehydratase large subunit isoform X1	0.96325	0.745851	0.583442	0.121626	0.998334	1.04889	1.0404	0.911633
GSBRNA2T00090200001	PREDICTED: uncharacterized protein LOC103864311	0.0340348	0.0578473	0.551686	0.314998	0.888771	0.57763	0.85006	0.881133
GSBRNA2T00042297001	60S ribosomal L15-1	0.0124465	0.22052	0.617305	0.54065	1.3677	1.10781	1.07591	1.14015
GSBRNA2T00153724001	T-complex 1 subunit theta-like	0.0559904	0.288695	0.258366	0.369122	1.14956	1.11893	0.918304	0.853318
GSBRNA2T00029417001	probable dolichyl-diphosphooligosaccharide-- glycosyltransferase subunit 3B	0.513604	0.953571	0.639304	0.387044	1.40551	1.01312	0.97937	0.925516
GSBRNA2T00141653001	beta-galactosidase 10	0.0525888	0.417903	0.085863	0.231949	1.33279	1.19242	1.10054	1.3008
GSBRNA2T00059428001	profilin-1-like	0.537285	0.406093	0.297528	0.645487	1.12382	1.16188	1.17586	0.886581
GSBRNA2T00072432001	probable transmembrane ascorbate ferrireductase 3	0.439847	0.436614	0.577764	0.540998	0.908531	1.20048	0.903106	0.925859
GSBRNA2T00115207001	triosephosphate cytosolic	0.499685	0.48039	0.842228	0.706324	1.08426	1.16985	0.998167	1.08422
GSBRNA2T00001552001	probable methyltransferase PMT21	0.986894	0.720813	0.316525	0.194728	1.00536	0.917957	1.19385	0.921879
GSBRNA2T00146657001	GDSL esterase lipase EXL3-like	0.12728	0.306814	0.72341	0.869955	1.74521	0.873053	1.01566	0.98769
GSBRNA2T00128124001	signal recognition particle 19 kDa -like	0.516563	0.978781	0.102872	0.735877	0.952819	1.00319	1.2255	1.03292
GSBRNA2T00057099001	pectinesterase pectinesterase inhibitor 18	0.281034	0.359791	0.805574	0.450608	1.29767	1.11383	1.02533	1.08507
GSBRNA2T00146566001	sm LSM3B	0.815527	0.412306	0.327647	0.31792	1.0768	1.20797	0.976231	0.842827
GSBRNA2T00062254001	pentatricopeptide repeat-containing mitochondrial isoform X1	0.304532	0.963642	0.715819	0.910988	1.41122	1.00679	0.96409	1.03972
GSBRNA2T00078888001	aconitate hydratase mitochondrial	0.285494	0.340925	0.381344	0.320058	1.13894	1.18523	0.875038	1.12579
GSBRNA2T00000982001	31 kDa chloroplastic-like	0.762963	0.582867	0.511329	0.550904	1.20944	0.816333	1.26746	1.53739
GSBRNA2T00129927001	ADP,ATP carrier mitochondrial	0.506535	0.10118	0.480043	0.686798	1.15949	1.11186	1.09675	0.941938
GSBRNA2T00010581001	myrosinase-like isoform X2	0.063664	0.574645	0.836389	0.276493	0.69556	0.971656	1.0528	1.07979
GSBRNA2T00077025001	NAD(P)-binding Rossmann-fold-containing	0.54824	0.275573	0.868245	0.724926	0.950967	1.24665	0.979583	1.20867
GSBRNA2T00030437001	phosphoglucan phosphatase chloroplastic isoform X2	0.979475	0.240169	0.54167	0.445735	1.00245	0.877156	0.926677	0.844446
GSBRNA2T00053005001	asparagine--tRNA cytoplasmic 1-like	0.160049	0.0165993	0.552089	0.277655	0.876078	1.21614	0.888175	1.08874
GSBRNA2T00093382001	glutathione chloroplastic	0.419042	0.358572	0.63138	0.427284	1.30399	1.14147	1.23168	1.23277
GSBRNA2T00155432001	bifunctional L-3-cyanoalanine synthase cysteine synthase mitochondrial	0.607055	0.420655	0.205578	0.229342	1.05112	0.930569	1.16382	1.04016
GSBRNA2T00019616001	thylakoid lumenal 15 kDa chloroplastic isoform X1	0.811063	0.459698	0.643247	0.399328	0.961071	1.20451	1.09822	0.878823
GSBRNA2T00093841001	RNA-binding 8A-B-like	0.687319	0.447216	0.632776	0.812931	1.2944	1.75719	1.49128	1.28668
GSBRNA2T00071395001	mediator of RNA polymerase II transcription subunit 37f-like	0.67503	0.367513	0.498685	0.412757	1.11722	1.41781	1.09811	1.56857
GSBRNA2T00021782001	cytochrome b-c1 complex subunit 9-like	0.0783999	0.458815	0.248585	0.881478	1.18526	1.5308	1.13661	1.02327
GSBRNA2T00131896001	glutathione S-transferase U19-like	0.868965	0.200355	0.456711	0.876574	1.03627	1.21559	1.02134	1.01367
GSBRNA2T00140222001	glycosyl hydrolases family 31	0.224428	0.187764	0.212214	0.176323	1.06632	1.24381	0.93776	0.773635
GSBRNA2T00128357001	30S ribosomal S1-like	0.223453	0.618452	0.260806	0.499239	1.10805	1.26722	1.37717	1.07117
GSBRNA2T00056707001	calmodulin 1	0.488907	0.452619	0.758334	0.652831	1.15156	1.69251	1.07496	1.19512
GSBRNA2T00035428001	ATP-dependent Clp protease proteolytic subunit-related chloroplastic	0.898083	0.88094	0.919882	0.768792	1.02082	0.986388	0.993012	1.13508
GSBRNA2T00087179001	PREDICTED: uncharacterized protein At4g13200, chloroplastic	0.47516	0.394915	0.259557	0.739462	0.829541	1.6325	1.08924	0.936731
GSBRNA2T00107247001	TOC75- chloroplastic	0.671402	0.341178	0.170266	0.75488	0.966144	1.47286	1.11252	1.02961
GSBRNA2T00123756001	multiple organellar RNA editing factor chloroplastic mitochondrial-like	0.815254	0.434428	0.08967	0.71987	0.974588	1.35291	1.06423	1.0853
GSBRNA2T00100675001	glutelin type-B 5-like	0.154479	0.575454	0.844093	0.122744	1.24729	1.04248	1.01481	1.27071
GSBRNA2T00112104001	SIEVE ELEMENT OCCLUSION A-like	0.246841	0.302653	0.492364	0.634489	1.60686	1.31077	1.21379	1.38679
GSBRNA2T00061109001	BAH and coiled-coil domain-containing 1-like isoform X1	0.0156825	0.475771	0.67399	0.245	1.2778	1.39012	0.927462	0.874958
GSBRNA2T00155056001	proline iminopeptidase-like	0.00782733	0.509355	0.0216493	0.486915	1.4303	1.17433	0.965533	1.20698
GSBRNA2T00107809001	magnesium-chelatase subunit - chloroplastic	0.636079	0.434243	0.206402	0.793169	1.08854	0.899464	0.906789	1.02089
GSBRNA2T00092896001	glyceraldehyde-3-phosphate cytosolic-like	0.0746812	0.486921	0.63874	0.586001	1.5651	2.18723	1.23936	0.844245
GSBRNA2T00018223001	V-type proton ATPase subunit F	0.735929	0.648942	0.874224	0.45854	0.917683	1.27251	1.02626	0.861661
GSBRNA2T00028865001	signal peptidase complex subunit 3B	0.802301	0.221929	0.476469	0.73671	1.07353	1.21668	1.20007	1.10427
GSBRNA2T00059487001	PREDICTED: uncharacterized protein LOC103870667	0.700513	0.178797	0.512194	0.293489	0.924553	1.27051	1.06619	0.788945
GSBRNA2T00118698001	ru large subunit-binding subunit chloroplastic-like	0.0426213	0.885075	0.965432	0.0903876	0.705523	0.986551	1.00286	1.09336
GSBRNA2T00025465001	26S proteasome non-ATPase regulatory subunit 14 homolog	0.383999	0.479368	0.818399	0.247659	0.723707	0.943131	0.982017	0.843218
GSBRNA2T00100998001	ATP synthase subunit mitochondrial	0.687773	0.283445	0.453157	0.366362	0.864593	1.31609	1.15086	1.21423
GSBRNA2T00145122001	oxygen-evolving enhancer chloroplastic	0.686092	0.26772	0.913402	0.609934	2.87186	0.602853	1.05267	1.59189
GSBRNA2T00010019001	glucan endo-1,3-beta-glucosidase 14-like	0.257367	0.203734	0.387694	0.686066	0.940011	1.26385	0.882534	0.983476
GSBRNA2T00076110001	probable UTP--glucose-1-phosphate uridylyltransferase 2	0.0319542	0.00174297	0.206189	0.815626	0.858591	0.887207	0.809185	1.05917
GSBRNA2T00130920001	PREDICTED: uncharacterized protein At2g17340	0.0589593	0.413141	0.618313	0.673641	1.498	1.29724	1.16653	1.13167
GSBRNA2T00003861001	bifunctional aspartokinase homoserine dehydrogenase chloroplastic	0.951043	0.0631648	0.908976	0.758451	0.997109	1.13396	0.990264	0.942827
GSBRNA2T00073092001	14-3-3 GF14 omega	0.348215	0.332239	0.276755	0.719417	0.860958	1.30633	0.885514	1.16379
GSBRNA2T00107221001	alpha-glucan phosphorylase cytosolic	0.239126	0.957827	0.954322	0.379633	1.19121	1.01228	1.0065	1.07661
GSBRNA2T00146949001	actin family	0.0703484	0.800097	0.646857	0.505599	1.15325	0.987645	0.975573	1.21526
GSBRNA2T00065973001	probable bifunctional methylthioribulose-1-phosphate dehydratase enolase-phosphatase E1 isoform X1	0.670808	0.202812	0.0635707	0.777171	1.06187	1.07152	0.740025	0.961047
GSBRNA2T00020690001	30S ribosomal chloroplastic-like	0.389057	0.118815	0.353401	0.880752	1.1133	0.627977	1.25571	0.982845
GSBRNA2T00153500001	mitochondrial adenine nucleotide transporter ADNT1-like	0.553453	0.107706	0.786635	0.413264	1.17816	1.10873	1.02519	1.11408
GSBRNA2T00065181001	bark storage A-like	0.338304	0.559944	0.376881	0.0343182	1.26672	1.46202	1.11739	1.20122
GSBRNA2T00063838001	phosphoribosylaminoimidazole-succinocarboxamide chloroplastic	0.300759	0.425092	0.495861	0.64978	1.22661	1.13842	1.23936	1.01157
GSBRNA2T00026752001	extended synaptotagmin-1-like	0.184957	0.282275	0.707421	0.914155	0.710609	1.48245	1.02378	1.02703
GSBRNA2T00018242001	photosystem I reaction center subunit II- chloroplastic	0.752782	0.157869	0.986085	0.560221	0.924211	0.906786	1.00002	1.11426
GSBRNA2T00016047001	EXORDIUM-like 4	0.162154	0.541514	0.33572	0.672689	1.43293	1.16168	1.20518	1.25603
GSBRNA2T00085775001	RNA-binding 8A-B-like	0.72699	0.565498	0.412306	0.570431	0.950635	1.71782	0.897516	0.936758
GSBRNA2T00031310001	expansin-like B1	0.72781	0.227317	0.139651	0.60414	1.11	1.2576	0.928827	0.938848
GSBRNA2T00095271001	auxin-repressed kDa -like	0.611644	0.508168	0.605886	0.642508	0.934355	2.20017	1.03977	1.06043
GSBRNA2T00087516001	mitochondrial-like isoform X1	0.140477	0.655095	0.132799	0.380995	1.42367	0.98275	1.11796	1.07286
GSBRNA2T00019864001	lipoxygenase homology domain-containing 1-like	0.44757	0.367503	0.0080184	0.971105	1.19357	1.40403	1.12809	1.01265
GSBRNA2T00028973001	nodal modulator 3-like	0.218888	0.647821	0.944739	0.447376	1.16434	1.05777	1.00804	1.19682
GSBRNA2T00000647001	mitochondrial outer membrane porin 2	0.375504	0.179269	0.214863	0.239641	1.26062	1.18555	1.06181	0.871815
GSBRNA2T00064132001	beta carbonic anhydrase chloroplastic	0.378577	0.341647	0.676509	0.55203	0.951049	0.533112	1.27706	1.70053
GSBRNA2T00055892001	probable UDP-arabinopyranose mutase 4 isoform X2	0.241137	0.417531	0.961309	0.55107	1.23307	1.22808	1.01119	1.26379
GSBRNA2T00129820001	UPF0664 stress-induced -like	0.662526	0.000592867	0.274883	0.167989	0.99187	1.24035	0.874929	0.919042
GSBRNA2T00100097001	ras-related RABB1b	0.488737	0.910991	0.300381	0.238284	1.139	0.990606	1.12996	0.949986
GSBRNA2T00102645001	sucrose synthase 6-like	0.0681853	0.334199	0.0934628	0.685696	1.22669	1.30454	1.11275	1.14622
GSBRNA2T00152740001	acetyl-coenzyme A carboxylase carboxyl transferase subunit chloroplastic-like	0.776735	0.2821	0.203955	0.32059	0.957979	1.50193	0.971647	0.982776
GSBRNA2T00031467001	serine threonine phosphatase 2A 59 kDa regulatory subunit B gamma isoform	0.838736	0.334106	0.517082	0.758501	1.00441	1.09274	1.11088	0.965093
GSBRNA2T00109175001	cytochrome b-c1 complex subunit 9-like	0.397057	0.471251	0.666563	0.533696	1.91221	1.66747	1.14069	1.18309
GSBRNA2T00130968001	pentatricopeptide repeat-containing mitochondrial	0.96569	0.0511256	0.773975	0.964162	1.00765	1.11016	1.04286	0.998791
GSBRNA2T00038896001	BRISC complex subunit Abro1-like	0.323928	0.311497	0.183869	0.477008	1.14777	1.27662	1.18793	1.27927
GSBRNA2T00077230001	cell division homolog 2- chloroplastic-like isoform X1	0.969897	0.934443	0.25373	0.193423	1.07442	1.10458	0.672662	0.702971
GSBRNA2T00072923001	sulfite reductase [ferredoxin] chloroplastic-like	0.02226	0.71047	0.193988	0.345028	1.30974	1.07221	1.02717	0.891216
GSBRNA2T00135723001	tubulin beta-6 chain	0.485872	0.375284	0.12198	0.803802	1.16064	1.47375	1.06765	0.967979
GSBRNA2T00045156001	PREDICTED: uncharacterized protein LOC106429288	0.907729	0.0663275	0.947832	0.821209	1.0225	1.27728	1.02457	0.970814
GSBRNA2T00137549001	MAR-binding filament 1	0.415731	0.0559882	0.400197	0.492469	0.535381	1.2306	0.691907	0.867702
GSBRNA2T00100296001	probable cinnamyl alcohol dehydrogenase 9	0.823002	0.36231	0.188425	0.414753	0.960554	1.59506	0.979312	0.853042
GSBRNA2T00078250001	PREDICTED: uncharacterized protein LOC103842515	0.541108	0.3483	0.952333	0.926364	0.975188	0.711806	1.01005	1.01955
GSBRNA2T00057389001	ATP-dependent Clp protease proteolytic subunit chloroplastic	0.335436	0.618041	0.145857	0.78714	1.18302	1.02045	1.11264	0.987199
GSBRNA2T00102850001	glycine-rich cell wall structural -like	0.400189	0.511721	0.68505	0.155611	1.13012	1.04153	0.982403	0.850221
GSBRNA2T00148463001	proteasome subunit alpha type-1-A-like	0.622602	0.702371	0.752105	0.672	1.93557	1.10085	0.962935	0.935124
GSBRNA2T00145572001	nucleoside diphosphate kinase chloroplastic mitochondrial-like	0.855607	0.138272	0.164476	0.293832	1.12818	1.31329	1.14132	1.08236
GSBRNA2T00035089001	chlorophyll a-b binding chloroplastic-like	0.246248	0.0697543	0.025924	0.691892	0.654065	0.692716	1.23541	0.917421
GSBRNA2T00135003001	thiosulfate sulfurtransferase chloroplastic isoform X1	0.316929	0.468641	0.257345	0.603014	1.39895	1.41206	0.944114	0.937627
GSBRNA2T00157574001	protochlorophyllide-dependent translocon component chloroplastic	0.143182	0.305226	0.559673	0.803181	1.44265	1.27081	0.916424	1.0844
GSBRNA2T00142884001	PREDICTED: uncharacterized protein At5g39570 isoform X1	0.139928	0.877445	0.839421	0.607362	0.811104	1.08826	0.998961	0.9192
GSBRNA2T00056381001	superoxide dismutase [Fe] chloroplastic	0.817418	0.5971	0.905532	0.809555	1.17014	1.40071	1.06384	1.05626
GSBRNA2T00139448001	chlorophyll a-b binding chloroplastic-like	0.287626	0.663134	0.0694461	0.640117	0.760101	1.54232	1.11144	1.05543
GSBRNA2T00086107001	disease resistance At4g19050	0.586055	0.394959	0.718028	0.217824	1.41624	1.16451	0.98071	0.948574
GSBRNA2T00136396001	ferredoxin-dependent glutamate synthase chloroplastic mitochondrial	0.354196	0.297456	0.390361	0.804178	1.46168	1.18201	1.07905	1.04129
GSBRNA2T00144171001	ATP-dependent zinc metalloprotease FTSH chloroplastic isoform X1	0.48383	0.784128	0.199842	0.246332	1.27863	1.03925	1.06165	0.868331
GSBRNA2T00118755001	beta-galactosidase 8	0.0242424	0.0116263	0.319932	0.285643	1.57176	1.12326	1.17882	1.11669
GSBRNA2T00112264001	disulfide isomerase-like 1-1	0.134217	0.0812839	0.0962476	0.18006	0.690488	1.20031	0.869736	0.939862
GSBRNA2T00091606001	transmembrane 9 superfamily member 11	0.265039	0.370674	0.107273	0.868406	1.16048	1.24085	0.892089	1.02086
GSBRNA2T00155485001	PREDICTED: uncharacterized protein LOC106415872	0.32951	0.0124542	0.367129	0.78407	1.53235	1.14521	1.08649	0.946079
GSBRNA2T00038672001	heat shock 90-1	0.0528358	0.970291	0.0110453	0.880429	0.866271	1.02206	0.687824	0.982123
GSBRNA2T00121303001	alpha-L-fucosidase 2	0.364063	0.2043	0.830103	0.240437	1.10353	1.21363	0.984484	1.35382
GSBRNA2T00121200001	aminopeptidase M1	0.289809	0.401757	0.600725	0.827968	1.30283	1.24683	0.975007	1.06627
GSBRNA2T00033364001	xylose isomerase	0.389782	0.347207	0.895294	0.931628	1.31117	1.29305	0.987035	0.995381
GSBRNA2T00065074001	glycerol-3-phosphate 2-O-acyltransferase 4-like	0.766646	0.231612	0.291714	0.306644	0.966781	1.44946	0.722821	0.800375
GSBRNA2T00053196001	cinnamoyl- reductase 1-like	0.615618	0.0536981	0.923531	0.314791	1.07652	1.12312	1.00943	1.0379
GSBRNA2T00067352001	ferredoxin--NADP root isozyme chloroplastic	0.135234	0.38232	0.230077	0.727731	0.759426	1.19684	0.950601	1.07745
GSBRNA2T00075597001	leucine-rich repeat extensin 3	0.0671846	0.421247	0.0111048	0.328569	1.07942	1.16684	1.1232	1.53859
GSBRNA2T00019298001	probable elongation factor 1-gamma 1	0.483378	0.406588	0.824508	0.393717	0.701099	1.75533	0.963068	1.15819
GSBRNA2T00061048001	Niemann-Pick C1	0.0503941	0.803513	0.350471	0.207628	1.09273	1.00802	0.799749	0.846676
GSBRNA2T00130032001	40S ribosomal S9-1	0.330724	0.36974	0.453011	0.304086	1.96329	0.859158	0.904992	0.864025
GSBRNA2T00098504001	thylakoid membrane slr0575-like	0.0921052	0.270735	0.815752	0.569296	1.11969	0.837031	0.993093	1.0528
GSBRNA2T00003269001	mitochondrial import inner membrane translocase subunit TIM10-like	0.875839	0.545757	0.716565	0.334125	0.984249	1.23738	0.95744	0.779355
GSBRNA2T00060208001	dolichyl-diphosphooligosaccharide-- glycosyltransferase subunit 1B	0.751199	0.588037	0.397245	0.270054	1.0509	1.09402	0.890922	0.882685
GSBRNA2T00141991001	probable 2-oxoacid dependent dioxygenase	0.458567	0.442765	0.779963	0.831038	1.15387	1.16389	0.978813	1.04849
GSBRNA2T00117101001	40S ribosomal S14-2	0.345318	0.690782	0.765753	0.0691386	0.992464	1.04603	0.977486	1.17972
GSBRNA2T00146103001	dihydroorotate dehydrogenase (quinone) mitochondrial	0.315821	0.435065	0.850649	0.472242	1.29651	1.02236	1.05272	1.02061
GSBRNA2T00119832001	ATP synthase subunit chloroplastic-like	0.0446488	0.285799	0.323532	0.236368	0.6944	1.19486	1.15882	0.778353
GSBRNA2T00070016001	argonaute 1-like	0.0564519	0.132369	0.0569696	0.646444	1.34183	1.13947	1.16841	0.870692
GSBRNA2T00132145001	2-methyl-6-phytyl-1,4-hydroquinone chloroplastic	0.074284	0.419106	0.184268	0.40923	0.756601	0.777438	0.720239	0.76596
GSBRNA2T00106731001	reticuline oxidase	0.406479	0.705731	0.816774	0.358479	1.53887	1.04835	0.97494	1.1264
GSBRNA2T00127717001	N-carbamoylputrescine amidase isoform X2	0.811917	0.367079	0.521112	0.430443	1.04358	1.25545	1.07936	1.22696
GSBRNA2T00012776001	alpha-glucan water dikinase chloroplastic-like	0.093488	0.0543252	0.447233	0.970115	1.2884	1.03483	0.963044	1.01228
GSBRNA2T00119782001	PREDICTED: protein EXORDIUM	0.419201	0.983689	0.23787	0.359116	1.96096	1.02544	1.06509	1.70436
GSBRNA2T00109171001	cell division homolog 2- chloroplastic	0.456017	0.270803	0.736911	0.299267	1.46963	0.616894	0.949247	0.865479
GSBRNA2T00076200001	chlorophyll a-b binding chloroplastic	0.161652	0.470069	0.795482	0.0673743	0.733572	0.894776	0.975272	0.922397
GSBRNA2T00023994001	PREDICTED: tetraspanin-3	0.137395	0.566926	0.578584	0.794226	1.76147	1.11261	1.15563	1.14985
GSBRNA2T00127633001	calmodulin 5	0.90839	0.378305	0.0931719	0.869494	1.02501	1.1938	1.0903	0.978864
GSBRNA2T00082679001	NRT1 PTR FAMILY -like	0.45817	0.110042	0.0317898	0.970864	1.08678	1.23713	0.934682	1.01603
GSBRNA2T00054458001	mitochondrial outer membrane import complex METAXIN-like	0.836152	0.531259	0.545064	0.19461	1.05362	1.08724	1.0573	0.950781
GSBRNA2T00149543001	calcineurin B 3	0.51576	0.473831	0.520903	0.546322	2.33025	3.05481	1.79198	2.10658
GSBRNA2T00030356001	CROWDED NUCLEI 4-like	0.566267	0.287122	0.731532	0.319551	1.10599	1.37573	0.948741	0.954669
GSBRNA2T00001301001	beta-glucosidase 3B-like	0.15053	0.348029	0.559965	0.208874	1.20984	1.50043	1.02468	1.2104
GSBRNA2T00055107001	photosystem II V (chloroplast)	0.575058	0.263847	0.591935	0.322945	0.945252	0.609572	1.08506	0.764682
GSBRNA2T00125665001	glycine-rich RNA-binding mitochondrial-like	0.994999	0.376891	0.0406708	0.380878	1.03119	1.23754	1.17518	1.18157
GSBRNA2T00135004001	phosphoinositide phosphatase SAC6	0.427684	0.546926	0.355125	0.491934	1.10386	1.41739	1.19512	1.27152
GSBRNA2T00134907001	L-ascorbate oxidase homolog	0.688111	0.458647	0.26533	0.361809	1.10962	1.3772	0.873414	1.05062
GSBRNA2T00059535001	serine carboxypeptidase-like 27 isoform X1	0.0542053	0.262677	0.725288	0.366135	1.25665	1.64579	0.956332	1.41987
GSBRNA2T00013257001	60S ribosomal L8-1	0.222456	0.53505	0.976757	0.777765	1.66956	1.06803	1.00533	0.979058
GSBRNA2T00043605001	1,2-dihydroxy-3-keto-5-methylthiopentene dioxygenase 2	0.847683	0.27736	0.690627	0.262783	0.976701	1.42443	0.919358	1.12259
GSBRNA2T00128059001	mitochondrial import inner membrane translocase subunit Tim17 Tim22 Tim23 family	0.933597	0.848187	0.431226	0.726927	1.06614	0.971011	0.81509	0.94199
GSBRNA2T00090177001	2-C-methyl-D-erythritol 4-phosphate chloroplastic-like	0.3234	0.165614	0.233831	0.852683	1.07093	0.819302	0.84055	1.05663
GSBRNA2T00064256001	eukaryotic translation initiation factor 3 subunit A-like	0.12959	0.114919	0.90607	0.292962	1.27089	1.30531	1.00948	1.01582
GSBRNA2T00119675001	peroxidase P7	0.251067	0.865759	0.924902	0.965779	1.41362	0.989498	0.993497	1.08517
GSBRNA2T00071174001	peroxidase 39	0.154966	0.336294	0.742372	0.563453	1.21829	1.1047	0.968558	1.13291
GSBRNA2T00094037001	probable N-acetyl-gamma-glutamyl-phosphate chloroplastic	0.537129	0.316331	0.584469	0.671014	0.902533	0.976608	0.942734	1.06412
GSBRNA2T00128553001	interferon-induced guanylate-binding 2-like	0.925647	0.148656	0.989768	0.704858	1.01505	1.38225	1.00217	0.954746
GSBRNA2T00091086001	transaldolase-like	0.546683	0.519847	0.381614	0.0188244	1.34139	0.915873	0.817127	0.894064
GSBRNA2T00049454001	germin subfamily 2 member 4	0.0470443	0.249078	0.718843	0.142688	1.36166	1.20956	1.0333	1.10645
GSBRNA2T00110281001	probable plastid-lipid-associated chloroplastic	0.297423	0.0904344	0.937318	0.24654	0.929812	0.875639	1.00691	0.905931
GSBRNA2T00054919001	phospholipid-transporting ATPase 3	0.351239	0.610144	0.363714	0.789233	1.3903	1.33696	0.892736	0.945776
GSBRNA2T00114983001	26S protease regulatory subunit 6B homolog	0.367837	0.752199	0.0736225	0.801521	1.63777	1.11007	1.10817	1.03883
GSBRNA2T00085705001	40S ribosomal S3-2-like	0.556644	0.880108	0.765084	0.324669	1.78822	0.982693	0.970406	0.80856
GSBRNA2T00102204001	probable fructokinase- chloroplastic	0.780899	0.996475	0.525761	0.246918	1.04986	1.00363	0.956604	0.775527
GSBRNA2T00112364001	V-type proton ATPase subunit B3-like	0.413514	0.478751	0.434887	0.938519	0.96835	1.21803	0.91864	0.999521
GSBRNA2T00130919001	xylem cysteine ase 1	0.351712	0.368324	0.585411	0.715794	1.62457	1.56152	1.07393	0.938946
GSBRNA2T00048627001	cysteine--tRNA chloroplastic mitochondrial isoform X1	0.525972	0.470342	0.0531715	0.862078	0.827406	1.40352	1.13718	0.976646
GSBRNA2T00054277001	subtilisin-like protease	0.168258	0.481014	0.125176	0.359458	1.27738	1.2688	0.830509	1.30459
GSBRNA2T00153805001	peroxidase 29-like	0.508838	0.197804	0.400792	0.31987	0.902011	1.2572	1.1412	0.924997
GSBRNA2T00114435001	ubiquitin receptor RAD23d	0.436616	0.653214	0.162016	0.734193	1.31286	1.04733	1.14243	1.10567
GSBRNA2T00099596001	peroxidase 12-like	0.746335	0.250012	0.9682	0.385088	1.03509	1.2883	1.00806	1.13645
GSBRNA2T00017087001	eukaryotic translation initiation factor 2 subunit beta-like	0.0495675	0.214775	0.724588	0.541084	1.31569	1.1112	1.04236	0.966797
GSBRNA2T00007215001	reticuline oxidase	0.269601	0.136535	0.720828	0.374432	1.26702	1.17382	1.07532	1.45118
GSBRNA2T00085258001	peptidyl-prolyl cis-trans isomerase FKBP15-1	0.500169	0.634261	0.000488858	0.597374	0.833535	1.02755	0.685948	0.80253
GSBRNA2T00137001001	xylulose kinase-like isoform X1	0.252388	0.408399	0.934808	0.43414	1.11269	0.923458	1.00683	1.14411
GSBRNA2T00116335001	sirohydrochlorin ferrochelatase-like	0.145211	0.430236	0.00954305	0.303482	0.870631	1.60731	1.4103	0.75109
GSBRNA2T00136448001	1,4-alpha-glucan-branching enzyme 2- chloroplastic amyloplastic isoform X1	0.0551554	0.303724	0.6246	0.627033	1.2919	0.886597	1.18661	1.15063
GSBRNA2T00146468001	probable beta-D-xylosidase 7	0.485235	0.152242	0.694555	0.337746	1.2	1.345	0.948164	1.32946
GSBRNA2T00049793001	alpha-amylase chloroplastic	0.597901	0.373719	0.908917	0.398659	1.093	0.886628	0.990555	0.952162
GSBRNA2T00114735001	monothiol glutaredoxin-S2-like	0.695515	0.362245	0.94185	0.543827	1.27625	1.22249	1.04824	1.2247
GSBRNA2T00032029001	peroxisomal and mitochondrial division factor 2-like	0.497744	0.105289	0.251737	0.00288517	0.750075	1.36878	0.853722	0.906116
GSBRNA2T00066084001	dehydrin ERD14-like	0.537507	0.0202883	0.021321	0.566808	0.79688	0.935967	0.898289	0.825906
GSBRNA2T00052681001	superoxide dismutase [Fe] chloroplastic isoform X1	0.329208	0.0439693	0.246877	0.274078	0.639803	0.937961	0.822561	0.78556
GSBRNA2T00120614001	beta-D-xylosidase 1	0.361598	0.326455	0.722819	0.384242	1.22191	1.34395	1.10339	1.22125
GSBRNA2T00116788001	eukaryotic translation initiation factor 3 subunit F-like	0.300736	0.377851	0.243272	0.317365	1.22699	1.04814	0.852567	1.07978
GSBRNA2T00127219001	abscisic acid receptor PYL2	0.582593	0.301933	0.691611	0.881913	1.29877	1.76896	0.955573	1.06246
GSBRNA2T00128449001	photosystem I reaction center subunit chloroplastic-like	0.513755	0.00594664	0.725235	0.483707	0.893253	0.894809	1.03451	0.901987
GSBRNA2T00131976001	thiosulfate 3-mercaptopyruvate sulfurtransferase mitochondrial isoform X1	0.0421284	0.626372	0.616129	0.215555	0.845848	1.06808	0.928654	0.883095
GSBRNA2T00032622001	peroxisomal (S)-2-hydroxy-acid oxidase GLO1-like isoform X1	0.446354	0.209942	0.665586	0.541555	1.15771	0.722571	1.19556	1.11673
GSBRNA2T00131803001	long chain acyl- synthetase chloroplastic	0.643253	0.150182	0.257823	0.743808	0.931852	1.19814	1.10158	0.941792
GSBRNA2T00035145001	pectin acetylesterase 11 isoform X1	0.0113743	0.487493	0.107231	0.336186	1.21673	1.29894	0.841913	1.55695
GSBRNA2T00101370001	T-complex 1 subunit delta-like	0.328095	0.41659	0.392858	0.0105176	1.19634	1.29514	0.919181	0.820055
GSBRNA2T00027303001	endoplasmin homolog	0.879788	0.315559	0.153949	0.805415	0.985072	1.26242	0.914878	0.975616
GSBRNA2T00036927001	peroxidase 66	0.344951	0.165441	0.269948	0.61571	1.27935	1.21065	1.44822	1.11451
GSBRNA2T00021273001	PREDICTED: uncharacterized protein At4g15545-like isoform X3	0.430608	0.0508074	0.302456	0.092442	0.766637	0.829943	0.943464	0.848336
GSBRNA2T00109681001	cytochrome c1 heme mitochondrial-like	0.262754	0.0781047	0.768837	0.0206457	1.58376	1.30667	1.04897	1.1012
GSBRNA2T00114475001	pyridoxal kinase	0.892676	0.425568	0.518961	0.0854176	1.03599	0.898334	0.956279	0.898074
GSBRNA2T00039727001	PREDICTED: uncharacterized protein LOC106373019	0.0430064	0.362549	0.917838	0.876276	0.752682	1.56043	1.02178	1.026
GSBRNA2T00091934001	tobamovirus multiplication 2A	0.107785	0.411274	0.397107	0.603529	1.42561	1.46357	1.32621	1.45001
GSBRNA2T00040364001	spermidine synthase 1-like	0.567485	0.391781	0.536696	0.3303	1.06076	1.23639	1.07391	1.22214
GSBRNA2T00140859001	sucrose synthase 1-like	0.0515649	0.314279	0.847833	0.608204	1.54473	1.24632	1.02071	1.10893
GSBRNA2T00086971001	V-type proton ATPase subunit d1-like	0.34228	0.30107	0.543863	0.682435	1.29849	1.39629	0.918515	1.19106
GSBRNA2T00107050001	D-lactate dehydrogenase [cytochrome] mitochondrial isoform X1	0.203041	0.487798	0.527038	0.48583	1.24958	1.31064	0.921325	0.953264
GSBRNA2T00018427001	serine arginine-rich-splicing factor SR34-like isoform X1	0.350368	0.246763	0.0853184	0.913297	1.46728	1.12054	0.862864	1.06882
GSBRNA2T00121061001	aspartate chloroplastic	0.554565	0.00897452	0.620618	0.62745	1.05312	1.28444	0.886586	0.935957
GSBRNA2T00056314001	bark storage A-like	0.496458	0.211445	0.267469	0.575013	1.23689	1.26023	0.907215	1.14696
GSBRNA2T00143286001	mitochondrial outer membrane porin 3-like	0.348327	0.403984	0.373415	0.516844	1.07387	1.0843	0.948747	0.891795
GSBRNA2T00072955001	cystine lyase CORI3-like	0.189071	0.482795	0.852812	0.29208	1.5978	1.06252	0.977211	1.11938
GSBRNA2T00118115001	argonaute 1-like	0.809348	0.263208	0.846972	0.565245	1.43909	1.11442	0.979174	0.868746
GSBRNA2T00085227001	subtilisin-like protease	0.182336	0.349043	0.530253	0.175585	1.6883	1.17839	1.0524	1.42866
GSBRNA2T00134676001	photosystem I reaction center subunit chloroplastic-like	0.706137	0.201868	0.283761	0.492816	0.970035	0.680702	1.13779	0.860699
GSBRNA2T00151372001	arginase mitochondrial	0.775483	0.171903	0.586533	0.701357	0.989478	1.3241	1.04557	1.07203
GSBRNA2T00025409001	outer envelope chloroplastic	0.209742	0.310458	0.251855	0.603702	1.29004	1.22078	1.06522	0.943889
GSBRNA2T00004715001	proline iminopeptidase-like	0.241177	0.241116	0.527435	0.0846967	1.14879	1.25601	1.02916	1.27762
GSBRNA2T00081284001	probable pectinesterase pectinesterase inhibitor 44	3.79e-05	0.0503571	0.293426	0.396343	1.28985	0.926219	1.15853	1.17479
GSBRNA2T00148032001	epidermis-specific secreted glyco EP1-like	0.175092	0.099117	0.344819	0.551276	1.29126	1.30363	1.15184	0.853369
GSBRNA2T00060633001	2-Cys peroxiredoxin BAS1- chloroplastic	0.862891	0.877734	0.128832	0.847112	0.979799	0.988696	1.14531	0.974033
GSBRNA2T00139029001	outer envelope pore chloroplastic	0.365497	0.323708	0.539272	0.437322	1.0962	1.58818	0.960442	0.890951
GSBRNA2T00138641001	probable calcium-binding CML20	0.196919	0.328308	0.0864682	0.296572	0.509296	1.11895	0.733065	0.687551
GSBRNA2T00098627001	myosin heavy non-muscle	0.330378	0.266148	0.215181	0.807025	1.48706	3.73118	1.25698	0.952161
GSBRNA2T00018169001	phospholipase D alpha 2	0.253182	0.397232	0.310123	0.770951	1.5952	1.3316	1.16941	1.10173
GSBRNA2T00144559001	PREDICTED: uncharacterized protein LOC103875136	0.624124	0.111471	0.515181	0.80541	1.10971	0.852935	0.97304	0.974051
GSBRNA2T00079492001	PREDICTED: expansin-A1	0.213711	0.359144	0.122483	0.064111	1.20342	1.42541	1.07264	1.1155
GSBRNA2T00043383001	PREDICTED: uncharacterized protein LOC106348367	0.66373	0.395482	0.720183	0.0115505	1.50327	1.1992	1.06276	0.901979
GSBRNA2T00049316001	glycine-rich RNA-binding RZ1C isoform X1	0.894859	0.356919	0.560223	0.201609	1.02197	1.19657	0.947404	0.862719
GSBRNA2T00155894001	magnesium-protoporphyrin IX monomethyl ester [oxidative] chloroplastic	0.314171	0.741169	0.82019	0.665438	1.41001	0.955956	0.994609	1.11145
GSBRNA2T00072655001	triosephosphate cytosolic-like	0.833987	0.352595	0.0240053	0.417048	0.975499	1.15639	0.910776	0.910049
GSBRNA2T00131415001	probable carotenoid cleavage dioxygenase chloroplastic	0.230253	0.734968	0.541126	0.546481	0.697131	0.978844	1.09999	0.931328
GSBRNA2T00033214001	AP-1 complex subunit gamma-1-like	0.0645028	0.364695	0.407173	0.874155	1.24293	1.46764	1.07125	1.01965
GSBRNA2T00120820001	succinyl- ligase [ADP-forming] subunit mitochondrial	0.428982	0.246082	0.788365	0.3026	1.02817	1.17188	0.986333	1.05287
GSBRNA2T00032829001	6-phosphogluconate decarboxylating chloroplastic	0.447077	0.982482	0.189096	0.382462	1.32194	1.00048	0.787764	0.859279
GSBRNA2T00111899001	60S ribosomal L22-2-like	0.414884	0.0693633	0.596557	0.572294	1.28727	1.04575	0.906898	1.06423
GSBRNA2T00131050001	probable NAD(P)H dehydrogenase (quinone) FQR1-like 2	0.44932	0.963178	0.574961	0.206968	2.28909	1.00938	1.03909	0.851836
GSBRNA2T00058593001	chloroplastic-like isoform X2	0.64705	0.922966	0.277693	0.443481	0.864244	1.0396	1.14101	1.13171
GSBRNA2T00074439001	mitochondrial import receptor subunit TOM40-1-like	0.539123	0.422418	0.734341	0.577439	1.20002	1.15053	1.01306	1.01519
GSBRNA2T00009977001	lectin At3g16530	0.856112	0.195291	0.262171	0.298459	1.00909	1.63815	1.09089	1.24277
GSBRNA2T00087850001	quinone oxidoreductase chloroplastic	0.111483	0.382584	0.182621	0.127775	0.8673	0.787538	0.956101	0.837572
GSBRNA2T00100654001	L-ascorbate peroxidase cytosolic-like	0.756502	0.773229	0.730407	0.629994	1.03565	0.98446	0.931888	0.968446
GSBRNA2T00123596001	xylem serine ase 1	0.243201	0.0420182	0.882045	0.126905	1.42365	1.1859	0.995044	1.19723
GSBRNA2T00082364001	2-oxoglutarate mitochondrial-like	0.958949	0.219229	0.15555	0.260209	1.03107	1.168	0.887989	0.953932
GSBRNA2T00151201001	RALF-like 33	0.0401153	0.256481	0.624414	0.699825	1.61702	1.54353	1.16124	1.22108
GSBRNA2T00145601001	2-keto-3-deoxy-L-rhamnonate aldolase-like	0.00433809	0.529386	0.0555365	0.25854	0.866591	1.35343	0.926412	0.972846
GSBRNA2T00116772001	eukaryotic translation initiation factor 2 subunit alpha-like	0.0797411	0.922125	0.465787	0.79385	1.47381	1.01229	0.577881	0.958494
GSBRNA2T00117587001	probable inactive receptor kinase At1g27190	0.195225	0.480205	0.728443	0.468289	1.21832	1.3267	0.957654	0.895328
GSBRNA2T00136280001	probable chalcone--flavonone isomerase 3	0.719722	0.505143	0.62103	0.076105	1.09624	1.22259	0.940613	0.815255
GSBRNA2T00062134001	ATPase family AAA domain-containing 3-like	0.668293	0.664193	0.216683	0.369546	0.840404	1.55953	1.29132	1.77633
GSBRNA2T00038958001	nitrile-specifier 5-like	0.640888	0.609128	0.140112	0.125233	1.04302	1.05678	0.884294	0.885581
GSBRNA2T00060573001	coatomer subunit beta-1-like	0.885972	0.0930594	0.420366	0.863288	1.06557	1.3166	0.993433	0.976491
GSBRNA2T00094710001	glycine-rich RNA-binding mitochondrial-like	0.126904	0.48728	0.341185	0.857567	1.31519	1.44535	1.22179	1.15337
GSBRNA2T00039880001	ATPase plasma membrane-type	0.746521	0.396946	0.165511	0.258067	1.17867	0.894674	0.778808	0.785306
GSBRNA2T00146610001	dolichyl-diphosphooligosaccharide-- glycosyltransferase subunit 1A	0.167372	0.34115	0.558554	0.955779	1.51202	0.950322	1.02436	1.01277
GSBRNA2T00125277001	lipoamide acyltransferase component of branched-chain alpha-keto acid dehydrogenase mitochondrial-like	0.441846	0.329027	0.791936	0.414326	1.12978	1.28167	1.0086	0.854677
GSBRNA2T00018818001	ureidoglycolate hydrolase	0.115213	0.590097	0.546947	0.919708	0.852633	0.936088	0.975902	1.01642
GSBRNA2T00136092001	ASPARTIC PROTEASE IN GUARD CELL 2-like	0.371481	0.24649	0.652339	0.832482	1.34589	1.22483	0.956385	0.981766
GSBRNA2T00026158001	peroxisomal acyl-coenzyme A oxidase 1	0.586897	0.485353	0.353145	0.388802	1.34367	1.32426	0.929809	0.90613
GSBRNA2T00071720001	serine carboxypeptidase-like 34	0.448959	0.204992	0.796111	0.06838	1.28393	1.27199	0.971605	1.41828
GSBRNA2T00114689001	basic 7S globulin 2-like	0.867516	0.0151824	0.691343	0.346082	1.03682	1.34506	1.1272	1.30449
GSBRNA2T00140184001	DEAD-box ATP-dependent RNA helicase 56-like	0.471125	0.225608	0.390363	0.176488	1.46435	1.1778	0.914689	0.91926
GSBRNA2T00005715001	subtilisin-like protease	0.40782	0.674803	0.466769	0.509275	1.13856	1.07265	1.1685	1.1973
GSBRNA2T00084633001	EARLY RESPONSIVE TO DEHYDRATION 15-like	0.0130978	0.913387	0.717464	0.811215	1.25037	1.03589	1.07179	1.0714
GSBRNA2T00154161001	NAD(P)H-quinone oxidoreductase subunit chloroplastic	0.514614	0.298663	0.13293	0.686762	1.21089	0.644477	0.966507	0.978283
GSBRNA2T00080349001	dynamin-2B isoform X1	0.821725	0.307044	0.289448	0.704355	1.03133	1.35585	1.13607	1.05228
GSBRNA2T00065929001	phosphoacetylglucosamine mutase	0.74063	0.72328	0.0419153	0.140997	1.30228	1.12302	1.1202	1.1228
GSBRNA2T00052485001	coproporphyrinogen-III oxidase chloroplastic-like	0.147179	0.789265	0.858893	0.0448744	1.64827	1.05448	1.02422	1.13724
GSBRNA2T00053151001	60S ribosomal L9-1-like	0.921541	0.136259	0.707061	0.621906	1.07853	0.935692	1.05374	0.883253
GSBRNA2T00149150001	cysteine mitochondrial	0.0968204	0.273402	0.0797284	0.601126	0.70179	0.845822	0.731938	0.798724
GSBRNA2T00149688001	kDa heat shock mitochondrial-like	0.408519	0.427724	0.0793957	0.339498	0.850328	2.3128	0.776773	1.22234
GSBRNA2T00102440001	multicopper oxidase LPR2	0.0965672	0.396966	0.419769	0.253291	1.26287	1.52906	1.11454	1.16563
GSBRNA2T00087841001	glucose-6-phosphate 1-epimerase	0.440828	0.245288	0.255796	0.218466	1.26272	1.1082	1.0404	1.05887
GSBRNA2T00033625001	malate chloroplastic-like	0.0975007	0.488469	0.21478	0.0778453	1.10214	0.875052	0.955859	0.870276
GSBRNA2T00126471001	fructose-1,6- chloroplastic	0.0406649	0.205668	0.483616	0.977942	1.31601	0.883349	1.01433	1.01789
GSBRNA2T00144205001	protease Do-like 14	0.597342	0.369499	0.00875658	0.604399	1.13913	1.68345	0.844871	0.889637
GSBRNA2T00071552001	pathogenesis-related PR-4-like	0.221442	0.799855	0.410753	0.670515	2.01576	1.16152	1.12749	0.870495
GSBRNA2T00092701001	D-3-phosphoglycerate dehydrogenase chloroplastic-like	0.48349	0.726404	0.466292	0.476496	1.56927	1.03559	0.912312	0.929242
GSBRNA2T00036254001	NADH-ubiquinone oxidoreductase kDa subunit-like	0.477836	0.233954	0.118634	0.399165	0.80239	1.21955	1.165	0.679475
GSBRNA2T00098788001	ferritin- chloroplastic	0.506506	0.440008	0.0300818	0.951964	1.50975	1.58258	1.13066	1.04844
GSBRNA2T00100744001	glucose-6-phosphate cytosolic	0.0460306	0.820543	0.93953	0.872504	1.46085	1.03342	0.998173	1.06385
GSBRNA2T00135728001	pyrimidine 2	0.153466	0.190293	0.992517	0.308602	1.14234	1.12637	1.00321	1.10759
GSBRNA2T00151882001	PREDICTED: cycloartenol-C-24-methyltransferase-like	0.31287	0.795633	0.588812	0.225008	1.63847	1.03535	0.885986	1.28236
GSBRNA2T00015744001	multiple C2 and transmembrane domain-containing 2	0.643509	0.175713	0.869957	0.833287	1.23921	1.05721	0.980545	1.04282
GSBRNA2T00111231001	cytochrome P450 83A1	0.418802	0.0153251	0.095544	0.776404	1.02338	0.672506	0.871996	0.973374
GSBRNA2T00097804001	aconitate hydratase mitochondrial	0.00709466	0.928264	0.477596	0.461497	1.31065	1.0175	1.14761	1.22706
GSBRNA2T00080383001	profilin 1	0.719137	0.443806	0.570382	0.101951	0.893988	0.887037	0.968756	0.824624
GSBRNA2T00044368001	26S proteasome non-ATPase regulatory subunit 2 homolog A-like	0.262583	0.768774	0.698199	0.730134	1.30933	1.29218	0.947206	0.94983
GSBRNA2T00024202001	transmembrane 9 superfamily member 4-like	0.994484	0.0370896	0.00798972	0.134841	1.11633	0.900578	0.943691	0.929591
GSBRNA2T00063063001	succinate dehydrogenase subunit mitochondrial-like	0.521953	0.267153	0.404349	0.538748	1.64813	1.30595	1.2791	1.15683
GSBRNA2T00142885001	pectinesterase 31	0.109856	0.398896	0.0639625	0.867947	1.56289	1.28471	1.07715	1.08319
GSBRNA2T00025157001	adenosylhomocysteinase 1-like isoform X2	0.322023	0.00171941	0.837921	0.316568	1.11698	1.10174	0.976115	0.867735
GSBRNA2T00108127001	cold shock domain-containing 4-like	0.952072	0.229482	0.779274	0.699893	1.37535	1.75711	1.14479	0.883432
GSBRNA2T00144460001	eukaryotic peptide chain release factor subunit 1-1	0.020319	0.716439	0.494006	0.248222	1.52326	1.03089	0.952238	0.846762
GSBRNA2T00122261001	superoxide dismutase [Cu-Zn]	0.602593	0.0879	0.294536	0.464967	0.834463	0.513044	0.918848	0.844989
GSBRNA2T00156205001	superoxide dismutase [Cu-Zn] 1	0.420592	0.627625	0.80829	0.498047	0.811994	3.26073	0.982051	0.924388
GSBRNA2T00101920001	60S ribosomal L34-2	0.818716	0.164445	0.711936	0.466713	0.961063	1.3329	1.29365	1.18387
GSBRNA2T00073321001	ankyrin repeat domain-containing 2-like	0.865866	0.829628	0.45685	0.0488068	0.998809	0.973484	1.13499	1.17718
GSBRNA2T00111555001	T-complex 1 subunit eta-like	0.140735	0.032261	0.737522	0.390479	1.18495	1.17375	1.14928	0.80744
GSBRNA2T00148920001	40S ribosomal S8-1	0.278044	0.10779	0.0218233	0.746919	2.69442	1.14525	1.18259	1.20329
GSBRNA2T00139164001	aspartic ase nepenthesin-2-like	0.112863	0.223081	0.830497	0.664595	1.17226	1.24988	1.02765	1.01212
GSBRNA2T00136079001	heparanase 1	0.362063	0.358121	0.80655	0.267069	1.42343	1.30194	0.961598	1.3046
GSBRNA2T00035937001	serine threonine- phosphatase BSL1-like	0.0362292	0.186194	0.264598	0.730771	1.14696	1.03604	1.10943	1.04799
GSBRNA2T00108062001	acetyl-coenzyme A chloroplastic glyoxysomal isoform X1	0.0572444	0.292526	0.433346	0.996995	1.5501	1.37667	1.09268	1.01811
GSBRNA2T00091196001	rhodanese-like domain-containing chloroplastic	0.721119	0.257862	0.805184	0.204035	0.907784	1.14027	1.02042	1.06018
GSBRNA2T00042682001	endopeptidase inhibitor	0.499577	0.50599	0.744248	0.577238	3.17925	1.609	1.20043	1.3326
GSBRNA2T00111793001	asparagine--tRNA cytoplasmic 2-like	0.580545	0.450802	0.426044	0.897904	1.16383	1.2348	1.05465	1.01046
GSBRNA2T00126739001	U5 small nuclear ribonucleo 200 kDa helicase-like	0.829761	0.552958	0.585997	0.217654	1.17343	1.17953	0.955907	0.860463
GSBRNA2T00075150001	alanine--glyoxylate aminotransferase 2 homolog mitochondrial-like	0.520994	0.689343	0.518872	0.289448	0.850893	1.06348	0.906786	0.889141
GSBRNA2T00016061001	malate dehydrogenase glyoxysomal-like	0.639578	0.0361128	0.412749	0.988044	0.836508	0.743737	0.928362	1.00051
GSBRNA2T00058280001	ATP-dependent zinc metalloprotease FTSH mitochondrial	0.653421	0.277519	0.0197554	0.468972	0.944548	1.36856	1.11935	1.15615
GSBRNA2T00132137001	lipoxygenase chloroplastic-like	0.974474	0.626587	0.0187629	0.622453	1.00826	1.06579	0.929802	1.0214
GSBRNA2T00046955001	probable pectinesterase pectinesterase inhibitor 41	0.234973	0.837557	0.846585	0.594275	2.56488	1.12145	1.0477	1.24589
GSBRNA2T00063055001	L-galactono-1,4-lactone mitochondrial	0.686712	0.274523	0.431244	0.969949	0.964747	1.36287	1.24855	1.00783
GSBRNA2T00065161001	NADH dehydrogenase [ubiquinone] 1 beta subcomplex subunit 10-B	0.614952	0.371383	0.54313	0.940545	1.10291	1.29289	1.11492	1.00494
GSBRNA2T00085722001	tetratricopeptide repeat-containing	0.619686	0.651678	0.200986	0.844063	1.28014	1.08164	0.953442	0.970153
GSBRNA2T00017046001	probable UDP-arabinopyranose mutase 5	0.454028	0.21836	0.549335	0.221027	0.822972	1.08807	1.06021	0.903679
GSBRNA2T00080876001	brefeldin A-inhibited guanine nucleotide-exchange 5	0.455226	0.204699	0.214635	0.374642	1.34236	1.42967	1.15793	0.781112
GSBRNA2T00043852001	transcription factor Pur-alpha 1	0.460237	0.379633	0.519448	0.788477	1.01972	1.17829	1.09312	0.97637
GSBRNA2T00099068001	ASPARTIC PROTEASE IN GUARD CELL 1-like isoform X1	0.351237	0.883179	0.369128	0.69383	1.43429	0.983734	1.34781	0.959278
GSBRNA2T00081098001	mitochondrial dicarboxylate tricarboxylate transporter DTC-like	0.116889	0.0551335	0.0307977	0.935454	1.27592	1.28749	1.14585	1.0291
GSBRNA2T00066714001	hypersensitive-induced response 4	0.433731	0.635662	0.71368	0.0897323	1.38869	1.1687	1.04246	1.23166
GSBRNA2T00106508001	annexin D1	0.902524	0.513994	0.145556	0.155398	1.04353	1.10659	0.984553	1.13992
GSBRNA2T00111669001	non-specific lipid-transfer 6-like	0.678585	0.21189	0.538125	0.0549899	1.1187	1.95661	1.08804	0.90517
GSBRNA2T00156060001	PREDICTED: uncharacterized protein At4g28440	0.997369	0.380859	0.695919	0.280361	1.1134	1.34083	0.968301	0.883681
GSBRNA2T00034442001	glucose-6-phosphate 1-dehydrogenase chloroplastic	0.611097	0.582341	0.654369	0.0678729	1.09201	1.09598	1.04164	0.863733
GSBRNA2T00020571001	U1 small nuclear ribonucleo 70 kDa-like	0.0959634	0.733457	0.889652	0.255318	0.875152	1.16324	1.03391	0.852113
GSBRNA2T00121039001	probable phosphatase 2C 59	0.529524	0.200202	0.35953	0.186594	1.31655	1.23329	0.924199	0.815325
GSBRNA2T00128664001	abscisic acid receptor PYR1-like	0.0974913	0.446994	0.698239	0.620875	1.15202	1.32792	0.959069	1.06112
GSBRNA2T00124356001	alpha-xylosidase 1-like	0.314925	0.0289656	0.400863	0.581703	1.46049	1.1874	1.05653	0.929806
GSBRNA2T00064534001	ER membrane complex subunit 10-like	0.838438	0.356751	0.412525	0.5961	1.07832	1.38523	1.13128	1.13693
GSBRNA2T00015448001	nicalin-1-like	0.301755	0.316296	0.836427	0.0661197	1.4406	1.08785	1.03345	1.32336
GSBRNA2T00082200001	cox2-1 (mitochondrion)	0.829725	0.211297	0.744181	0.916066	0.96722	1.50693	0.960485	0.991338
GSBRNA2T00110218001	PREDICTED: phosphoglucomutase, chloroplastic-like	0.455555	0.520024	0.576718	0.439962	1.1899	1.14799	0.968423	0.907004
GSBRNA2T00065140001	bark lectin isoform 2-like	0.53247	0.315328	0.718352	0.531941	0.948151	1.84143	0.960549	0.83147
GSBRNA2T00026851001	dynamin-related 4C-like	0.936485	0.412919	0.122614	0.477738	1.02414	1.37946	0.950473	0.914967
GSBRNA2T00136543001	60S ribosomal L10-1	0.421081	0.928333	0.36748	0.0429162	1.78732	1.00625	0.89844	0.824842
GSBRNA2T00094298001	pyrophosphate-energized membrane proton pump 2-like	0.38929	0.159793	0.842451	0.774572	1.23453	1.21983	0.980812	0.966894
GSBRNA2T00024259001	S-formylglutathione hydrolase	0.722164	0.240739	0.362151	0.747277	1.07612	1.23365	0.955118	1.0703
GSBRNA2T00034728001	ru large subunit-binding subunit chloroplastic	0.420053	0.160648	0.623358	0.149495	0.902595	1.26551	1.0566	1.04605
GSBRNA2T00031598001	GDSL esterase lipase At5g14450	0.165732	0.597258	0.493571	0.506728	2.07013	1.28097	1.48009	1.41269
GSBRNA2T00012067001	polyadenylate-binding 8	0.295625	0.615588	0.17336	0.646092	1.12431	1.2106	1.11812	1.27075
GSBRNA2T00078633001	tropinone reductase homolog At5g06060	0.225233	0.33528	0.763154	0.786285	1.24457	1.38194	1.00784	0.981609
GSBRNA2T00140255001	omega-amidase,chloroplastic isoform X1	0.123465	0.10607	0.680767	0.28177	1.19392	1.22011	0.935842	0.963379
GSBRNA2T00148352001	COP9 signalosome complex subunit 2-like	0.893417	0.0717802	0.985551	0.440384	1.02731	1.15689	1.00095	0.905737
GSBRNA2T00132018001	nudix hydrolase 3	0.0316975	0.534189	0.513751	0.733165	1.19577	1.22043	0.951891	1.02501
GSBRNA2T00014291001	peptide methionine sulfoxide reductase A5	0.341175	0.257355	0.771788	0.937336	1.09663	1.09086	1.08428	1.00475
GSBRNA2T00099968001	kynurenine formamidase-like	0.183457	0.474245	0.167171	0.659408	0.850603	1.39661	0.948622	1.1314
GSBRNA2T00057324001	NADP-dependent glyceraldehyde-3-phosphate dehydrogenase-like	0.71342	0.0966359	0.398427	0.147427	0.933434	1.14311	0.917712	0.741218
GSBRNA2T00017639001	peptide deformylase chloroplastic mitochondrial-like	0.931887	0.742502	0.570193	0.592329	0.998676	1.31069	0.953977	0.918814
GSBRNA2T00044553001	probable ribose-5-phosphate isomerase chloroplastic	0.658676	0.0493851	0.724614	0.50027	0.935749	0.451285	0.939054	0.949235
GSBRNA2T00138867001	glutathione S-transferase U5-like	0.453598	0.588834	0.482838	0.509408	1.0698	1.16988	1.07534	1.1178
GSBRNA2T00067819001	isoflavone reductase homolog P3-like	0.386982	0.377955	0.351364	0.608235	0.808617	1.18726	0.848669	0.896757
GSBRNA2T00085821001	glucosidase 2 subunit beta-like isoform X2	0.255098	0.304641	0.257645	0.526846	1.55982	1.72263	1.11177	1.26454
GSBRNA2T00118907001	peroxidase C2	0.126723	0.215532	0.556163	0.234542	1.13184	1.17428	0.946574	1.23861
GSBRNA2T00141424001	chlorophyll a-b binding chloroplastic-like	0.483491	0.635203	0.553061	0.887187	1.24949	1.21429	0.720397	1.11113
GSBRNA2T00085267001	RPM1-interacting 4-like	0.346288	0.389378	0.920196	0.224919	0.877899	0.869037	0.998024	0.62457
GSBRNA2T00150138001	purple acid phosphatase 10	0.358218	0.162606	0.484526	0.814558	1.37279	1.23917	1.10383	1.09368
GSBRNA2T00100577001	succinate dehydrogenase subunit mitochondrial	0.920223	0.612389	0.833608	0.291027	1.01702	1.05008	1.02213	0.887658
GSBRNA2T00101762001	probable inactive receptor kinase RLK902	0.423526	0.208533	0.551908	0.734187	1.60727	1.8965	1.04728	1.22565
GSBRNA2T00008833001	AP-1 complex subunit mu-2-like	0.410031	0.10769	0.939478	0.131425	1.41632	0.981522	1.02135	0.799644
GSBRNA2T00136597001	nuclear pore complex NUP155-like	0.911513	0.490075	0.817191	0.101037	0.994744	1.47321	0.990111	0.552914
GSBRNA2T00122725001	PREDICTED: uncharacterized protein LOC103862003	0.00459519	0.351414	0.923048	0.519201	1.53117	0.871311	1.02235	0.649345
GSBRNA2T00044698001	MAR-binding filament 1	0.457629	0.286482	0.819658	0.0173433	0.866109	1.1979	0.991478	0.834691
GSBRNA2T00098562001	nuclear pore complex GP210 isoform X1	0.464005	0.569848	0.20905	0.305413	1.10561	1.12821	1.035	1.13879
GSBRNA2T00096646001	proteasome subunit alpha type-6-B	0.989054	0.704788	0.544788	0.586324	1.00443	1.04794	0.951762	1.03732
GSBRNA2T00134135001	ferritin- chloroplastic	0.310481	0.0660601	0.757883	0.545046	1.38337	1.15782	0.975199	0.920207
GSBRNA2T00143491001	CBS domain-containing mitochondrial-like	0.836545	0.40584	0.445669	0.696387	0.96837	1.87746	1.41163	1.33359
GSBRNA2T00076296001	probable mitochondrial-processing peptidase subunit beta	0.89703	0.214451	0.872804	0.808569	0.988015	1.03995	0.981241	0.968354
GSBRNA2T00075656001	EMBRYO DEFECTIVE 2458	0.632782	0.426779	0.676723	0.161679	0.850611	2.5294	0.885071	0.702436
GSBRNA2T00115300001	uvrB uvrC motif-containing	0.174412	0.631104	0.48859	0.14136	1.07879	0.927923	1.06451	1.1098
GSBRNA2T00141253001	probable plastid-lipid-associated chloroplastic	0.194072	0.419449	0.160962	0.306515	0.65983	0.773201	0.664671	0.634337
GSBRNA2T00041295001	SIEVE ELEMENT OCCLUSION B isoform X2	0.137782	0.636266	0.20531	0.247813	1.18653	1.16062	1.21163	1.21647
GSBRNA2T00074616001	acyltransferase chloroplastic	0.79342	0.826995	0.810105	0.166663	1.08977	1.07695	0.989509	1.27405
GSBRNA2T00030252001	plastidial pyruvate kinase 2	0.203915	0.871833	0.291264	0.964893	1.24089	0.983944	0.845148	1.00356
GSBRNA2T00115232001	eukaryotic translation initiation factor 6-2	0.16405	0.298218	0.706442	0.591861	1.57769	1.17196	0.952689	1.05797
GSBRNA2T00157639001	monocopper oxidase SKS1	0.377067	0.40627	0.633716	0.552401	1.1475	1.08675	1.02243	1.03232
GSBRNA2T00007706001	acyl-coenzyme A thioesterase mitochondrial-like	0.984046	0.465417	0.785454	0.920394	1.01164	1.46657	1.06339	1.06366
GSBRNA2T00092908001	glutamine chloroplastic-like	0.204534	0.318861	0.903179	0.669283	1.17834	0.898143	1.02538	1.13604
GSBRNA2T00037820001	Thioredoxin superfamily	0.361606	0.211641	0.274971	0.211606	1.09583	1.26094	1.154	1.1962
GSBRNA2T00156270001	lactoylglutathione lyase isoform X1	0.920467	0.928089	0.199229	0.6795	1.05588	1.00441	0.930344	0.949984
GSBRNA2T00028974001	heme binding	0.713881	0.387564	0.758683	0.495695	0.885813	1.16661	0.945443	1.39267
GSBRNA2T00088147001	ferredoxin--nitrite chloroplastic-like	0.840548	0.201226	0.381214	0.387959	1.37484	1.05397	0.79444	0.865838
GSBRNA2T00002761001	aldo-keto reductase-like	0.604882	0.446806	0.438872	0.232759	1.21985	0.935204	0.857059	1.13913
GSBRNA2T00138688001	probable aspartyl aminopeptidase	0.454789	0.400506	0.345613	0.357148	1.27799	1.22001	1.01185	1.26732
GSBRNA2T00156237001	STRICTOSIDINE SYNTHASE-LIKE 3	0.491073	0.660515	0.0308533	0.408721	1.44103	1.33363	1.11054	0.826268
GSBRNA2T00000217001	polygalacturonase inhibitor 1-like	0.0777279	0.406252	0.539079	0.0225713	1.40105	1.02965	1.01793	1.21309
GSBRNA2T00128065001	50S ribosomal chloroplastic	0.00470142	0.257433	0.822393	0.0555608	1.2681	0.685253	0.981028	0.835799
GSBRNA2T00048124001	NADH dehydrogenase subunit 7 (mitochondrion)	0.313776	0.416856	0.824474	0.129277	1.13352	1.29518	0.987239	1.0735
GSBRNA2T00143294001	alpha-mannosidase 2 isoform X1	0.348433	0.472211	0.132189	0.860324	1.31669	1.10236	1.10355	0.979605
GSBRNA2T00140419001	pyrroline-5-carboxylate reductase-like	0.0548054	0.698014	0.827249	0.876678	1.18701	1.03601	1.03075	0.990192
GSBRNA2T00094320001	glutaredoxin-C4-like	0.129258	0.335359	0.903197	0.561409	0.485873	1.46448	1.0186	0.89777
GSBRNA2T00067029001	PREDICTED: uncharacterized protein LOC106303901	0.0958585	0.540401	0.160348	0.410688	1.34979	1.0849	0.893567	1.19902
GSBRNA2T00148237001	argonaute 5-like	0.105206	0.167471	0.64715	0.508204	1.4038	1.24763	1.03037	1.18403
GSBRNA2T00001501001	40S ribosomal S15a	0.768761	0.886525	0.222075	0.824442	0.933715	0.990037	0.8424	0.960331
GSBRNA2T00071866001	UDP-glucose 4-epimerase 5	0.381311	0.0345972	0.740521	0.763124	1.26525	1.33905	1.13841	0.968111
GSBRNA2T00106910001	coatomer subunit delta-like	0.554454	0.256036	0.0444479	0.780552	1.21136	1.27348	0.956023	1.02593
GSBRNA2T00156163001	probable elongation factor 1-gamma 1	0.571449	0.451921	0.301016	0.414965	1.24284	1.54073	0.7653	0.782531
GSBRNA2T00015180001	aspartic ase A1	0.403996	0.0187895	0.425453	0.860972	1.33989	1.30178	1.12612	1.04198
GSBRNA2T00080400001	L-ascorbate oxidase homolog	0.640257	0.904258	0.899917	0.692713	1.16917	0.995758	1.02465	0.874356
GSBRNA2T00138579001	probable 6-phosphogluconolactonase 2	0.749815	0.646544	0.414899	0.831385	0.936326	0.904914	0.8212	0.975046
GSBRNA2T00130956001	DNA-directed RNA polymerase II subunit 1	0.393789	0.412342	0.814216	0.814178	1.35116	1.42293	0.966947	0.983137
GSBRNA2T00148100001	succinate-semialdehyde mitochondrial	0.955	0.249888	0.296708	0.786554	1.00243	1.27194	1.06118	1.03172
GSBRNA2T00072014001	glucose-1-phosphate adenylyltransferase large subunit chloroplastic	0.585119	0.491132	0.530654	0.587783	0.932167	0.717271	1.03816	1.11702
GSBRNA2T00094536001	probable plastid-lipid-associated chloroplastic	0.618537	0.504524	0.534226	0.985767	1.219	0.934887	1.0992	0.999896
GSBRNA2T00134679001	40S ribosomal S28-2	0.371538	0.346295	0.614222	0.677512	1.76311	1.24556	1.20979	1.26211
GSBRNA2T00040685001	ER membrane complex subunit 8 9 homolog	0.310144	0.403745	0.111726	0.584611	1.05349	1.19867	1.18053	1.07462
GSBRNA2T00063597001	subtilisin-like protease	0.197518	0.351121	0.212376	0.806171	1.31038	1.49993	1.26889	1.20639
GSBRNA2T00110798001	PREDICTED: uncharacterized protein LOC106366666	0.384464	0.400086	0.749816	0.0523627	1.15018	1.08252	0.94673	1.07919
GSBRNA2T00018785001	acid phosphatase 1-like	0.4329	0.278951	0.628319	0.795248	1.98136	1.52493	1.18502	1.03452
GSBRNA2T00112311001	U5 small nuclear ribonucleo 200 kDa helicase-like	0.422876	0.963908	0.0913188	0.0985831	1.16941	1.0012	0.923624	0.715415
GSBRNA2T00151182001	bifunctional epoxide hydrolase 2-like	0.22322	0.0856054	0.0831228	0.630108	1.14281	1.25165	1.07268	1.06215
GSBRNA2T00002279001	electron transfer flavo -ubiquinone mitochondrial	0.407493	0.0182293	0.922226	0.443165	1.21303	1.20453	0.992472	1.15415
GSBRNA2T00046545001	erlin-2-B-like isoform X2	0.626788	0.380341	0.212441	0.331064	1.13198	1.21798	1.12017	1.26842
GSBRNA2T00109460001	glutathione chloroplastic	0.0889709	0.799662	0.178998	0.870542	1.13355	1.07834	1.04418	1.05213
GSBRNA2T00114999001	40S ribosomal S4-1	0.545825	0.636186	0.71447	0.793011	1.51124	0.902913	0.898228	0.985668
GSBRNA2T00105461001	probable transaldolase	0.975737	0.387539	0.930209	0.0102494	1.03107	1.02562	1.00203	1.0576
GSBRNA2T00068929001	mitochondrial 28S ribosomal S29	0.103225	0.145955	0.401718	0.402408	0.970195	1.26554	1.13291	1.10121
GSBRNA2T00127335001	cytochrome P450 71B6	0.235157	0.396762	0.576796	0.000235098	0.742857	1.21391	1.09294	0.769157
GSBRNA2T00150574001	subtilisin-like protease	0.463827	0.190138	0.56464	0.693058	1.21064	0.942763	0.910288	1.14027
GSBRNA2T00153757001	probable mitochondrial-processing peptidase subunit alpha-2	0.502326	0.909831	0.312896	0.55421	1.17355	1.08154	1.06212	1.08543
GSBRNA2T00114120001	aldehyde dehydrogenase family 7 member A1	0.456577	0.154183	0.243868	0.363251	0.697517	0.666447	0.771242	0.905651
GSBRNA2T00060302001	splicing factor 3B subunit 3-like	0.289494	0.419024	0.507471	0.188851	1.08041	1.07603	0.911227	0.837035
GSBRNA2T00131149001	PREDICTED: formamidase-like	0.219769	0.185116	0.317236	0.23717	1.3495	1.40333	1.23248	1.33014
GSBRNA2T00083472001	probable bifunctional methylthioribulose-1-phosphate dehydratase enolase-phosphatase E1	0.983357	0.933155	0.450507	0.388127	1.00659	1.01293	1.11544	0.949021
GSBRNA2T00108093001	V-type proton ATPase subunit a2-like	0.952168	0.0313504	0.240194	0.477289	0.998462	1.42604	0.953221	0.906666
GSBRNA2T00046042001	probable carboxylesterase 120	0.80683	0.625306	0.170003	0.327388	0.967448	1.10644	0.90621	0.896617
GSBRNA2T00064174001	serine carboxypeptidase-like 25	0.909142	0.393468	0.0279975	0.344941	1.0478	1.50099	0.987711	1.45795
GSBRNA2T00116464001	sucrose transport SUC1	0.966083	0.474255	0.393748	0.348107	1.21142	1.19463	0.942949	0.811168
GSBRNA2T00135857001	ASPARTIC PROTEASE IN GUARD CELL 2-like isoform X1	0.205737	0.548745	0.974912	0.635522	1.63364	0.874446	1.00582	0.938161
GSBRNA2T00134397001	26S proteasome non-ATPase regulatory subunit 7 homolog A	0.834727	0.588871	0.597602	0.96413	1.13574	0.948153	0.99228	1.01209
GSBRNA2T00057113001	sugar transport 1	0.616476	0.641549	0.737872	0.228833	1.28797	1.17746	0.978453	0.912322
GSBRNA2T00033403001	2-methoxy-6-polyprenyl-1,4-benzoquinol mitochondrial isoform X3	0.0975994	0.136614	0.267353	0.433301	1.12864	1.40213	1.08378	0.953765
GSBRNA2T00126578001	pyruvate cytosolic isozyme-like	0.439816	0.581523	0.76243	0.891464	1.11807	1.21763	1.05585	1.07919
GSBRNA2T00029754001	signal peptidase complex catalytic subunit SEC11C-like	0.747179	0.890292	0.122208	0.789706	1.15558	0.985586	0.833533	1.01281
GSBRNA2T00061158001	beta-glucosidase 33-like	0.740273	0.218805	0.351199	0.639434	0.962768	0.818592	0.707783	0.832328
GSBRNA2T00146639001	L-ascorbate oxidase homolog	0.197561	0.0688968	0.633568	0.0594545	1.40647	0.681235	0.897814	0.825118
GSBRNA2T00130063001	solute carrier family 25 member 44-like	0.922067	0.119843	0.986556	0.550493	0.995613	1.15237	1.01006	0.9065
GSBRNA2T00004785001	cysteine-rich repeat secretory 38-like	0.29766	0.655147	0.206745	0.564423	1.38286	1.12758	1.33506	1.22176
GSBRNA2T00124881001	acetyl-coenzyme A carboxylase carboxyl transferase subunit chloroplastic	2.77e-07	0.345706	0.367524	0.917025	1.15601	1.20981	0.669617	0.993099
GSBRNA2T00094701001	probable leucine-rich repeat receptor kinase At1g35710	0.0990777	0.353616	0.00862477	0.108159	0.879645	1.04558	1.09499	1.08667
GSBRNA2T00006331001	GTP-binding homolog	0.260447	0.649439	0.772962	0.794784	2.89527	1.05785	0.945702	0.944722
GSBRNA2T00051733001	non-intrinsic ABC 6	0.227466	0.679367	0.38661	0.411161	1.18872	1.13416	0.862596	0.917598
GSBRNA2T00032666001	glutamate dehydrogenase 1	0.872352	0.427215	0.807721	0.29403	1.04155	1.08172	1.04323	0.776562
GSBRNA2T00086643001	phospholipase D delta	0.0991688	0.404144	0.472247	0.872957	1.47452	1.29812	0.887168	1.02462
GSBRNA2T00058282001	probable beta-1,3-galactosyltransferase 12	0.3523	0.498904	0.50654	0.741818	1.41071	1.12218	1.03378	1.00628
GSBRNA2T00017129001	nucleoid-associated PCC8801_2554-like	0.694994	0.368619	0.772854	0.665494	0.955704	0.786038	0.973464	0.953621
GSBRNA2T00017692001	AIG2	0.933975	0.663839	0.0640474	0.664799	0.995393	0.934402	0.97125	1.09488
GSBRNA2T00003249001	PREDICTED: uncharacterized protein LOC103852399	0.8586	0.24309	0.946761	0.875345	1.10532	1.40773	1.02963	0.982052
GSBRNA2T00047412001	probable calcium-binding CML13	0.824824	0.469374	0.998431	0.731318	0.96275	1.15318	1.01478	0.963786
GSBRNA2T00132999001	probable glutamyl chloroplastic isoform X1	0.225913	0.0994712	0.628326	0.520658	1.18818	1.48031	0.917018	1.17509
GSBRNA2T00142211001	chaperone chloroplastic	0.0863867	0.750249	0.21197	0.834011	1.21267	1.02813	1.05587	0.979223
GSBRNA2T00036879001	proline--tRNA chloroplastic mitochondrial	0.00308846	0.493935	0.994926	0.29948	1.07759	1.22895	1.00108	0.892232
GSBRNA2T00130788001	V-type proton ATPase subunit H-like	0.644333	0.10269	0.973736	0.24982	0.902973	1.24723	1.00544	1.14001
GSBRNA2T00090370001	thylakoid lumenal chloroplastic	0.993489	0.475186	0.665763	0.881634	1.03975	1.10233	1.05519	1.02741
GSBRNA2T00130874001	peptidyl-prolyl cis-trans isomerase	0.047502	0.47658	0.993101	0.53044	1.26296	1.31129	1.00063	0.810479
GSBRNA2T00092222001	epithiospecifier -like	0.222315	0.191671	0.324078	0.559748	0.979178	0.49437	0.813908	0.939806
GSBRNA2T00027803001	allene oxide cyclase chloroplastic	0.499872	0.23344	0.573264	0.447501	0.989738	0.829888	0.892793	0.808594
GSBRNA2T00056366001	SUMO-activating enzyme subunit 1A	0.00220652	0.290446	0.126621	0.999013	0.795219	1.31142	0.743327	1.00754
GSBRNA2T00062628001	probable pyruvate cytosolic isozyme isoform X3	0.384837	0.629478	0.598891	0.476919	1.49596	1.1367	1.07173	0.85102
GSBRNA2T00121618001	heat shock 70 kDa mitochondrial-like	0.830678	0.331058	0.38828	0.00999033	0.98773	1.02727	0.917484	0.860527
GSBRNA2T00066225001	basic leucine zipper and W2 domain-containing 2	0.591906	0.824233	0.503352	0.799406	1.30655	0.981934	1.09353	0.974801
GSBRNA2T00047029001	eukaryotic translation initiation factor 3 subunit E-like	0.821912	0.837414	0.397598	0.691707	0.987918	0.985759	0.919874	0.949125
GSBRNA2T00039942001	serine carboxypeptidase-like 29	0.127721	0.748292	0.444435	0.974035	1.58557	1.15661	1.05721	1.00419
GSBRNA2T00018551001	phosphoinositide phospholipase C 2	0.705643	0.405127	0.283161	0.586621	1.1167	1.12279	1.0827	1.20921
GSBRNA2T00055446001	5 -nucleotidase domain-containing 4-like	0.0188128	0.686257	0.251803	0.771196	0.849199	1.08363	1.07728	1.01602
GSBRNA2T00105506001	peptidyl-prolyl cis-trans isomerase E	0.517248	0.484587	0.553927	0.0616243	0.865457	1.40598	1.0247	0.831516
GSBRNA2T00078763001	WD repeat-containing VIP3-like	0.0159379	0.59809	0.852234	0.313295	1.54358	1.15993	1.06179	1.26331
GSBRNA2T00068501001	6-phosphogluconate decarboxylating chloroplastic	0.530052	0.0274041	0.247254	0.712705	1.2821	0.811339	0.899935	1.03719
GSBRNA2T00063794001	PREDICTED: uncharacterized protein LOC106379183	0.491914	0.285216	0.728966	0.639949	0.865893	1.30705	0.910766	0.812207
GSBRNA2T00031379001	PREDICTED: uncharacterized protein LOC106306337	0.811545	0.377398	0.371255	0.33499	0.955198	1.43859	0.814696	0.876667
GSBRNA2T00047508001	EXORDIUM-like 2	0.344273	0.0846774	0.0675255	0.272784	1.07973	1.42024	1.15626	1.04408
GSBRNA2T00074219001	cysteine synthase	0.645047	0.535349	0.37185	0.0295591	0.874693	1.0198	0.90251	0.85553
GSBRNA2T00104971001	MAR-binding filament 1	0.715038	0.0709657	0.366215	0.0692104	0.92088	1.32284	1.1881	0.83445
GSBRNA2T00120475001	elongation factor 2-like	0.306251	0.390048	0.957578	0.971606	0.731221	1.55154	1.01122	1.00732
GSBRNA2T00008717001	coatomer subunit alpha-2-like	0.480816	0.355549	0.517571	0.400304	1.55063	1.07002	1.81353	1.13511
GSBRNA2T00094629001	nucleobase-ascorbate transporter 6-like	0.201873	0.0472053	0.207865	0.561942	1.15389	0.991088	0.819151	0.896808
GSBRNA2T00102764001	transmembrane emp24 domain-containing p24delta5-like	0.277125	0.0403455	0.395051	0.500468	0.835944	1.14598	0.877203	0.854775
GSBRNA2T00009751001	PREDICTED: uncharacterized protein At5g48480-like	0.2143	0.220498	0.0576384	0.0217859	0.703434	1.97077	1.10745	0.917942
GSBRNA2T00003798001	T-complex 1 subunit epsilon-like	0.361197	0.687986	0.954862	0.121505	1.2436	0.897974	1.00443	0.958476
GSBRNA2T00053203001	sorting nexin 2A	0.770263	0.185589	0.549871	0.998272	1.4544	1.25534	1.25999	1.28
GSBRNA2T00124640001	probable proteasome inhibitor	0.29	0.93715	0.351805	0.140949	1.31804	1.0386	1.21243	1.27999
GSBRNA2T00001577001	pectin acetylesterase 7-like	0.244107	0.0105278	0.202645	0.374595	1.20981	1.28845	0.824186	1.99267
GSBRNA2T00041569001	mannosyl-oligosaccharide glucosidase GCS1	0.426898	0.397495	0.402764	0.358118	0.660367	1.67871	1.11952	1.27705
GSBRNA2T00068863001	glycerol kinase-like	0.479093	0.266672	0.49345	0.242125	1.18072	1.45847	0.963825	0.952556
GSBRNA2T00056265001	PREDICTED: uncharacterized protein LOC103834482	0.259369	0.168612	0.821042	0.00370903	0.756712	1.1412	1.05159	0.752235
GSBRNA2T00058283001	far upstream element-binding 1-like	0.119848	0.0174099	0.0613933	0.00600457	0.723617	0.945432	0.9087	0.774532
GSBRNA2T00011248001	glucan endo-1,3-beta-glucosidase-like	0.298541	0.22574	0.489065	0.0187152	2.04238	1.17271	0.964656	1.4086
GSBRNA2T00110776001	glucose-1-phosphate adenylyltransferase small chloroplastic	0.0387871	0.753678	0.554246	0.585988	0.852025	0.963711	0.952072	0.9242
GSBRNA2T00045226001	UDP-glycosyltransferase 86A2	0.485577	0.520679	0.487261	0.669679	1.47313	1.13958	0.909062	1.075
GSBRNA2T00125117001	oxysterol-binding -related 3B-like	0.868213	0.624575	0.296726	0.676218	0.980925	0.86168	0.833672	0.889877
GSBRNA2T00012063001	methylthioribose kinase-like	0.144544	0.0368866	0.213626	0.639193	1.42612	1.13562	1.13334	1.15506
GSBRNA2T00099017001	methylenetetrahydrofolate reductase 1	0.908559	0.481769	0.193344	0.72473	0.990815	1.39025	0.801641	0.937056
GSBRNA2T00036780001	sucrose synthase 5	0.39738	0.0330821	0.659475	0.355107	1.07404	1.1751	0.992587	1.20838
GSBRNA2T00119583001	glutathione S-transferase L3	0.121492	0.391267	0.867633	0.844913	1.53346	1.39713	0.982896	1.13759
GSBRNA2T00010517001	kDa class I heat shock 2-like	0.127495	0.170387	0.20966	0.366525	0.693681	1.41977	0.722033	1.34616
GSBRNA2T00067515001	LETM1 and EF-hand domain-containing mitochondrial	0.53783	0.682284	0.270418	0.292752	1.1019	0.940603	1.1385	0.818671
GSBRNA2T00093953001	L-ascorbate oxidase-like	0.228103	0.403616	0.108317	0.385617	1.18408	1.09495	1.06174	1.1916
GSBRNA2T00002805001	probable sucrose-phosphate synthase 3	0.418187	0.932583	0.163686	0.445956	1.49589	1.01996	0.842062	0.922869
GSBRNA2T00075149001	gamma-glutamyltranspeptidase 1 isoform X2	0.843547	0.381349	0.205443	0.342107	0.981129	1.25905	1.24749	1.45798
GSBRNA2T00042691001	palmitoyl- thioesterase 3-like	0.0404964	0.797517	0.668829	0.6818	1.29588	1.12821	1.01597	1.14875
GSBRNA2T00055288001	glucan endo-1,3-beta- acidic isoform-like	0.0656265	0.595882	0.399751	0.276202	1.56075	1.13674	1.10901	0.878053
GSBRNA2T00103988001	probable beta-D-xylosidase 6	0.412302	0.555814	0.598102	0.467518	1.13767	1.15756	0.980882	0.951931
GSBRNA2T00102711001	probable phosphoribosylformylglycinamidine chloroplastic mitochondrial	0.60008	0.534573	0.668708	0.848067	1.09914	1.21183	1.04627	1.11948
GSBRNA2T00075352001	proteasome subunit beta type-2-A-like	0.569757	0.446059	0.456165	0.768731	0.886188	1.13981	0.810757	0.928595
GSBRNA2T00074880001	NAD(P)H dehydrogenase (quinone) FQR1-like	0.503614	0.998642	0.877432	0.316037	1.08801	1.0462	0.982536	0.941753
GSBRNA2T00058090001	26S proteasome non-ATPase regulatory subunit 2 homolog A-like	0.667891	0.0813874	0.449162	0.0897702	1.14369	1.10304	0.884125	0.83001
GSBRNA2T00067096001	proteasome subunit beta type-4-like	0.373648	0.272804	0.238206	0.0147886	1.092	1.12144	1.09424	1.18781
GSBRNA2T00094007001	probable isoleucine--tRNA cytoplasmic	0.140164	0.278337	0.726415	0.786968	0.816216	1.19001	0.938468	1.04323
GSBRNA2T00114760001	GDSL esterase lipase At5g18430	0.0699917	0.322743	0.607907	0.190254	1.16658	1.22153	1.02844	0.777035
GSBRNA2T00082082001	phosphomethylpyrimidine chloroplastic	0.00472263	0.526436	0.197021	0.396072	1.45538	0.95847	0.934857	0.84161
GSBRNA2T00016216001	peptidyl-prolyl cis-trans isomerase FKBP17- chloroplastic-like	0.973492	0.426097	0.847442	0.128166	1.02234	1.81666	0.972976	1.22008
GSBRNA2T00048123001	atp8 (mitochondrion)	0.577955	0.241742	0.628313	0.0119773	0.770275	1.30774	0.948177	1.15266
GSBRNA2T00154283001	probable glutamate carboxypeptidase 2	0.134696	0.318631	0.208375	0.725148	1.79714	1.41556	1.38585	1.35763
GSBRNA2T00037717001	glutamate-1-semialdehyde 2,1- chloroplastic-like	0.36737	0.950016	0.908069	0.393999	1.30911	1.01902	0.989463	1.2175
GSBRNA2T00049791001	hypersensitive-induced response 2	0.0277146	0.518304	0.0944808	0.262994	1.12519	1.10128	1.18376	1.21285
GSBRNA2T00029553001	DNA-damage-repair toleration DRT100-like	0.121161	0.185024	0.674154	0.534735	1.15388	1.1468	1.03692	1.10075
GSBRNA2T00069583001	ABC transporter G family member 7 isoform X2	0.573618	0.64732	0.13744	0.0139587	0.891545	1.1429	1.06849	0.929437
GSBRNA2T00086390001	elongation factor chloroplastic	0.112935	0.0448681	0.913199	0.826371	1.08115	1.21745	0.991974	1.06748
GSBRNA2T00058778001	tubulin beta-2 chain-like	0.592654	0.105805	0.461793	0.793321	1.61064	1.15401	1.14392	1.06849
GSBRNA2T00102617001	LOW PSII ACCUMULATION chloroplastic	0.154214	0.352636	0.613697	0.73518	0.766012	0.951399	0.932119	0.956967
GSBRNA2T00023627001	adenylate kinase chloroplastic-like isoform X1	0.572461	0.95456	0.102771	0.597044	1.04112	1.0124	1.12487	0.958886
GSBRNA2T00066718001	probable prefoldin subunit 1	0.860308	0.164108	0.339035	0.181562	0.975799	0.678383	0.837624	0.798334
GSBRNA2T00104897001	thioredoxin chloroplastic	0.216056	0.206613	0.188754	0.43281	1.08823	0.854201	0.920189	0.896611
GSBRNA2T00130415001	glucan endo-1,3-beta-glucosidase 5	0.212478	0.584984	0.804263	0.470281	1.14338	1.14246	1.04317	1.18716
GSBRNA2T00063139001	fasciclin-like arabinogalactan 13	0.00628965	0.410043	0.397738	0.0866502	1.16502	0.829986	0.696434	0.830819
GSBRNA2T00128142001	ATP-dependent DNA helicase 2 subunit KU80	0.428792	0.218132	0.467666	0.411469	0.983224	1.16402	0.910999	0.801827
GSBRNA2T00065747001	disulfide isomerase-like 1-2	0.591823	0.61857	0.961698	0.292782	0.829154	1.29416	1.0028	1.33367
GSBRNA2T00110886001	GDSL esterase lipase At3g09930-like	0.079634	0.220846	0.229807	0.389003	1.17845	1.30912	0.933716	1.18383
GSBRNA2T00135486001	endo-1,3(4)-beta-glucanase 2	0.0858964	0.0104778	0.214965	0.654315	1.63808	1.13328	1.07651	1.22357
GSBRNA2T00051722001	heat shock 70 kDa 17-like	0.681957	0.381614	0.486369	0.146725	0.936236	1.23051	0.902403	1.04606
GSBRNA2T00045587001	psbP chloroplastic isoform X1	0.52724	0.0485582	0.540708	0.629815	0.788317	0.825797	1.16082	0.831647
GSBRNA2T00067386001	dihydrolipoyllysine-residue acetyltransferase component 4 of pyruvate dehydrogenase chloroplastic-like	0.567115	0.532277	0.0834319	0.199199	0.842071	1.07055	0.900552	0.901076
GSBRNA2T00075945001	disulfide isomerase-like 1-5	0.366161	0.449884	0.852948	0.405645	1.17802	1.38108	0.975801	1.0722
GSBRNA2T00045182001	ribose-phosphate pyrophosphokinase chloroplastic	0.751183	0.53728	0.274289	0.0263357	1.12272	1.10314	0.989626	1.12537
GSBRNA2T00128660001	probable ADP-ribosylation factor GTPase-activating AGD9	0.225981	0.687231	0.863251	0.530226	1.08775	1.26665	0.977414	1.20014
GSBRNA2T00135611001	protoporphyrinogen oxidase chloroplastic mitochondrial isoform X2	0.785778	0.512375	0.292179	0.891595	0.941179	1.56125	1.07612	0.985259
GSBRNA2T00134455001	polygalacturonase inhibitor 2-like	0.88737	0.528252	0.288204	0.687883	1.13786	1.02113	1.25784	1.24112
GSBRNA2T00080705001	syntaxin-71-like isoform X1	0.34084	0.857465	0.346603	0.723867	1.20415	1.01421	0.963565	0.950499
GSBRNA2T00089365001	transketolase- chloroplastic-like	0.584389	0.274421	0.390719	0.596553	0.930314	0.76078	0.864191	0.90749
GSBRNA2T00010802001	restin homolog	0.944014	0.534158	0.993489	0.656223	1.00991	1.17037	1.00616	1.08043
GSBRNA2T00085241001	PREDICTED: uncharacterized protein LOC106318555	0.992222	0.316208	0.817397	0.951565	1.10374	1.26485	1.0166	1.00336
GSBRNA2T00106694001	glutathione S-transferase omega-like 2 isoform X1	0.225638	0.928469	0.00632572	0.290093	1.23261	1.00301	0.880092	1.02492
GSBRNA2T00065209001	acetylornithine chloroplastic mitochondrial	0.319547	0.281627	0.724738	0.179047	1.37538	1.20935	1.07688	1.30146
GSBRNA2T00150477001	germin subfamily 2 member 2	0.589094	0.00496883	0.505985	0.391213	1.21416	1.19971	0.894293	0.768424
GSBRNA2T00006494001	thaumatin	0.625706	0.279396	0.919257	0.231763	1.37803	1.2652	0.994718	0.748649
GSBRNA2T00152613001	probable LRR receptor-like serine threonine- kinase At1g67720	0.789338	0.259137	0.758674	0.186945	1.06216	1.21119	1.03085	1.13417
GSBRNA2T00062345001	GDSL esterase lipase At1g54020-like isoform X1	0.280408	0.192922	0.904907	0.825048	1.32143	0.868554	0.990324	1.07824
GSBRNA2T00091303001	callose synthase 12	0.916981	0.886862	0.898135	0.857939	0.993855	1.0263	1.0268	1.01226
GSBRNA2T00055472001	TIC 22- chloroplastic	0.292525	0.232482	0.796649	0.933627	1.03106	1.15229	1.0747	1.02535
GSBRNA2T00135854001	CBS domain-containing mitochondrial-like	0.0864214	0.136295	0.153536	0.119007	1.14723	1.21576	0.852511	0.845069
GSBRNA2T00129832001	PREDICTED: uncharacterized protein LOC106429787	0.837044	0.336329	0.339987	0.245204	1.07595	1.31099	0.914862	0.94264
GSBRNA2T00053564001	thioredoxin reductase 2-like	0.189738	0.22429	0.30592	0.35972	1.40901	1.20331	1.18166	1.35148
GSBRNA2T00054319001	delta(24)-sterol reductase	0.111447	0.37738	0.328761	0.313518	0.920029	1.16247	0.918365	0.87853
GSBRNA2T00129742001	3-hydroxyacyl-[acyl-carrier- ] dehydratase -like	0.4866	0.0488162	0.336809	0.323597	0.984719	0.948266	1.05755	0.899164
GSBRNA2T00021140001	formate--tetrahydrofolate ligase	0.968594	0.248706	0.563776	0.416647	1.01914	1.28033	1.07502	1.25774
GSBRNA2T00067444001	serine carboxypeptidase 24	0.256894	0.0895106	0.963887	0.563133	0.713703	1.18687	1.00182	1.11285
GSBRNA2T00083568001	probable ATP synthase 24 kDa mitochondrial	0.470911	0.240722	0.459098	0.5738	0.702622	1.25859	0.965831	0.928577
GSBRNA2T00156753001	fatty-acid-binding 1-like	0.776476	0.0680451	0.0815909	0.404511	0.956092	0.908214	0.788658	0.83542
GSBRNA2T00064408001	Alpha-expansin 11 precursor	0.381732	0.367324	0.828184	0.836464	1.12092	1.50386	1.01907	1.03662
GSBRNA2T00125390001	peroxidase 34-like	0.371425	0.149377	0.75369	0.417405	1.23765	2.01393	1.0874	1.36339
GSBRNA2T00120098001	beta-glucosidase-like chloroplastic	0.400882	0.640808	0.392133	0.915995	1.1713	1.13505	0.981615	1.00315
GSBRNA2T00102867001	gamma carbonic anhydrase mitochondrial	0.19372	0.110987	0.264076	0.147144	1.47274	1.13889	1.17291	1.08071
GSBRNA2T00148072001	proteasome subunit alpha type-2-A	0.990618	0.424948	0.616833	0.0740816	1.02092	1.57195	1.0191	1.11196
GSBRNA2T00069569001	SEC12 2	0.311949	0.242546	0.526206	0.794351	1.41074	1.41397	0.887333	1.04501
GSBRNA2T00018858001	COP9 signalosome complex subunit 4	0.666619	0.181418	0.859728	0.586302	1.21983	1.17146	0.980194	0.926601
GSBRNA2T00011329001	4-hydroxy-4-methyl-2-oxoglutarate aldolase 2	0.147126	0.56016	0.557039	0.532236	1.15403	1.14684	1.08547	0.940599
GSBRNA2T00066347001	peroxidase 30	0.0794265	0.892165	0.634561	0.852677	1.77241	0.994094	0.9238	0.982674
GSBRNA2T00144422001	probable D-amino acid oxidase PA4548	0.917186	0.264391	0.403414	0.62899	1.08894	1.37891	1.21117	1.4617
GSBRNA2T00119262001	DPP6 N-terminal domain	0.306955	0.961454	0.995732	0.160414	1.17612	1.03509	1.00221	0.9093
GSBRNA2T00075073001	heterogeneous nuclear ribonucleo A3 homolog 2-like isoform X1	0.508758	0.956343	0.284002	0.344562	0.809131	1.0056	0.856934	0.772055
GSBRNA2T00031281001	L-lactate dehydrogenase B-like	0.0788644	0.730405	0.346631	0.771279	1.98668	0.955389	0.870607	0.983583
GSBRNA2T00068022001	gamma-aminobutyrate transaminase mitochondrial-like	0.133671	0.974083	0.297927	0.236524	1.15026	1.00747	1.14157	0.880471
GSBRNA2T00090936001	membrane-associated chloroplastic	0.160764	0.197762	0.516297	0.792141	0.730009	0.841184	1.1152	0.991328
GSBRNA2T00095004001	gamma carbonic anhydrase mitochondrial-like	0.210156	0.626997	0.284157	0.443896	1.3281	1.09946	1.09776	1.09695
GSBRNA2T00132772001	PREDICTED: villin-2	0.91802	0.487243	0.742592	0.0561804	1.03202	1.10539	1.00839	0.862935
GSBRNA2T00095410001	cell division homolog chloroplastic-like	0.75887	0.0761037	0.0186982	0.194543	0.940767	0.932524	0.757259	0.822563
GSBRNA2T00088435001	dihydroneopterin aldolase 1-like isoform X1	0.97803	0.58922	0.211118	0.468413	1.00807	1.20078	0.931216	0.886071
GSBRNA2T00087869001	NHL domain-containing	0.389643	0.638286	0.562935	0.692639	1.28211	0.95369	1.14997	1.20431
GSBRNA2T00154884001	glutathione cytosolic-like	0.0851667	0.475828	0.109663	0.178037	1.44528	1.12518	0.92823	1.19429
GSBRNA2T00139659001	miraculin-like	0.171088	0.171946	0.269426	0.351554	1.4937	1.65813	1.36928	1.56639
GSBRNA2T00057217001	uncharacterized LOC103842846	0.331939	0.234205	0.500283	0.419502	1.22407	1.07562	1.23113	1.1373
GSBRNA2T00032674001	superoxide dismutase [Cu-Zn] 3 isoform X2	0.375078	0.481071	0.237857	0.31047	1.40984	0.93887	0.781873	1.12078
GSBRNA2T00087134001	nicalin-1-like	0.658556	0.619964	0.108713	0.39731	1.14077	1.34372	0.771118	1.17241
GSBRNA2T00065100001	peptidyl-prolyl cis-trans isomerase CYP18-1	0.957632	0.718364	0.562711	0.544977	1.01405	1.15771	0.904643	0.919184
GSBRNA2T00139011001	PREDICTED: uncharacterized protein LOC103858124	0.768571	0.042731	0.903839	0.0958131	1.07569	0.733095	0.988714	0.569378
GSBRNA2T00137759001	haloacid dehalogenase-like hydrolase domain-containing At3g48420	0.287392	0.703065	0.179927	0.129543	0.872838	0.971801	0.874973	0.890932
GSBRNA2T00052823001	malate cytoplasmic-like	0.494352	0.86671	0.742166	0.46642	0.88113	0.980602	1.04735	1.06953
GSBRNA2T00121285001	UDP-glycosyltransferase 73B3-like isoform X1	0.275198	0.505645	0.566014	0.896777	2.35078	0.851927	1.0593	1.07993
GSBRNA2T00060590001	NADH dehydrogenase [ubiquinone] 1 alpha subcomplex subunit 2-like	0.322519	0.411634	0.494242	0.719257	1.26862	1.45781	1.31839	1.31914
GSBRNA2T00114150001	persulfide dioxygenase ETHE1 mitochondrial-like	0.794512	0.426599	0.54889	0.461441	0.951692	0.68986	1.12658	1.34351
GSBRNA2T00103624001	random slug 5-like	0.86421	0.203064	0.914249	0.846867	1.00886	0.886024	0.99103	1.0199
GSBRNA2T00135566001	formate mitochondrial-like	0.0817246	0.799897	0.26177	0.684173	1.1987	1.04262	0.910291	1.03272
GSBRNA2T00133254001	oxysterol-binding -related 3C	0.202416	0.496335	0.110407	0.780158	1.04303	1.06551	0.845159	1.01787
GSBRNA2T00060816001	heat shock 90-2	0.0723096	0.422687	0.391839	0.239929	1.2165	1.42123	0.879147	0.957996
GSBRNA2T00142595001	cyanate hydratase	0.0975255	0.415541	0.126672	0.643783	0.838683	1.14132	1.17047	1.22506
GSBRNA2T00145455001	phospholipase D gamma 1	0.123927	0.430919	0.381536	0.771388	1.34978	1.48087	0.909924	1.01004
GSBRNA2T00140406001	probable methyltransferase PMT9	0.557929	0.607666	0.630815	0.375636	1.50475	1.16014	1.31348	1.5053
GSBRNA2T00099963001	CBS domain-containing chloroplastic-like	0.300008	0.901264	0.902844	0.459283	0.823221	1.01342	0.9939	0.858522
GSBRNA2T00064902001	long chain base biosynthesis 2b	0.625715	0.341914	0.621921	0.50017	1.07186	1.08567	0.858455	0.947247
GSBRNA2T00041842001	2-oxoglutarate mitochondrial-like	0.22504	0.133248	0.454664	0.3471	1.14867	1.25348	0.928634	0.933904
GSBRNA2T00151228001	linolenate hydroperoxide chloroplastic-like	0.659	0.320232	0.217751	0.132756	1.297	0.813263	0.807642	0.817206
GSBRNA2T00154802001	endoplasmic reticulum-Golgi intermediate compartment 3-like	0.0325586	0.158939	0.0353181	0.553111	1.34544	1.03981	1.07344	0.931512
GSBRNA2T00047141001	U2 small nuclear ribonucleo A -like	0.154543	0.0107125	0.443827	0.688942	0.830325	0.972129	1.10757	1.07775
GSBRNA2T00098759001	probable aquaporin PIP2-5	0.0399036	0.353481	0.346172	0.101562	1.36341	1.40759	0.750669	0.731267
GSBRNA2T00032694001	5-methyltetrahydropteroyltriglutamate--homocysteine methyltransferase 1-like	0.531315	0.595002	0.492464	0.639489	0.818348	1.08751	0.815099	0.854491
GSBRNA2T00050307001	probable plastid-lipid-associated chloroplastic	0.629986	0.0948438	0.177715	0.123006	0.922079	1.14986	0.805142	1.01328
GSBRNA2T00012791001	PREDICTED: uncharacterized protein At4g28440-like	0.582139	0.0268966	0.701649	0.141585	1.19721	0.862223	0.966076	0.871634
GSBRNA2T00019972001	proteasome subunit beta type-1-like	0.957156	0.378435	0.46041	0.776527	1.27015	1.31524	0.803878	1.04976
GSBRNA2T00154370001	nucleoside hydrolase 3	0.141937	0.491939	0.688899	0.0732712	1.35173	1.12548	0.944554	1.30692
GSBRNA2T00008028001	phosphoglycerate kinase 1	0.4008	0.765849	0.447451	0.953746	1.17349	0.949533	0.926141	0.997613
GSBRNA2T00147856001	psbP domain-containing chloroplastic-like	0.358303	0.835565	0.719557	0.723641	0.883793	1.03914	1.07375	1.07271
GSBRNA2T00012859001	2,3-bisphosphoglycerate-independent phosphoglycerate mutase 1	0.0920538	0.00884035	0.32723	0.747425	1.12983	1.08382	0.88024	0.964039
GSBRNA2T00087786001	beta carbonic anhydrase 4 isoform X2	0.118809	0.190587	0.508566	0.725868	1.10496	1.3609	1.07698	1.06985
GSBRNA2T00121537001	red chlorophyll catabolite chloroplastic-like	0.704132	0.796384	0.725213	0.964801	0.901751	0.946105	1.10503	1.05726
GSBRNA2T00056815001	ankyrin repeat domain-containing 30A-like	0.963835	0.0578905	0.478607	0.470151	1.01308	1.22196	1.75327	0.789863
GSBRNA2T00126016001	cyclin-dependent kinase A-1 isoform X1	0.541919	0.515027	0.358211	0.415392	1.2947	1.16201	1.19288	1.39708
GSBRNA2T00102770001	disulfide isomerase-like 1-1	0.389106	0.39642	0.0374599	0.814287	0.881496	1.35023	0.912462	1.01567
GSBRNA2T00116375001	electron transfer flavo subunit mitochondrial-like	0.774235	0.52149	0.421813	0.614176	1.03026	1.50346	0.886502	1.17423
GSBRNA2T00050940001	probable H ACA ribonucleo complex subunit 1	0.540386	0.578976	0.289684	0.684443	1.59561	1.28411	1.31325	1.15085
GSBRNA2T00059319001	sucrose-phosphate synthase 1	0.142208	0.167084	0.734552	0.61643	2.08115	0.880385	0.947003	0.937485
GSBRNA2T00035843001	30S ribosomal S6 chloroplastic	0.443436	0.207315	0.0615856	0.259862	0.779389	0.723552	1.45928	0.814206
GSBRNA2T00116558001	anthranilate phosphoribosyltransferase-like	0.26321	0.0975504	0.101578	0.930755	0.969221	1.21976	0.911968	1.01161
GSBRNA2T00146656001	SKP1 1A	0.862096	0.43038	0.980563	0.386349	0.97588	1.06014	0.999534	0.913852
GSBRNA2T00098221001	methylthioribose-1-phosphate isomerase	0.667968	0.471936	0.704141	0.44939	1.09564	1.36973	1.09421	1.30092
GSBRNA2T00077568001	ASPARTIC PROTEASE IN GUARD CELL 1-like	0.895455	0.0803689	0.236488	0.671277	0.9874	1.15945	0.809281	0.881399
GSBRNA2T00091991001	dehydrogenase reductase SDR family member 12-like	0.644567	0.830471	0.255396	0.462031	0.866265	1.0579	0.612617	0.78536
GSBRNA2T00155099001	expansin-A8-like	0.348078	0.168335	0.0599722	0.00552617	1.80217	0.81418	0.774817	0.756177
GSBRNA2T00011931001	Niemann-Pick C1	0.409843	0.282215	0.825117	0.759135	1.16694	1.04661	0.983431	1.04424
GSBRNA2T00008773001	NADH dehydrogenase [ubiquinone] iron-sulfur 8- mitochondrial-like	0.580467	0.356633	0.200869	0.728822	1.06956	1.28225	0.870176	0.979007
GSBRNA2T00129068001	PREDICTED: uncharacterized protein LOC106328619 isoform X1	0.820831	0.54709	0.705597	0.963774	0.970594	1.12643	0.955799	1.02991
GSBRNA2T00116999001	aquaporin PIP2-2-like	0.171318	0.720092	0.942331	0.350583	1.31028	1.10629	0.99603	0.903059
GSBRNA2T00148912001	glucan endo-1,3-beta-glucosidase 5-like	0.265871	0.0997495	0.805787	0.530802	1.11013	1.17614	1.03354	0.990284
GSBRNA2T00125316001	probable phosphatase 2C 35	0.0396118	0.894288	0.938253	0.13276	1.21646	1.01812	0.999788	1.07853
GSBRNA2T00123838001	MAR-binding filament 1	0.718984	0.122276	0.665088	0.364616	1.05335	1.30454	0.964258	0.884905
GSBRNA2T00136256001	sorting and assembly machinery component 50 homolog B	0.143848	0.378106	0.312041	0.221911	1.22836	1.25677	1.09842	1.05742
GSBRNA2T00050163001	probable xyloglucan endotransglucosylase hydrolase 7	0.260487	0.511142	0.90176	0.394913	1.32623	1.33248	0.991064	0.750943
GSBRNA2T00150930001	coatomer subunit alpha-2 isoform X1	0.646445	0.210285	0.412762	0.806747	0.97633	1.30918	1.02767	1.06787
GSBRNA2T00112065001	40S ribosomal S19-1	0.032661	0.0143978	0.390269	0.628972	1.28036	0.893061	1.10225	1.07934
GSBRNA2T00158207001	nuclear cap-binding subunit 2	0.210035	0.0190387	0.264509	0.965618	1.60823	1.24334	1.13255	0.998834
GSBRNA2T00095575001	PHD finger ALFIN-LIKE 6-like	0.0261162	0.476297	0.874837	0.575992	0.742972	0.697115	0.98688	0.8237
GSBRNA2T00003876001	ultraviolet-B receptor UVR8-like isoform X1	0.0305095	0.235749	0.877289	0.635298	1.64587	1.503	0.981141	1.13821
GSBRNA2T00130905001	kynurenine formamidase-like	0.546628	0.407269	0.580367	0.589242	0.826691	1.32559	1.0824	1.11361
GSBRNA2T00072003001	V-type proton ATPase subunit E1-like	0.077009	0.300161	0.330093	0.267346	1.04096	1.63146	0.968	0.907427
GSBRNA2T00018219001	NADH dehydrogenase [ubiquinone] flavo mitochondrial	0.727897	0.264423	0.476323	0.339837	0.973715	1.38532	1.08218	1.07803
GSBRNA2T00031161001	coatomer subunit epsilon-1	0.315873	0.183372	0.596175	0.39981	1.32643	0.902567	0.964321	0.926982
GSBRNA2T00087039001	ASPARTIC PROTEASE IN GUARD CELL 1	0.223043	0.552066	0.788663	0.558814	1.35807	1.12624	1.04799	1.17577
GSBRNA2T00021275001	farnesyltransferase geranylgeranyltransferase type-1 subunit alpha	0.722286	0.44084	0.478952	0.54182	1.14812	1.2488	1.05843	1.03635
GSBRNA2T00035483001	proteasome subunit beta type-5-B-like	0.199975	0.489163	0.633046	0.0176338	0.857461	1.23059	0.975073	1.15118
GSBRNA2T00018310001	two pore calcium channel 1-like	0.0264414	0.0813786	0.0156613	0.114615	1.59792	1.27049	0.796584	0.904135
GSBRNA2T00058213001	Magnesium transporter -like family	0.582395	0.425403	0.863204	0.685541	1.16745	1.20285	1.02523	0.924435
GSBRNA2T00019391001	39S ribosomal mitochondrial-like	0.327151	0.372662	0.248113	0.915069	1.44537	1.2708	1.07865	1.02964
GSBRNA2T00009515001	UMP-CMP kinase 3-like isoform X1	0.370878	0.31221	0.0912069	0.971443	1.2979	1.17247	1.15453	1.00914
GSBRNA2T00146465001	endoplasmic reticulum-Golgi intermediate compartment 3-like	0.167167	0.305092	0.0131253	0.911167	1.16916	1.25505	0.948359	1.01209
GSBRNA2T00134438001	PREDICTED: uncharacterized protein At5g06450	0.330356	0.861076	0.366837	0.199953	0.804131	1.03497	0.791964	0.81775
GSBRNA2T00030380001	eukaryotic translation initiation factor 3 subunit F	0.74169	0.298753	0.708818	0.826706	0.918784	1.13623	0.917119	0.980966
GSBRNA2T00137568001	choline transporter 2	0.344414	0.709131	0.574698	0.0280233	1.49717	1.10275	0.892144	0.721336
GSBRNA2T00064134001	peptidyl-prolyl cis-trans isomerase chloroplastic	0.542841	0.282481	0.215936	0.913855	0.944922	1.32856	1.12785	1.0315
GSBRNA2T00104658001	26S proteasome regulatory subunit 4 homolog A	0.0257282	0.608675	0.503273	0.833176	1.45027	1.09233	1.08814	1.07667
GSBRNA2T00053237001	ras-related RABA2d-like	0.758894	0.521591	0.184919	0.287774	1.04613	1.06807	0.897879	0.877709
GSBRNA2T00092231001	elongation factor chloroplastic-like	0.990557	0.60943	0.170567	0.770983	1.01013	1.19716	1.2211	0.9594
GSBRNA2T00038509001	peroxiredoxin- mitochondrial	0.33455	0.132926	0.0797397	0.401411	0.696809	1.03546	0.690012	0.676577
GSBRNA2T00050617001	catalase-1-like isoform X1	0.998152	0.349086	0.764118	0.274769	1.01872	1.0854	0.973996	0.902386
GSBRNA2T00006482001	PREDICTED: uncharacterized protein LOC106320148 isoform X1	0.864689	0.246491	0.791736	0.0491737	0.978352	1.04972	0.975024	0.851527
GSBRNA2T00061042001	Histidyl-tRNA synthetase 1	0.959359	0.94293	0.19852	0.501937	1.03343	1.00419	0.788444	0.975197
GSBRNA2T00044841001	acid phosphatase 1-like	0.36021	0.471887	0.766002	0.0770762	1.30923	1.28699	1.23638	0.828452
GSBRNA2T00131014001	probable serine protease EDA2	0.190725	0.29086	0.810003	0.076269	1.17728	1.18882	1.06193	1.08453
GSBRNA2T00085169001	fasciclin-like arabinogalactan 7	0.258632	0.293248	0.598265	0.164083	1.94962	0.802212	0.892574	0.793972
GSBRNA2T00036671001	alkaline neutral invertase chloroplastic	0.187294	0.0485615	0.983474	0.499766	1.53782	1.05961	1.00333	1.13329
GSBRNA2T00132769001	zinc- peroxisomal	0.809075	0.468487	0.609244	0.578548	0.953131	1.0814	0.983503	1.02215
GSBRNA2T00078304001	formimidoyltransferase-cyclodeaminase-like isoform X2	0.588169	0.474743	0.120723	0.831458	1.35953	1.23811	1.086	0.980268
GSBRNA2T00089042001	thioredoxin chloroplastic-like isoform X2	0.17334	0.145876	0.120229	0.118927	0.644397	0.34284	0.817776	0.740288
GSBRNA2T00101479001	TRIGALACTOSYLDIACYLGLYCEROL chloroplastic-like	0.249812	0.364821	0.650825	0.0849354	1.17504	1.09014	1.03524	0.781411
GSBRNA2T00048447001	ATP sulfurylase chloroplastic-like	0.32516	0.705686	0.97394	0.303559	1.38301	1.20157	1.08305	1.41362
GSBRNA2T00004542001	methylcrotonoyl- carboxylase beta mitochondrial-like	0.258433	0.909476	0.0709734	0.656621	1.2134	0.991447	1.12539	1.03071
GSBRNA2T00075932001	probable inactive serine threonine- kinase fnkC	0.734557	0.391832	0.0479922	0.249044	1.06026	1.09945	1.08017	0.829185
GSBRNA2T00026383001	phosphoglycerate kinase chloroplastic-like	0.303508	0.664783	0.771109	0.646959	1.10457	0.897755	1.06276	1.32254
GSBRNA2T00084348001	alpha,alpha-trehalose-phosphate synthase [UDP-forming] 1	0.177997	0.466052	0.894779	0.744952	1.15565	1.26897	1.01098	1.08521
GSBRNA2T00106250001	acetyl- carboxylase beta subunit (chloroplast)	0.618237	0.90115	0.399453	0.37535	1.16645	0.996489	0.948553	0.851972
GSBRNA2T00034270001	serine arginine repetitive matrix 1-like	0.388431	0.507596	0.887623	0.587053	1.0691	1.34925	0.988162	0.929128
GSBRNA2T00132915001	serine arginine repetitive matrix 1-like	0.459553	0.798597	0.956288	0.342607	1.15011	1.01666	1.01353	0.974319
GSBRNA2T00117034001	callose synthase 10	0.82331	0.201787	0.621516	0.0140031	0.959738	1.22555	1.13447	0.836913
GSBRNA2T00103200001	Rieske (2Fe-2S) domain-containing	0.313435	0.175773	0.734776	0.174519	1.24022	0.670508	0.921451	0.881663
GSBRNA2T00078047001	glycine-rich RNA-binding RZ1A	0.680996	0.287498	0.880646	0.378403	0.902911	1.08654	1.00489	0.889048
GSBRNA2T00122367001	nifU mitochondrial isoform X1	0.327888	0.30988	0.983213	0.922522	0.71761	1.19095	1.00161	0.99298
GSBRNA2T00093412001	26S proteasome non-ATPase regulatory subunit 13 homolog B	0.59918	0.250356	0.863519	0.798908	0.864161	1.12368	0.986202	0.98237
GSBRNA2T00012361001	cytosolic isocitrate dehydrogenase [NADP]-like	0.722077	0.569883	0.439935	0.346755	0.893422	0.822171	0.790651	0.945995
GSBRNA2T00116190001	nucleoside diphosphate kinase chloroplastic mitochondrial	0.276059	0.0898116	0.438498	0.896072	0.89138	1.29344	1.14934	0.990316
GSBRNA2T00049424001	mitochondrial adenine nucleotide transporter ADNT1-like	0.363374	0.582118	0.601322	0.246845	1.30124	1.0459	0.895444	0.610026
GSBRNA2T00111611001	sorting and assembly machinery component 50 homolog B-like	0.971433	0.100679	0.438069	0.00016443	1.02364	1.2868	0.939999	0.920392
GSBRNA2T00074201001	50S ribosomal L12- chloroplastic-like	0.530423	0.197921	0.604588	0.519582	0.810073	0.527135	0.871527	0.980389
GSBRNA2T00076983001	ATP synthase subunit delta mitochondrial-like	0.248361	0.280548	0.715036	0.969169	1.28101	1.27534	1.12072	1.01383
GSBRNA2T00071969001	eukaryotic translation initiation factor 5A-3	0.537752	0.596578	0.417935	0.971182	0.941055	1.00794	1.11423	1.00107
GSBRNA2T00151031001	PREDICTED: nostrin	0.813773	0.358315	0.365118	0.67132	0.977101	1.47564	1.05294	0.934473
GSBRNA2T00004902001	acetylglutamate chloroplastic-like	0.128597	0.183303	0.126669	0.726505	1.20091	1.19284	1.1727	1.18286
GSBRNA2T00045734001	probable plastid-lipid-associated 11	0.764514	0.0557841	0.719831	0.667443	0.941508	1.13939	1.16036	0.936336
GSBRNA2T00015769001	cytochrome c	0.90103	0.25151	0.613753	0.445471	1.05445	1.12625	1.91548	0.892363
GSBRNA2T00149389001	cytochrome c oxidase subunit 6b-3	0.311955	0.346621	0.381575	0.727362	1.54067	1.27651	1.12263	1.07995
GSBRNA2T00098761001	chlorophyll a-b binding chloroplastic isoform X1	0.90219	0.508427	0.251907	0.13438	1.04982	0.74248	0.839373	0.829429
GSBRNA2T00084744001	HVA22 f	0.859857	0.500769	0.475722	0.74845	0.976831	1.1431	1.01349	0.957128
GSBRNA2T00002811001	BPI LBP family At1g04970	0.341342	0.171905	0.00368226	0.688065	1.08074	1.44855	1.47292	0.901108
GSBRNA2T00031627001	universal stress A	0.640172	0.834289	0.884478	0.185447	1.53693	1.311	0.987113	1.56097
GSBRNA2T00009021001	3-ketoacyl- thiolase peroxisomal-like	0.418203	0.306769	0.698329	0.273769	1.38011	1.13551	0.947011	0.859797
GSBRNA2T00034711001	photosystem I reaction center subunit chloroplastic-like	0.770814	0.861397	0.595131	0.843979	1.00817	1.05634	1.06185	0.987535
GSBRNA2T00144217001	signal peptidase complex subunit 3B	0.969476	0.576882	0.46069	0.335101	1.00167	1.13117	1.07305	0.794654
GSBRNA2T00123244001	ferredoxin-dependent glutamate synthase chloroplastic-like	0.199873	0.446205	0.458807	0.0899475	1.03567	1.32708	1.02071	1.17578
GSBRNA2T00050818001	alpha-soluble NSF attachment 2	0.00601978	0.108528	0.292923	0.121785	0.974636	1.29736	0.904235	0.98594
GSBRNA2T00150321001	cruciferin CRU4	0.119797	0.526322	0.205343	0.542446	1.42797	1.08602	1.18801	1.25053
GSBRNA2T00134465001	ASPARTIC PROTEASE IN GUARD CELL 2-like	0.228573	0.241683	0.527046	0.893918	1.20304	1.15933	1.08288	1.01041
GSBRNA2T00028064001	probable glucan 1,3-alpha-glucosidase	0.51944	0.895121	0.288882	0.66867	1.16653	1.00344	1.1406	1.04203
GSBRNA2T00073096001	probable phosphatase 2C 9	0.470349	0.553587	0.512558	0.879786	0.889858	1.23217	1.13371	1.03602
GSBRNA2T00100794001	ribosomal L2 (chloroplast)	0.551529	0.00314087	0.273143	0.0452201	1.13866	1.21098	0.833234	0.795934
GSBRNA2T00096268001	AP-4 complex subunit epsilon	0.614742	0.360696	0.689848	0.58605	1.22258	1.1778	0.946374	0.864418
GSBRNA2T00142670001	UDP-glucuronate 4-epimerase 6-like	0.593329	0.540325	0.648549	0.442673	0.95879	0.96218	0.893699	0.912766
GSBRNA2T00067892001	coiled-coil domain-containing 136 isoform X2	0.224705	0.0790057	0.31101	0.56961	1.47605	1.12976	1.28081	1.18245
GSBRNA2T00154904001	leucine-rich repeat extensin 4	0.070257	0.238268	0.345344	0.552024	2.40843	1.28785	0.826408	0.834788
GSBRNA2T00098334001	bifunctional chloroplastic	0.193538	0.102409	0.786137	0.0876234	1.09211	1.09984	1.02955	0.944951
GSBRNA2T00007246001	disulfide-isomerase 2-3	0.380806	0.666367	0.255554	0.586698	0.846657	1.11206	0.922993	1.02266
GSBRNA2T00032688001	anthranilate chloroplastic-like isoform X1	0.670599	0.530896	0.221051	0.853963	0.923117	0.910883	0.827825	0.986201
GSBRNA2T00117000001	aquaporin PIP2-2-like	0.509631	0.929428	0.0499076	0.468024	1.38314	1.07053	1.13239	1.20214
GSBRNA2T00077487001	EG45-like domain containing 2 isoform X2	0.225787	0.0159297	0.105085	0.725434	1.41736	1.61122	1.10677	0.939515
GSBRNA2T00127108001	PREDICTED: uncharacterized protein LOC106312780	0.477332	0.291549	0.328996	0.571727	1.20006	1.16209	0.935783	0.936746
GSBRNA2T00102276001	ATP-dependent zinc metalloprotease FTSH chloroplastic mitochondrial	0.0442183	0.0668945	0.912767	0.778062	1.31721	1.36671	1.0175	1.03221
GSBRNA2T00034999001	prefoldin subunit 6-like	0.192201	0.413463	0.554445	0.838263	0.860124	1.32599	0.913173	0.968669
GSBRNA2T00118418001	primary amine oxidase-like	0.200158	0.419453	0.930029	0.839689	1.6185	0.910378	0.993931	1.07876
GSBRNA2T00073240001	HUA ENHANCER 2	0.0517578	0.481571	0.617255	0.825633	1.36468	1.68291	1.26008	1.42051
GSBRNA2T00154994001	glycine-rich 3 short isoform-like isoform X2	0.633306	0.204304	0.0298328	0.291827	0.889765	0.870103	1.25962	0.684326
GSBRNA2T00100043001	L-ascorbate peroxidase peroxisomal	0.135371	0.0352633	0.00590085	0.301042	0.95733	1.04679	0.806735	1.13622
GSBRNA2T00102451001	UDP-glucose:glyco glucosyltransferase	0.511165	0.336696	0.919339	0.917692	1.09304	1.43881	1.00426	1.01536
GSBRNA2T00054602001	patellin-2-like isoform X1	0.4683	0.411444	0.616863	0.834073	0.881412	1.26886	0.908721	1.13869
GSBRNA2T00061565001	COP9 signalosome complex subunit 8-like	0.927749	0.482842	0.144374	0.34385	1.0425	1.44067	1.10418	1.05917
GSBRNA2T00015375001	ribosomal L14 (chloroplast)	0.885881	0.310314	0.252628	0.251363	1.01633	1.15443	1.07701	0.920873
GSBRNA2T00009656001	pyruvate decarboxylase 2	0.131198	0.515153	0.470072	0.68129	2.10205	0.835486	0.955202	1.36168
GSBRNA2T00024147001	beta-galactosidase 9 isoform X1	0.593886	0.378439	0.24224	0.888518	1.36399	1.31486	0.93456	1.02342
GSBRNA2T00155291001	non-specific lipid-transfer D	0.909628	0.160766	0.715671	0.254511	0.990934	1.79822	0.922257	1.21255
GSBRNA2T00119705001	tropinone reductase homolog At5g06060-like	0.803202	0.13081	0.191086	0.386742	1.06769	1.46558	1.12229	0.870294
GSBRNA2T00106222001	peptidyl-prolyl cis-trans isomerase chloroplastic-like	0.516449	0.781523	0.0328454	0.572196	0.901536	1.105	0.917566	0.972589
GSBRNA2T00108995001	endochitinase PR4-like	0.30019	0.331749	0.424134	0.660214	1.78317	1.10368	1.06849	1.05445
GSBRNA2T00145059001	EXORDIUM-like 5	0.306362	0.316531	0.692727	0.843764	1.2057	1.07171	0.912646	1.01137
GSBRNA2T00103591001	NAD(P)H-quinone oxidoreductase subunit chloroplastic	0.666088	0.400805	0.664638	0.151654	0.919927	0.740095	0.904182	0.925847
GSBRNA2T00087892001	extended synaptotagmin-1-like	0.21834	0.924155	0.373915	0.944716	1.25654	1.02013	0.884668	0.997732
GSBRNA2T00141355001	LRR receptor-like serine threonine- kinase FLS2	0.0393635	0.404328	0.548134	0.494959	1.59799	1.09802	1.02989	1.28319
GSBRNA2T00071975001	DNA-damage-repair toleration DRT100-like	0.788138	0.195481	0.864326	0.145886	0.975859	1.35942	0.986945	1.312
GSBRNA2T00153023001	cleavage and polyadenylation specificity factor subunit 1	0.15337	0.177842	0.857116	0.992577	1.09574	1.24383	0.984997	1.04387
GSBRNA2T00057577001	universal stress -like	0.324583	0.42192	0.725171	0.760831	0.898186	1.18263	0.957545	1.06855
GSBRNA2T00032283001	FAD synthase-like	0.0807653	0.36155	0.261081	0.00667582	1.06752	1.18536	0.880298	0.857279
GSBRNA2T00113684001	purple acid phosphatase 10-like	0.776438	0.321011	0.977514	0.34639	1.07092	1.27795	1.01071	0.928287
GSBRNA2T00083500001	cysteine ase inhibitor 4-like	0.00132128	0.605703	0.681291	0.246739	1.33849	1.20501	1.12461	0.873647
GSBRNA2T00068150001	10 kDa chaperonin-like	0.678243	0.223462	0.847509	0.425752	1.14414	1.36215	1.03165	1.06996
GSBRNA2T00080991001	phosphoinositide phospholipase C 3-like	0.897643	0.00060516	0.851282	0.793787	0.986877	1.0639	1.01626	0.957596
GSBRNA2T00150790001	pyruvate dehydrogenase E1 component subunit beta- chloroplastic-like isoform X1	0.521562	0.212888	0.933583	0.687462	1.10187	1.15365	0.994558	1.12127
GSBRNA2T00073320001	thioredoxin reductase 1-like	0.978512	0.549995	0.240781	0.390792	1.01462	1.10033	0.85774	0.886956
GSBRNA2T00068390001	ER membrane complex subunit 1-like	0.164097	0.350663	0.977156	0.554067	1.26028	1.39419	1.00017	0.890254
GSBRNA2T00021693001	rubredoxin family	0.45816	0.199595	0.751427	0.408741	1.09497	0.739204	1.08603	1.12253
GSBRNA2T00057852001	crooked neck 1	0.205448	0.173167	0.273365	0.830257	1.44931	1.35698	1.37529	1.08574
GSBRNA2T00117437001	splicing factor U2af small subunit A isoform X1	0.435534	0.234544	0.4359	0.868245	1.19812	1.47898	1.14201	1.08449
GSBRNA2T00122736001	trigger factor Chloroplastic	0.00968865	0.642491	0.152465	0.710036	0.891412	1.04065	0.946142	0.982771
GSBRNA2T00099229001	photosystem II 10 kDa chloroplastic	0.469423	0.433433	0.0537041	0.485151	0.859016	0.774174	0.777263	0.85917
GSBRNA2T00001433001	probable aquaporin PIP2-4	0.286064	0.869589	0.00237401	0.944172	1.43411	0.984002	0.92391	1.06247
GSBRNA2T00052999001	PREDICTED: profilin-5-like	0.588942	0.672508	0.646655	0.996809	1.21908	1.1708	0.908789	1.01804
GSBRNA2T00061570001	selenium-binding 2	0.313776	0.543827	0.151824	0.435547	0.813204	0.882664	0.851356	1.23245
GSBRNA2T00028292001	probable LRR receptor-like serine threonine- kinase At1g53430	0.860911	0.440506	0.903977	0.312906	0.975744	1.60565	1.02696	1.16288
GSBRNA2T00145408001	PREDICTED: uncharacterized protein LOC106402539	0.98194	0.256553	0.92995	0.270961	1.02755	1.2652	1.0378	0.812354
GSBRNA2T00041690001	sulfite oxidase	0.892715	0.218849	0.273653	0.255178	0.987806	1.01601	0.955768	1.17329
GSBRNA2T00064836001	zinc finger BED domain-containing DAYSLEEPER-like	0.0361894	0.404418	0.433238	0.940114	1.37332	1.52006	1.17388	1.03555
GSBRNA2T00074023001	reticulon B5	0.0229561	0.397771	0.404143	0.684456	1.27204	1.35361	1.10472	1.16794
GSBRNA2T00094473001	vesicle-fusing ATPase	0.89759	0.936683	0.908437	0.343363	0.998718	1.00987	0.992312	0.764195
GSBRNA2T00145560001	elongation factor mitochondrial	0.274186	0.024141	0.617147	0.550432	1.22471	1.30651	0.862014	0.935829
GSBRNA2T00018794001	mitochondrial import receptor subunit TOM9-2-like	0.853219	0.447542	0.774303	0.0129842	1.21417	1.25571	0.95448	0.825108
GSBRNA2T00153438001	nitrogen regulatory P-II homolog	0.588681	0.40839	0.103822	0.715023	1.05041	1.06151	1.07515	1.17025
GSBRNA2T00109036001	uracil chloroplastic-like	0.14962	0.54853	0.643544	0.323368	1.25829	0.800154	0.935387	0.860297
GSBRNA2T00071199001	beta-adaptin B	0.182314	0.088857	0.219541	0.196548	1.35298	1.2293	0.884399	0.897804
GSBRNA2T00029364001	osmotin OSM34	0.15981	0.43943	0.360479	0.633729	1.95285	0.887988	1.41801	1.51549
GSBRNA2T00025632001	galactose oxidase-like	0.99333	0.501008	0.702619	0.508404	1.02179	1.11448	0.950546	0.911882
GSBRNA2T00039302001	zinc metalloprotease -like	0.16984	0.339593	0.916763	0.977429	0.612164	1.25633	1.00545	1.00576
GSBRNA2T00052553001	very-long-chain 3-oxoacyl- reductase 1	0.760756	0.00515456	0.621404	0.428573	1.17899	1.47713	1.06676	0.681414
GSBRNA2T00049507001	ABC transporter C family member 14	0.231947	0.479772	0.699947	0.69392	1.58254	1.1028	1.06129	0.95955
GSBRNA2T00112216001	S-adenosylmethionine synthase	0.327651	0.177413	0.679765	0.711904	1.80279	1.29766	1.1455	1.19195
GSBRNA2T00080141001	NADPH:quinone oxidoreductase	0.610443	0.677969	0.709358	0.573081	1.02489	0.997664	0.974275	0.884206
GSBRNA2T00154312001	cinnamoyl- reductase 1-like	0.826207	0.826052	0.399076	0.949795	1.25375	0.964974	1.18626	0.999725
GSBRNA2T00123499001	TRAF-like family	0.307056	0.128904	0.507581	0.608382	0.817544	1.35426	1.22121	0.965646
GSBRNA2T00102684001	serine protease chloroplastic-like	0.197307	0.00798178	0.321215	0.886829	1.18021	1.20352	1.09796	0.986353
GSBRNA2T00063499001	nodulin-related 1	0.878658	0.436619	0.548192	0.37952	0.984951	1.1284	0.925509	0.881997
GSBRNA2T00047838001	disulfide isomerase-like 1-4	0.219466	0.376971	0.516708	0.318444	0.81094	1.31279	0.832955	0.683423
GSBRNA2T00143098001	probable prefoldin subunit 3	0.351573	0.457181	0.434776	0.658013	1.29543	1.27855	0.935247	0.96755
GSBRNA2T00144857001	cytochrome B6 (chloroplast)	0.78253	0.321415	0.425577	0.141592	0.990607	0.948757	0.87018	0.807649
GSBRNA2T00099008001	rhodanese cell cycle control phosphatase superfamily	0.646767	0.269302	0.476667	0.90631	0.889166	0.93229	1.47376	0.989891
GSBRNA2T00150411001	glutathione S-transferase F4 isoform X1	0.03897	0.0372478	0.075211	0.391245	1.32443	1.22939	1.32396	1.10975
GSBRNA2T00105901001	callose synthase 6	0.852276	0.136811	0.833694	0.510504	0.989396	1.30123	1.04599	1.18283
GSBRNA2T00131426001	pectin acetylesterase 7	0.423802	0.157934	0.993183	0.490079	1.37835	1.09533	1.02687	1.4273
GSBRNA2T00111097001	PREDICTED: uncharacterized protein At5g06450-like	0.0674564	0.69835	0.524452	0.525247	1.1881	0.916649	0.928728	0.857652
GSBRNA2T00112871001	delta-aminolevulinic acid dehydratase chloroplastic	0.804151	0.468825	0.2731	0.933148	1.04581	1.10764	0.846371	0.994643
GSBRNA2T00021158001	ubiquitin thioesterase OTU1-like	0.309883	0.114828	0.10735	0.86678	0.813652	1.13526	0.921091	1.01461
GSBRNA2T00038110001	protease Do-like chloroplastic isoform X1	0.366385	0.524478	0.00184848	0.0232788	1.31963	1.1807	0.918616	0.885
GSBRNA2T00062510001	NADH-ubiquinone oxidoreductase chain 1	0.0184944	0.589408	0.36896	0.551958	1.199	1.10686	0.895355	0.846091
GSBRNA2T00058099001	cruciferin CRU1-like	0.247043	0.0955185	0.89043	0.570548	1.68831	0.762689	1.27771	1.2051
GSBRNA2T00027017001	callose synthase 9	0.56416	0.0802791	0.266827	0.84113	1.07985	1.18992	0.965193	0.977922
GSBRNA2T00149506001	imidazole glycerol phosphate synthase chloroplastic	0.00768538	0.602213	0.719078	0.688993	1.31015	1.11625	0.948079	0.944408
GSBRNA2T00090540001	probable inactive purple acid phosphatase 2	0.247381	0.425945	0.374109	0.965694	1.06802	1.51971	0.831594	0.998591
GSBRNA2T00108577001	pterin-4-alpha-carbinolamine dehydratase	0.998496	0.342583	0.289147	0.781019	1.00313	1.21486	0.903415	0.979624
GSBRNA2T00155289001	non-specific lipid-transfer A	0.539434	0.0767044	0.21421	0.434783	1.14924	0.449043	0.762007	0.861967
GSBRNA2T00062165001	succinate dehydrogenase assembly factor mitochondrial-like	0.253128	0.0622232	0.438467	0.29288	0.598644	1.15805	0.875434	0.631412
GSBRNA2T00104463001	grpE mitochondrial-like	0.430454	0.188676	0.301498	0.897859	0.717997	1.11385	0.927373	0.986935
GSBRNA2T00029549001	probable inactive serine threonine- kinase fnkC	0.0343826	0.505483	0.356196	0.0344335	1.10744	0.929089	0.767983	1.20226
GSBRNA2T00103710001	PREDICTED: uncharacterized protein LOC106298796	0.338405	0.900728	0.305793	0.545774	1.07314	1.01987	1.02825	0.840954
GSBRNA2T00110050001	COP9 signalosome complex subunit 7-like	0.0235538	0.0150973	0.111232	0.193337	1.10512	1.39565	1.13488	0.844892
GSBRNA2T00040513001	carbamoyl-phosphate synthase small chloroplastic-like	0.68748	0.118877	0.600252	0.791639	1.00915	1.12442	0.941947	0.979173
GSBRNA2T00018354001	cytochrome P450 71B26-like	0.446551	0.820349	0.236184	0.0871028	0.925248	1.04255	1.0237	0.948718
GSBRNA2T00084255001	xyloglucan endotransglucosylase hydrolase	0.58215	0.182927	0.819485	0.805561	1.69633	0.843152	0.981264	1.03607
GSBRNA2T00032058001	PREDICTED: protein TIC110, chloroplastic-like	0.466701	0.43892	0.312555	0.897316	1.08099	1.06584	0.923876	1.02238
GSBRNA2T00040140001	translationally-controlled tumor homolog	0.3599	0.0407393	0.138181	0.335471	0.789962	0.854589	0.972341	0.861079
GSBRNA2T00125489001	PREDICTED: uncharacterized protein LOC106347375	0.0911013	0.61962	0.350592	0.82751	1.40036	1.08352	0.895149	1.02597
GSBRNA2T00151309001	proteasome subunit alpha type-7-A	0.732421	0.197122	0.970669	0.315036	1.10124	1.20715	0.999844	1.10633
GSBRNA2T00096457001	cysteine ase inhibitor 6-like	0.215816	0.665372	0.0811876	0.285657	0.87255	1.16622	0.830956	0.859576
GSBRNA2T00092499001	abscisic acid receptor PYR1	0.423383	0.017645	0.526929	0.877145	0.924809	1.26558	0.881057	0.980978
GSBRNA2T00135860001	catalytic coenzyme binding	0.415944	0.394488	0.112305	0.36241	1.58896	1.40557	1.16058	1.1531
GSBRNA2T00129962001	mitochondrial phosphate carrier mitochondrial-like	0.996877	0.326477	0.531357	0.563482	1.03188	1.15222	1.16904	0.826612
GSBRNA2T00155107001	uroporphyrinogen decarboxylase chloroplastic	0.376266	0.736577	0.876867	0.765436	1.11081	1.08091	1.03004	0.93128
GSBRNA2T00049904001	glucose-6-phosphate 1- cytoplasmic isoform 2 isoform X2	0.596069	0.206536	0.1106	0.376999	1.17641	1.31402	1.29351	0.775545
GSBRNA2T00111556001	syntaxin-121 isoform X1	0.17176	0.221682	0.90576	0.526495	1.25285	1.04603	0.994309	0.87083
GSBRNA2T00099133001	flavin mononucleotide hydrolase 1	0.152604	0.767408	0.875465	0.910871	0.74266	0.974312	1.04798	0.993361
GSBRNA2T00055390001	GDP-mannose 3,5-epimerase-like	0.212059	0.360543	0.298352	0.536537	1.18702	0.869285	1.13009	1.194
GSBRNA2T00032859001	peroxidase 17-like	0.104564	0.0469166	0.351967	0.762513	1.30831	1.10275	1.12363	0.958402
GSBRNA2T00075292001	arginine--tRNA cytoplasmic-like isoform X1	0.537137	0.999743	0.640212	0.629609	1.15213	1.00004	0.923418	0.978626
GSBRNA2T00104026001	ASPARTIC PROTEASE IN GUARD CELL 2-like isoform X2	0.298413	0.171465	0.881122	0.860417	1.65589	1.10576	1.02099	0.989434
GSBRNA2T00071100001	uridine 5 -monophosphate synthase-like	0.414039	0.739468	0.163239	0.801812	1.32956	0.924627	0.929387	0.968127
GSBRNA2T00112088001	hypersensitive-induced response 3-like	0.812789	0.878034	0.626979	0.977761	0.989906	0.98193	0.963064	1.00612
GSBRNA2T00114028001	outer envelope pore chloroplastic	0.740259	0.196271	0.0461767	0.687675	1.048	1.19098	1.10565	0.940238
GSBRNA2T00134826001	thioredoxin chloroplastic	0.467155	0.950806	0.443523	0.643839	1.12418	0.997053	0.892996	0.91176
GSBRNA2T00086282001	50S ribosomal chloroplastic	0.478568	0.342957	0.901857	0.61496	0.914086	0.86624	0.988084	0.945677
GSBRNA2T00009645001	polyadenylate-binding RBP45C-like	0.2093	0.0637871	0.199516	0.508202	1.32448	1.20771	0.805678	0.849646
GSBRNA2T00045224001	alpha-L-fucosidase 1	0.334944	0.494569	0.749982	0.346771	1.33316	1.17928	1.06921	1.1988
GSBRNA2T00099423001	C2 domain-containing	0.0210622	0.378208	0.523137	0.491913	1.13995	1.354	0.866082	1.2191
GSBRNA2T00104683001	calreticulin-3 isoform X2	0.278783	0.203619	0.852693	0.688727	1.19876	1.27759	1.0178	1.11203
GSBRNA2T00043711001	TRIGALACTOSYLDIACYLGLYCEROL chloroplastic	0.0804415	0.231303	0.337288	0.825791	1.28525	1.0706	0.940557	0.982282
GSBRNA2T00015172001	lactoylglutathione lyase	0.963281	0.327356	0.38089	0.0232625	1.09352	1.0867	0.845951	0.795845
GSBRNA2T00085238001	60S ribosomal L5-1	0.726806	0.450175	0.574802	0.777617	1.2913	1.881	1.58997	1.08022
GSBRNA2T00140297001	exocyst complex component SEC10	0.872513	0.414251	0.994044	0.963303	1.0669	1.2725	1.00309	1.004
GSBRNA2T00056555001	photosystem I assembly ycf4 (chloroplast)	0.675864	0.908948	0.550787	0.00175065	1.07751	0.989827	1.02373	0.80142
GSBRNA2T00067661001	topless-related 2	0.118512	0.103429	0.191689	0.229251	0.847769	1.14332	1.33566	0.755262
GSBRNA2T00035713001	pollen Ole e 1 allergen and extensin family	0.524399	0.448648	0.376605	0.126953	0.771873	3.0683	0.828036	0.597836
GSBRNA2T00087646001	bifunctional purple acid phosphatase 26 isoform X1	0.162675	0.982041	0.674695	0.396417	0.878507	0.999815	1.01192	1.10472
GSBRNA2T00137596001	peptide-N4-(N-acetyl-beta-glucosaminyl)asparagine amidase A-like	0.385881	0.336288	0.202551	0.930066	1.27597	1.28798	1.08235	0.994445
GSBRNA2T00129675001	PREDICTED: uncharacterized protein LOC103855755	0.393956	0.374326	0.339669	0.265758	0.892774	0.59541	0.87827	0.6379
GSBRNA2T00098280001	plant partial	0.948202	0.276311	0.469469	0.288558	0.996679	1.34575	1.04484	1.39079
GSBRNA2T00135788001	ER membrane complex subunit 1-like	0.368994	0.148967	0.786241	0.642294	1.58899	1.12465	1.00592	0.951395
GSBRNA2T00004751001	importin subunit alpha-1-like	0.191471	0.463708	0.424821	0.193561	1.37985	0.749146	0.743437	0.695926
GSBRNA2T00148470001	thioredoxin Clot	0.933945	0.556446	0.617155	0.648739	1.01323	1.30462	0.938395	1.1944
GSBRNA2T00052797001	PREDICTED: uncharacterized protein LOC106417560 isoform X1	0.709773	0.491745	0.741974	0.488412	1.17196	0.775899	0.916662	1.06266
GSBRNA2T00065860001	2-hydroxyacyl- lyase	0.832596	0.0556715	0.610748	0.730745	0.966585	1.09232	1.00841	0.935687
GSBRNA2T00136156001	polygalacturonase inhibitor 2-like	0.199159	0.775769	0.181189	0.124422	1.3172	1.03211	0.747589	1.33599
GSBRNA2T00126221001	psbP domain-containing chloroplastic	0.708927	0.408586	0.168044	0.28671	0.884566	0.706209	0.897997	0.894612
GSBRNA2T00079817001	cysteine-rich repeat secretory 12-like	0.891925	0.561744	0.754921	0.468579	1.04442	1.53438	1.20531	1.54994
GSBRNA2T00084737001	phospholipase A1-IIdelta	0.524355	0.224176	0.0109481	0.418377	0.914887	1.25057	1.15711	1.03975
GSBRNA2T00016745001	glutathione S-transferase chloroplastic-like	0.963688	0.672395	0.762406	0.12271	1.01234	1.13329	1.02315	1.21675
GSBRNA2T00016857001	peptidyl-prolyl cis-trans isomerase CYP19-4	0.695086	0.492705	0.380784	0.215365	1.04036	1.28124	0.921699	0.782154
GSBRNA2T00102837001	4-coumarate-- ligase-like 5	0.0915359	0.487314	0.856495	0.731748	1.28115	1.12493	1.04903	1.09691
GSBRNA2T00073247001	serine arginine-rich splicing factor RS2Z33-like isoform X1	0.303649	0.415129	0.038985	0.79869	1.39191	1.39247	1.13106	0.961758
GSBRNA2T00082968001	mitochondrial import inner membrane translocase subunit TIM9	0.0265878	0.633867	0.839095	0.0570479	1.42015	1.27834	1.07409	1.2425
GSBRNA2T00076889001	ADP-ribosylation factor 8A	0.848835	0.687533	0.311884	0.304122	0.972603	1.03705	0.993462	0.745423
GSBRNA2T00104167001	cysteine ase inhibitor 1	0.641442	0.440702	0.456131	0.244068	0.936187	1.36812	0.837613	0.903822
GSBRNA2T00107495001	CYPRO4-like isoform X1	0.616941	0.288958	0.31819	0.585537	1.05322	1.23694	1.16123	0.905184
GSBRNA2T00084076001	LIKE COV 1-like isoform X1	0.650129	0.399421	0.0303218	0.584169	0.928993	1.75652	1.10354	1.11928
GSBRNA2T00038437001	tetratricopeptide repeat domain-containing	0.426155	0.728264	0.69851	0.447178	1.81549	1.18967	1.07795	1.17902
GSBRNA2T00015811001	probable cytoplasmic 1	0.794339	0.490407	0.783079	0.4732	1.07814	0.973171	0.97291	0.841649
GSBRNA2T00009710001	dihydrolipoyllysine-residue succinyltransferase component of 2-oxoglutarate dehydrogenase complex mitochondrial-like	0.433579	0.259038	0.190413	0.924325	1.54099	1.38895	1.09637	1.05967
GSBRNA2T00140343001	magnesium-chelatase subunit chloroplastic	0.705726	0.592092	0.0459261	0.397748	0.963637	1.03019	0.955696	1.0733
GSBRNA2T00144366001	mitochondrial thiamine pyrophosphate carrier-like	0.22633	0.999166	0.307443	0.431671	1.29452	1.0434	1.18726	0.890734
GSBRNA2T00112156001	mitogen-activated kinase 4	0.593267	0.381401	0.411121	0.15933	1.23778	1.50687	1.21462	0.775802
GSBRNA2T00122836001	PREDICTED: uncharacterized protein LOC106368991	0.615649	0.389589	0.443374	0.695146	0.957053	1.1595	0.923085	0.958034
GSBRNA2T00006289001	molybdate-anion transporter-like	0.321473	0.354395	0.453041	0.635473	1.61674	1.23152	0.841229	1.01218
GSBRNA2T00034768001	PREDICTED: uncharacterized protein LOC106298962	0.517084	0.0452434	0.196286	0.545351	1.18057	1.24364	1.35719	1.19227
GSBRNA2T00123651001	transmembrane 9 superfamily member 7-like	0.211637	0.368999	0.728168	0.295694	1.27256	1.24517	0.945736	1.15635
GSBRNA2T00061071001	peptidyl-prolyl cis-trans isomerase CYP18-3	0.0229917	0.365978	0.161767	0.868998	0.426669	1.5529	0.834714	0.982438
GSBRNA2T00024471001	mitochondrial inner membrane protease subunit 1-like	0.499733	0.124376	0.339102	0.41061	1.04339	1.04302	1.03953	0.897015
GSBRNA2T00063616001	14 kDa zinc-binding -like	0.170699	0.723405	0.125818	0.154311	0.590714	1.05323	0.898031	0.846163
GSBRNA2T00115881001	PREDICTED: uncharacterized protein LOC106449241	0.0889264	0.0573164	0.82355	0.366259	1.61387	1.27061	1.15435	0.837459
GSBRNA2T00123204001	nuclear pore complex NUP93A	0.440518	0.661937	0.134549	0.832318	0.854185	1.11265	1.12337	1.02204
GSBRNA2T00078682001	RESTRICTED TEV MOVEMENT 2-like	0.48817	0.437391	0.0206143	0.161464	0.995702	1.56742	1.10584	0.962955
GSBRNA2T00125549001	dirigent 20	0.00424037	0.506517	0.828923	0.347626	1.35863	1.26331	0.980014	0.898055
GSBRNA2T00127697001	late embryogenesis abundant hydroxyproline-rich glyco	0.387218	0.661316	0.567838	0.677621	1.41182	1.06438	1.16955	0.920083
GSBRNA2T00033072001	phosphoenolpyruvate carboxylase 1	0.352808	0.0110061	0.294007	0.782986	1.26313	1.18898	1.08749	0.986755
GSBRNA2T00153480001	pathogenesis-related ATOZI1	0.293379	0.514465	0.662185	0.749442	1.29294	1.2141	0.93891	0.936831
GSBRNA2T00087133001	nitrilase 2-like	0.0584465	0.138335	0.847746	0.139856	1.24899	1.65177	1.02538	0.994458
GSBRNA2T00076108001	universal stress A	0.158502	0.55237	0.592341	0.520965	0.655892	1.13769	0.85152	0.721625
GSBRNA2T00048189001	mitochondrial glyco family	0.105187	0.509083	0.299823	0.433388	0.807565	1.04524	0.819818	0.822489
GSBRNA2T00001732001	UPF0603 chloroplastic	0.917113	0.343182	0.14021	0.306106	1.02055	0.834895	1.10535	1.05024
GSBRNA2T00079013001	importin subunit beta-1	0.43215	0.557984	0.416415	0.620195	1.46916	0.808895	0.828836	0.916224
GSBRNA2T00064738001	probable cytochrome c oxidase subunit 5C-1	0.304942	0.325156	0.733559	0.243928	1.07247	1.61	0.948895	0.79316
GSBRNA2T00110525001	ABC transporter I family member chloroplastic-like	0.714075	0.225306	0.276775	0.209429	0.960152	1.08988	0.839402	1.13308
GSBRNA2T00000267001	PREDICTED: uncharacterized protein LOC106452500	0.822435	0.177523	0.187043	0.516444	0.959438	1.39949	1.17183	1.29713
GSBRNA2T00085758001	ubiquitin carboxyl-terminal hydrolase 6	0.195988	0.734375	0.924442	0.647824	1.16027	1.20381	0.992927	1.02801
GSBRNA2T00061282001	callose synthase 2	0.198658	0.294213	0.358347	0.737582	1.19973	1.61056	1.19278	0.959653
GSBRNA2T00099236001	glutathione S-transferase U20	0.351338	0.661797	0.00793174	0.686789	0.712902	1.07265	0.956419	0.942891
GSBRNA2T00149610001	phosphatidylserine decarboxylase proenzyme 3	0.0258956	0.109887	0.502582	0.0415853	1.15299	1.12052	0.835973	0.870456
GSBRNA2T00141567001	nucleoside diphosphate kinase chloroplastic-like	0.310648	0.293458	0.680764	0.34184	0.892144	1.29665	0.979058	0.829371
GSBRNA2T00138687001	adenylate kinase 3	0.809535	0.342159	0.852009	0.727512	0.98633	1.33245	0.978802	1.00845
GSBRNA2T00139400001	40S ribosomal S21-2-like	0.276838	0.780385	0.199066	0.0437303	0.573843	1.14889	0.84105	0.772812
GSBRNA2T00148088001	metacaspase 7	0.746303	0.851688	0.298531	0.60583	1.19232	1.05392	0.919797	0.981414
GSBRNA2T00131570001	dolichyl-diphosphooligosaccharide-- glycosyltransferase subunit 2-like	0.383988	0.539138	0.472529	0.454588	1.31223	1.37429	1.12208	1.37864
GSBRNA2T00115428001	NRT1 PTR FAMILY	0.376611	0.104604	0.477676	0.120437	1.66663	1.17292	1.09919	0.645907
GSBRNA2T00098648001	mediator of RNA polymerase II transcription subunit 37f	0.172882	0.16594	0.338089	0.293305	1.18561	1.22715	1.1786	1.27237
GSBRNA2T00078045001	dentin matrix acidic phospho 1-like	0.858298	0.429642	0.243782	0.32184	0.976373	1.22305	1.07331	1.22561
GSBRNA2T00004546001	polyadenylate-binding 2	0.119754	0.51926	0.897588	0.638377	0.688425	0.88372	1.00551	1.00537
GSBRNA2T00100414001	probable rhamnogalacturonate lyase B isoform X2	0.483612	0.416632	0.376272	0.141599	1.19449	1.25574	1.1662	1.23186
GSBRNA2T00002509001	PROTON GRADIENT REGULATION chloroplastic	0.582727	0.165485	0.725718	0.177912	0.780801	0.782234	1.06845	0.802788
GSBRNA2T00108858001	very-long-chain enoyl- reductase	0.0617339	0.241779	0.829896	0.347359	1.20151	1.10942	0.97402	1.09535
GSBRNA2T00146652001	V-type proton ATPase subunit B1	0.0772464	0.540742	0.557687	0.314776	0.945371	1.20112	1.17921	1.14719
GSBRNA2T00011271001	50S ribosomal chloroplastic-like	0.164124	0.247331	0.420815	0.762796	1.62892	0.819968	1.34556	1.08159
GSBRNA2T00077449001	trafficking particle complex subunit 5-like	0.137401	0.105686	0.698386	0.369075	1.73956	0.625119	0.92409	1.26407
GSBRNA2T00068613001	3-oxoacyl-[acyl-carrier- ] synthase chloroplastic-like	0.845753	0.459472	0.98075	0.289929	0.969866	1.12333	1.00971	0.892099
GSBRNA2T00049176001	germin 1	0.45929	0.561547	0.435818	0.386713	1.33582	1.39322	1.08775	1.31148
GSBRNA2T00034936001	translation initiation factor IF- chloroplastic-like	0.746654	0.698151	0.607567	0.737696	1.15005	1.05996	0.898672	0.916064
GSBRNA2T00051523001	small nuclear ribonucleo -associated B-like	0.246309	0.10229	0.476268	0.664384	0.653211	0.597739	1.12841	0.846335
GSBRNA2T00004069001	pathogenesis-related ATOZI1	0.0402804	0.318665	0.198598	0.324406	1.4431	1.39429	1.19468	0.8685
GSBRNA2T00032259001	histone deacetylase HDT3-like	0.290269	0.427469	0.338426	0.898441	1.20761	1.57338	0.950467	0.990507
GSBRNA2T00001946001	pirin At2g43120	0.465538	0.0530464	0.457245	0.392624	1.25875	1.23927	1.16317	0.900433
GSBRNA2T00066484001	pectinesterase pectinesterase inhibitor 22	0.16531	0.58382	0.613773	0.302082	1.31571	0.88617	0.927106	0.776669
GSBRNA2T00130723001	peroxidase 47	0.874438	0.400513	0.39366	0.921569	1.01189	1.32912	1.31199	1.07865
GSBRNA2T00153189001	probable cytoplasmic 1	0.769457	0.492619	0.659771	0.353943	0.93883	1.0502	0.860099	1.68386
GSBRNA2T00077285001	glutamate--tRNA chloroplastic mitochondrial	0.274989	0.56048	0.848755	0.3119	1.38737	0.897467	0.971462	0.822289
GSBRNA2T00027264001	dirigent 6-like	0.227887	0.376511	0.237983	0.0575975	0.876026	0.891841	0.919748	0.812179
GSBRNA2T00143381001	ATP synthase subunit mitochondrial	0.165622	0.41474	0.254776	0.449521	0.814327	1.45927	0.922799	0.926737
GSBRNA2T00137370001	phytochrome-associated serine threonine- phosphatase 3-like	0.0084763	0.184591	0.461377	0.65021	1.51282	1.42735	1.12763	0.891557
GSBRNA2T00146238001	glyoxylate hydroxypyruvate reductase A HPR2	0.337959	0.447748	0.391112	0.28666	1.21951	1.20359	0.895759	0.917153
GSBRNA2T00149698001	3-hydroxyacyl-[acyl-carrier- ] dehydratase -like	0.154455	0.865322	0.20421	0.769156	0.551883	0.97713	1.31953	0.928863
GSBRNA2T00100141001	scarecrow 15	0.0511012	0.459331	0.101444	0.743193	1.20302	1.15094	1.16702	0.959051
GSBRNA2T00099129001	ABC transporter G family member 35	0.719532	0.210837	0.267132	0.290754	1.13438	1.24201	0.950637	0.745813
GSBRNA2T00156132001	TRAF-type zinc finger domain-containing 1 isoform X1	0.385159	0.182909	0.220644	0.832293	1.23578	1.11398	1.1345	1.03307
GSBRNA2T00097699001	probable strigolactone esterase D14 homolog	0.500651	0.435416	0.352784	0.209678	1.37318	1.2162	0.830563	0.808446
GSBRNA2T00153519001	probable methyltransferase PMT13	0.483176	0.24275	0.399444	0.516034	0.871634	1.017	0.821784	0.960085
GSBRNA2T00086709001	PREDICTED: uncharacterized protein LOC103857069	0.335623	0.495412	0.656038	0.411092	2.16428	2.06708	0.928629	0.934059
GSBRNA2T00049239001	SLOW GREEN chloroplastic-like	0.189673	0.0852616	0.62135	0.779993	1.02519	1.08788	0.822673	0.992922
GSBRNA2T00057269001	histidine--tRNA cytoplasmic-like	0.370993	0.951583	0.816491	0.278401	1.32359	0.997104	1.01385	0.862922
GSBRNA2T00103526001	chaperone 1	0.253254	0.461519	0.894439	0.632521	1.19091	1.43011	1.04784	1.09256
GSBRNA2T00154780001	peroxisome biogenesis 22-like	0.442322	0.264562	0.710324	0.28276	1.41829	1.22253	0.921298	0.80194
GSBRNA2T00108600001	mannosyl-oligosaccharide 1,2-alpha-mannosidase MNS3	0.819403	0.353589	0.36203	0.749056	1.28323	1.48783	1.13507	1.10783
GSBRNA2T00111636001	probable DNA gyrase subunit chloroplastic mitochondrial isoform X2	0.466572	0.25726	0.361264	0.70329	0.878152	1.38473	0.954269	0.936382
GSBRNA2T00103715001	calcium-dependent kinase 29	0.52633	0.980029	0.448046	0.693858	1.53955	1.0143	1.63518	1.38755
GSBRNA2T00127736001	60S acidic ribosomal P2-2-like	0.349572	0.521747	0.43961	0.642657	0.585788	0.663477	0.878585	0.861666
GSBRNA2T00132803001	STRICTOSIDINE SYNTHASE-LIKE 1-like	0.767626	0.5406	0.307952	0.40191	1.06931	1.391	0.870311	0.919978
GSBRNA2T00007564001	aspartic ase nepenthesin-1-like	0.404813	0.217699	0.654217	0.120678	1.18252	1.19336	0.938602	0.863491
GSBRNA2T00000655001	NADH dehydrogenase [ubiquinone] iron-sulfur mitochondrial	0.87719	0.0579925	0.992745	0.489823	0.982243	1.05319	1.00126	0.883857
GSBRNA2T00135902001	ras-related RABA4a-like	0.976012	0.662719	0.210788	0.817138	1.00326	0.881059	1.13363	0.970214
GSBRNA2T00079567001	50S ribosomal L25-like	0.00585645	0.495627	0.0486678	0.4834	1.47875	1.3985	1.08225	1.36026
GSBRNA2T00131221001	ras-related RABA4b	0.586931	0.372703	0.942917	0.319722	1.24942	0.962069	1.00999	0.852422
GSBRNA2T00157160001	serine arginine-rich splicing factor SR34A	0.160674	0.476179	0.307107	0.649021	0.912548	0.887057	1.09222	0.916471
GSBRNA2T00022603001	armadillo repeat only 2	0.893336	0.33116	0.37752	0.922939	1.23627	1.1518	1.07162	0.99396
GSBRNA2T00064917001	INVOLVED IN DE NOVO 2-like	0.38182	0.962276	0.423875	0.627054	0.822826	1.01153	1.13684	0.953887
GSBRNA2T00138076001	elongation factor chloroplastic-like	0.222887	0.992961	0.622967	0.926216	1.08517	1.03579	1.03656	1.03133
GSBRNA2T00085964001	60S ribosomal L14-2	0.398441	0.816381	0.390009	0.497282	1.49951	0.981698	1.05925	0.958553
GSBRNA2T00111498001	ALA-interacting subunit 1-like	0.455542	0.504328	0.680157	0.462052	1.84279	1.21794	1.12794	1.02727
GSBRNA2T00129348001	DNA-directed RNA polymerases IV and V subunit 11-like	0.841085	0.366139	0.340136	0.463518	1.0631	1.28889	0.892898	1.12172
GSBRNA2T00044529001	rubisco accumulation factor chloroplastic	0.535015	0.57749	0.176941	0.854821	0.86361	1.22836	1.09802	1.05419
GSBRNA2T00000268001	phosphatidylglycerol phosphatidylinositol transfer DDB_G0282179	0.222566	0.507327	0.560827	0.0947594	0.888113	1.12773	0.910806	0.789926
GSBRNA2T00148904001	molybdopterin biosynthesis CNX1	0.383721	0.391491	0.551264	0.283161	0.839117	1.38817	0.910635	1.22044
GSBRNA2T00145938001	water chloroplastic	0.740916	0.346117	0.671183	0.286838	1.15293	1.3113	1.24505	0.925345
GSBRNA2T00052774001	glucan endo-1,3-beta-glucosidase 6-like	0.942425	0.721628	0.495776	0.830759	1.03377	1.06926	0.955015	1.03716
GSBRNA2T00139798001	fruit pKIWI502-like	0.717912	0.511168	0.231618	0.897352	1.29568	0.883476	1.2306	0.988305
GSBRNA2T00009976001	PREDICTED: uncharacterized protein LOC106349455	0.703257	0.559957	0.512345	0.764671	0.946319	1.12456	0.812157	0.944136
GSBRNA2T00002531001	dihydroxy-acid chloroplastic	0.415487	0.436386	0.803591	0.577389	1.52321	1.24222	1.11903	1.21811
GSBRNA2T00053805001	heat shock 83-like	0.496334	0.449808	0.463969	0.861297	2.65393	1.09141	0.89334	0.976431
GSBRNA2T00073287001	phospholipase D delta-like isoform X1	0.0464496	0.309626	0.303085	0.0894633	1.17826	1.30047	0.875496	0.985171
GSBRNA2T00089109001	10 kDa chaperonin-like	0.190564	0.0223249	0.943275	0.704193	0.751932	0.604253	0.996105	0.921379
GSBRNA2T00125570001	PREDICTED: uncharacterized protein LOC106361250	0.0340382	0.586347	0.204235	0.644028	0.83242	0.910246	0.968086	0.963047
GSBRNA2T00035012001	DNA-binding DDB_G0278111-like isoform X1	0.409107	0.999642	0.236823	0.854324	0.764754	1.00208	0.898373	1.04483
GSBRNA2T00006038001	chromatin-remodeling complex ATPase chain	0.879314	0.273841	0.211917	0.689074	1.11211	1.18552	1.08061	0.926486
GSBRNA2T00017961001	adenine phosphoribosyltransferase chloroplastic-like	0.191941	0.765711	0.407617	0.940733	1.18505	0.927827	1.25503	0.997584
GSBRNA2T00086612001	serine threonine- kinase BLUS1	0.156604	0.312958	0.270657	0.18427	0.815228	1.39223	1.13799	0.682315
GSBRNA2T00077443001	PREDICTED: uncharacterized protein LOC106426071 isoform X1	0.0377121	0.306889	0.292241	0.335874	1.20863	1.56714	1.18815	1.06005
GSBRNA2T00054208001	photosynthetic NDH subunit of subcomplex B chloroplastic	0.875202	0.279906	0.498445	0.0938464	0.980381	0.716645	0.701488	1.15462
GSBRNA2T00040441001	momilactone A synthase-like	0.347755	0.110228	0.194617	0.254551	1.09858	1.13203	0.839885	0.872575
GSBRNA2T00123079001	ATP-dependent 6-phosphofructokinase 1	0.573621	0.119084	0.958757	0.46997	1.07707	1.1349	0.997898	1.1111
GSBRNA2T00074980001	probable disease resistance At1g15890	0.573022	0.353806	0.378443	0.679516	0.936748	1.28146	1.09412	1.00419
GSBRNA2T00010069001	nitrile-specifier 2-like	0.0940429	0.358211	0.417972	0.92465	0.664852	1.5316	0.913973	0.992969
GSBRNA2T00030562001	serine threonine- kinase SRK2E-like	0.375563	0.501238	0.204606	0.860994	1.2216	1.47367	1.1216	0.994212
GSBRNA2T00077293001	peroxidase 69-like	0.415827	0.461627	0.977011	0.386051	0.850367	0.769477	1.00861	0.726073
GSBRNA2T00099299001	alcohol dehydrogenase class-P-like	0.102547	0.248697	0.492781	0.616246	1.70658	0.759586	0.846503	0.969324
GSBRNA2T00078679001	coatomer subunit delta-like	0.87003	0.811361	0.520477	0.401856	1.23636	1.04057	0.943841	0.917915
GSBRNA2T00092640001	citrate synthase peroxisomal-like	0.136996	0.173327	0.865441	0.0829277	1.27736	0.933545	0.977598	0.926105
GSBRNA2T00063382001	protease 2-like	0.468778	0.161796	0.435906	0.0672478	1.25433	1.10493	0.927931	0.883687
GSBRNA2T00019115001	S-formylglutathione hydrolase	0.687053	0.300934	0.519563	0.309992	0.893344	1.36875	0.883761	0.865292
GSBRNA2T00049457001	peptidyl-prolyl cis-trans isomerase CYP20- chloroplastic	0.266311	0.338676	0.199978	0.416589	0.862886	0.674787	0.727489	0.975793
GSBRNA2T00157892001	gibberellin-regulated 14-like	0.324163	0.0399503	0.561717	0.54534	1.28628	1.26619	0.915791	0.921222
GSBRNA2T00041338001	DJ-1 homolog D	0.719156	0.258993	0.17565	0.488447	1.09194	0.517623	0.733816	0.854126
GSBRNA2T00045290001	STRICTOSIDINE SYNTHASE-LIKE 9-like	0.211425	0.613597	0.360331	0.447736	1.2619	0.979987	0.756104	0.829376
GSBRNA2T00135047001	vacuolar-sorting receptor 3-like	0.101909	0.623651	0.36877	0.428186	1.1382	1.1468	0.92174	1.32793
GSBRNA2T00079160001	argininosuccinate chloroplastic	0.411965	0.215388	0.0320507	0.342026	1.54089	1.19572	0.869305	0.944961
GSBRNA2T00064894001	membrane steroid-binding 2-like	0.0948758	0.399493	0.536671	0.838298	0.827739	0.809937	1.08151	0.975672
GSBRNA2T00067538001	acyl carrier mitochondrial-like	0.621095	0.154643	0.890334	0.184873	0.781859	1.23167	0.987229	1.29357
GSBRNA2T00076600001	peroxiredoxin chloroplastic isoform X1	0.80101	0.0639511	0.580308	0.158411	0.956432	1.31567	1.36628	0.814791
GSBRNA2T00002760001	malate cytoplasmic 1-like	0.199598	0.321647	0.343461	0.584259	0.857661	1.24414	0.878216	1.14562
GSBRNA2T00021703001	clathrin light chain 3-like	0.71288	0.667952	0.461971	0.578502	0.934082	1.03899	1.07527	0.900061
GSBRNA2T00022019001	outer envelope pore chloroplastic-like	0.527935	0.422967	0.91695	0.145851	1.65974	1.17808	1.06323	0.745086
GSBRNA2T00063511001	probable beta-D-xylosidase 5	0.283237	0.616328	0.661288	0.648299	1.41241	1.13572	1.11534	1.17018
GSBRNA2T00060356001	photosystem II 22 kDa chloroplastic-like	0.800407	0.109047	0.348327	0.441244	1.02968	0.869349	1.05551	0.948425
GSBRNA2T00042135001	peptidyl-prolyl cis-trans isomerase Pin1	0.0110554	0.551403	0.679086	0.491063	1.1268	1.51432	1.01357	0.891431
GSBRNA2T00070693001	prostaglandin E synthase 2	0.0926051	0.340777	0.0539407	0.389567	0.710074	1.22724	0.880094	0.753896
GSBRNA2T00016389001	oxygen-evolving enhancer 1- chloroplastic-like	0.713501	0.811984	0.848965	0.643093	0.922106	0.957834	1.06727	1.0821
GSBRNA2T00021029001	60S ribosomal L27-3	0.238956	0.324263	0.773027	0.289578	1.71948	1.3564	0.946676	0.735399
GSBRNA2T00029601001	sorting nexin 1	0.968689	0.28796	0.00319906	0.0358343	1.03103	1.13637	0.948392	0.864806
GSBRNA2T00093206001	peroxidase 3-like	0.524326	0.142687	0.281745	0.383221	1.27918	1.36615	0.785763	0.750937
GSBRNA2T00087248001	PREDICTED: uncharacterized protein LOC106426993 isoform X1	0.392482	0.447931	0.163567	0.621866	1.22597	1.24424	1.16063	1.19505
GSBRNA2T00126038001	peroxidase 34	0.359053	0.115598	0.312902	0.00155689	1.70856	1.53708	0.774917	1.08374
GSBRNA2T00021569001	ras GTPase-activating -binding 2-like	0.263387	0.389684	0.136823	0.485647	1.42121	1.11456	1.13857	0.890817
GSBRNA2T00059900001	E3 ubiquitin- ligase RING1-like	0.241748	0.779892	0.548166	0.192856	1.74408	1.30084	0.703722	1.41773
GSBRNA2T00053093001	30S ribosomal S16-like	0.446634	0.32607	0.1468	0.973504	0.669347	1.93193	1.28402	1.02696
GSBRNA2T00094759001	restin homolog	0.858921	0.179365	0.690813	0.0948534	0.979564	1.23297	0.956747	0.786297
GSBRNA2T00091587001	novel plant SNARE 13-like	0.71806	0.463994	0.619433	0.594362	1.29451	1.3547	0.962563	1.3248
GSBRNA2T00120413001	phospholipase D zeta-like	0.227073	0.436908	0.584617	0.50172	1.17722	1.29064	1.03493	1.01546
GSBRNA2T00156189001	calreticulin 1b	0.444802	0.609286	0.0954479	0.397022	0.870226	1.02054	0.78115	0.775415
GSBRNA2T00087269001	photosystem II 47 kDa (chloroplast)	0.0978557	0.485083	0.791978	0.499176	0.560076	1.26131	0.951071	0.798969
GSBRNA2T00063250001	4-hydroxy-tetrahydrodipicolinate synthase chloroplastic	0.116152	0.583615	0.581617	0.627361	0.925901	1.36236	2.43701	1.13264
GSBRNA2T00123926001	MATH domain and coiled-coil domain-containing At3g58340-like isoform X1	0.311101	0.287923	0.616445	0.656126	0.840337	1.27769	0.952628	1.06465
GSBRNA2T00004139001	photosystem I reaction center subunit chloroplastic	0.936838	0.055423	0.564478	0.0261818	1.04869	0.662443	1.31284	0.896172
GSBRNA2T00057994001	high chlorophyll fluorescence phenotype 173	0.339349	0.155766	0.69361	0.373281	1.48599	1.5301	1.04498	0.9161
GSBRNA2T00080715001	allantoinase-like isoform X1	0.362398	0.898612	0.278732	0.99103	1.70063	1.01887	0.918288	1.00242
GSBRNA2T00068589001	60S ribosomal L13a-2-like	0.270218	0.33621	0.368918	0.221918	1.38849	1.20528	0.907132	0.836321
GSBRNA2T00114385001	RALF-like 27	0.382929	0.188379	0.383362	0.71641	1.07495	1.61829	1.47198	1.13153
GSBRNA2T00011829001	RETICULATA-RELATED 4-like	0.677876	0.512936	0.526635	0.327303	0.940952	0.589177	0.74957	0.853778
GSBRNA2T00155010001	12-oxophytodienoate reductase 3	0.320907	0.920019	0.292999	0.833726	1.28373	0.998675	1.03524	1.06135
GSBRNA2T00019476001	inorganic phosphate transporter 2- chloroplastic-like	0.555957	0.954525	0.0887767	0.648447	0.923001	1.00765	0.886242	0.838781
GSBRNA2T00075385001	ER membrane complex subunit 1-like	0.579942	0.377637	0.712172	0.558615	0.831787	1.28744	1.03492	0.88841
GSBRNA2T00063699001	methylmalonate-semialdehyde dehydrogenase [acylating] mitochondrial isoform X1	0.963335	0.155888	0.876507	0.586742	1.00313	1.39749	1.01899	0.959151
GSBRNA2T00135564001	pyrroline-5-carboxylate reductase	0.909363	0.0290208	0.968436	0.53728	1.03757	1.12025	1.00373	1.03434
GSBRNA2T00122950001	single-stranded DNA-binding mitochondrial-like	0.243721	0.565317	0.884331	0.28811	1.26308	1.03714	0.989623	0.851723
GSBRNA2T00140036001	DPP6 N-terminal domain	0.548762	0.634023	0.632897	0.428952	1.36225	1.24751	0.974546	1.29186
GSBRNA2T00136633001	methyl- -binding domain-containing 10-like	0.583611	0.243912	0.550755	0.580172	0.876516	1.39668	0.964477	0.963536
GSBRNA2T00123214001	PREDICTED: uncharacterized protein LOC106447551	0.56357	0.561295	0.622521	0.474872	1.12354	1.79544	1.11921	1.25966
GSBRNA2T00078299001	THYLAKOID FORMATION chloroplastic	0.0955851	0.969465	0.497505	0.584603	0.86053	1.00994	1.17074	0.986339
GSBRNA2T00082632001	AP-1 complex subunit sigma-1	0.453002	0.283187	0.469785	0.331719	1.15391	1.03631	1.29016	0.786885
GSBRNA2T00068489001	serine carboxypeptidase-like 20	0.595748	0.471917	0.436963	0.0687393	1.15454	0.897459	1.25107	1.13737
GSBRNA2T00096990001	NADH dehydrogenase [ubiquinone] 1 alpha subcomplex subunit 6	0.681668	0.229489	0.452101	0.0458777	0.918915	1.43662	1.1561	0.87863
GSBRNA2T00085965001	disulfide-isomerase 5-4	0.131714	0.361044	0.892214	0.90858	1.29476	0.927221	1.03605	1.00362
GSBRNA2T00081298001	tubulin alpha-2 chain	0.540849	0.0492893	0.12181	0.818168	1.2527	1.33315	0.658419	1.05744
GSBRNA2T00109300001	patellin-6 isoform X1	0.462982	0.555531	0.344815	0.218522	1.39471	0.940617	1.26604	1.13194
GSBRNA2T00009566001	TIC 20- chloroplastic	0.916854	0.0745984	0.441193	0.46647	0.992783	1.1241	1.14976	0.778494
GSBRNA2T00016543001	glycine cleavage system H mitochondrial-like	0.461634	0.288736	0.17222	0.51921	0.771994	0.790492	0.828707	0.821452
GSBRNA2T00016358001	PREDICTED: uncharacterized protein LOC103873555	0.61373	0.624456	0.11155	0.37177	1.25438	0.870105	0.867192	0.759389
GSBRNA2T00127901001	ATP-dependent zinc metalloprotease FTSH mitochondrial-like	0.351844	0.96385	0.222779	0.802779	1.19912	1.01949	1.09175	0.966821
GSBRNA2T00019808001	ferredoxin C2	0.502239	0.709302	0.28316	0.644833	1.50799	0.884045	1.40697	1.05993
GSBRNA2T00118316001	SMALLER WITH VARIABLE BRANCHES	0.0901446	0.767545	0.789244	0.292948	0.832497	1.22698	1.0362	0.887502
GSBRNA2T00028736001	coronatine-insensitive 1-like	0.363196	0.866849	0.592054	0.214319	1.27258	1.04339	0.873432	0.822506
GSBRNA2T00087459001	Co-chaperone family	0.498691	0.342641	0.664005	0.355781	0.912193	1.41263	1.03241	1.02934
GSBRNA2T00071427001	phosphomethylethanolamine N-methyltransferase	0.244025	0.103681	0.900804	0.465931	0.860709	1.12267	0.988947	0.738428
GSBRNA2T00055060001	eukaryotic translation initiation factor 1A	0.0621256	0.938205	0.700032	0.324377	1.3693	1.03702	1.0315	0.854688
GSBRNA2T00050537001	NADH dehydrogenase (ubiquinone) complex assembly factor 6-like	0.499783	0.459843	0.706078	0.285615	1.28218	1.31844	0.974608	0.855173
GSBRNA2T00112158001	50S ribosomal chloroplastic	0.45913	0.240505	0.0484668	0.529665	0.680857	0.703671	0.834528	0.781541
GSBRNA2T00073134001	adenylate kinase 4-like	0.651766	0.231465	0.93154	0.548646	0.898471	1.27386	0.994181	1.13042
GSBRNA2T00150319001	PREDICTED: uncharacterized protein At1g03900-like	0.0585031	0.623582	0.953138	0.175828	1.53045	1.12295	1.01827	0.943836
GSBRNA2T00086063001	S-adenosylmethionine synthase 3	0.380362	0.258096	0.216841	0.774956	1.24103	1.1774	1.19416	0.986448
GSBRNA2T00136558001	PHD finger ALFIN-LIKE 7-like	0.096454	0.285141	0.559312	0.777711	1.15158	1.22438	1.14838	0.947941
GSBRNA2T00039306001	alanine--glyoxylate aminotransferase 2 homolog mitochondrial	0.526435	0.523942	0.527351	0.975802	1.06234	1.35008	1.0636	1.01404
GSBRNA2T00099358001	NADP-dependent malic enzyme chloroplastic	0.464684	0.699398	0.707507	0.902518	0.93935	1.04364	1.03894	0.990718
GSBRNA2T00149516001	GDSL esterase lipase At4g26790	0.304804	0.340917	0.190488	0.893998	1.25795	1.39115	0.916018	0.986495
GSBRNA2T00082981001	bifunctional dTDP-4-dehydrorhamnose 3,5-epimerase dTDP-4-dehydrorhamnose reductase	0.160011	0.296349	0.991315	0.0437549	1.5784	1.35631	1.00824	0.934479
GSBRNA2T00112087001	mitochondrial outer membrane porin 1-like	0.864439	0.450044	0.911148	0.0970945	0.978196	0.85361	0.990257	0.736018
GSBRNA2T00138449001	TIC chloroplastic	0.987532	0.527044	0.0792389	0.529731	1.00488	0.978752	1.03738	1.06678
GSBRNA2T00081871001	phenylalanine--tRNA ligase alpha cytoplasmic-like	0.0704054	0.540505	0.182564	0.641748	0.711314	1.14616	1.20861	0.936851
GSBRNA2T00046782001	GTP-binding SAR1B	0.931145	0.200918	0.789178	0.876125	1.0808	0.752056	1.04734	1.01743
GSBRNA2T00099686001	xyloglucan endotransglucosylase hydrolase 24-like	0.250979	0.654185	0.301272	0.38031	0.953388	0.867671	0.774128	0.895615
GSBRNA2T00056273001	imidazoleglycerol-phosphate dehydratase chloroplastic-like	0.359919	0.392056	0.519295	0.0499435	1.07537	1.88869	1.17113	0.815426
GSBRNA2T00130129001	PREDICTED: uncharacterized protein LOC103856208	0.458492	0.326486	0.511606	0.465763	1.29648	1.52366	0.853859	0.795435
GSBRNA2T00127658001	SIEVE ELEMENT OCCLUSION A-like	0.232321	0.32851	0.317572	0.377372	1.33299	1.19519	1.11022	1.44422
GSBRNA2T00006821001	trafficking particle complex subunit 3-like	0.432123	0.180128	0.0483013	0.325732	0.849279	0.851475	0.794225	0.79388
GSBRNA2T00014635001	ATP-citrate synthase alpha chain 2	0.308448	0.190626	0.660071	0.315618	1.11599	0.845582	0.956893	0.833727
GSBRNA2T00144970001	probable ubiquitin-conjugating enzyme E2 23	0.244554	0.591192	0.428121	0.161502	1.73097	1.30369	1.03042	0.857825
GSBRNA2T00071509001	catalase 2	0.463325	0.566377	0.202633	0.576497	1.11921	1.19396	1.09074	1.37443
GSBRNA2T00074181001	cytosolic sulfotransferase 16	0.263921	0.437091	0.903882	0.803178	1.2598	1.11806	1.0029	0.9648
GSBRNA2T00061300001	NAD(P)-binding Rossmann-fold-containing	0.175843	0.343566	0.312179	0.331404	0.749353	1.35228	0.795797	0.683514
GSBRNA2T00125506001	26S protease regulatory subunit 7 homolog A	0.739849	0.0075648	0.722034	0.322093	1.03104	1.21297	1.03043	0.967576
GSBRNA2T00055647001	probable ran guanine nucleotide release factor	0.56686	0.690577	0.0383473	0.591177	0.767553	1.00754	0.851807	1.01641
GSBRNA2T00141729001	serine arginine-rich splicing factor SC35-like	0.147032	0.703106	0.933758	0.862373	0.769678	1.24635	1.00921	1.20685
GSBRNA2T00061662001	SH3 domain-containing	0.446041	0.557237	0.43126	0.0397277	1.07512	1.26166	0.923215	0.96439
GSBRNA2T00154895001	glutamyl-tRNA(Gln) amidotransferase subunit chloroplastic mitochondrial	0.864611	0.018949	0.395891	0.351337	0.98784	1.16047	0.921823	0.93615
GSBRNA2T00024896001	copper chaperone for superoxide chloroplastic cytosolic	0.432606	0.388779	0.721207	0.944204	0.781425	1.2407	0.925168	1.01097
GSBRNA2T00026605001	PREDICTED: uncharacterized protein LOC106451671	0.142976	0.493502	0.0105356	0.0982185	1.4187	0.871965	0.89366	0.810266
GSBRNA2T00101569001	39S ribosomal mitochondrial-like	0.91019	0.274195	0.114527	0.553821	0.990333	1.15854	0.865036	0.930718
GSBRNA2T00094746001	cleft lip and palate transmembrane 1 homolog	0.287155	0.515367	0.282376	0.707522	1.28886	1.57404	0.925577	1.20663
GSBRNA2T00129924001	ATP synthase subunit mitochondrial	0.237939	0.670953	0.580937	0.00622596	0.622301	0.921426	0.900724	1.17166
GSBRNA2T00012504001	photosynthetic NDH subunit of lumenal location chloroplastic	0.194768	0.339861	0.297977	0.569209	1.17938	1.03383	1.08994	0.930397
GSBRNA2T00060796001	4-hydroxy-4-methyl-2-oxoglutarate aldolase 3	0.053317	0.660152	0.328865	0.578363	1.29565	1.19426	1.06995	0.885681
GSBRNA2T00122187001	calcium-transporting ATPase endoplasmic reticulum-type isoform X1	0.279292	0.295391	0.528094	0.400853	1.23201	1.1416	0.95388	0.981375
GSBRNA2T00027418001	calnexin homolog 1-like	0.414082	0.254893	0.515423	0.513047	2.06156	1.26941	1.37411	1.75399
GSBRNA2T00005804001	splicing factor 3B subunit 1-like	0.240254	0.429488	0.907954	0.568942	1.45402	1.26482	1.00219	1.39066
GSBRNA2T00070173001	lipoxygenase chloroplastic	0.315131	0.762448	0.21323	0.332182	1.3141	0.95273	1.22663	1.37305
GSBRNA2T00063942001	proteasome subunit alpha type-4-A	0.123282	0.901654	0.725928	0.829285	1.08017	1.05792	1.06959	0.970065
GSBRNA2T00109176001	alpha carbonic anhydrase chloroplastic-like	0.318177	0.159631	0.287001	0.0908441	1.12618	1.36964	0.881667	1.33978
GSBRNA2T00022306001	6-phosphogluconate decarboxylating 3	0.967533	0.526378	0.681654	0.398432	1.08555	0.803298	0.911048	0.655296
GSBRNA2T00139064001	60S ribosomal L38-like	0.170802	0.980806	0.104343	0.0199919	1.82875	1.00262	0.770976	0.825803
GSBRNA2T00078930001	chlorophyll a-b binding chloroplastic	0.200527	0.233356	0.395679	0.952	0.588179	0.819192	1.39878	1.00581
GSBRNA2T00078887001	polyadenylate-binding RBP45C-like	0.217522	0.382523	0.917	0.531302	1.44639	1.15249	1.02207	0.957135
GSBRNA2T00111192001	3-hydroxyisobutyryl- hydrolase mitochondrial	0.73032	0.119239	0.21912	0.468785	0.930313	1.12397	0.835961	1.06816
GSBRNA2T00132271001	haloacid dehalogenase-like hydrolase domain-containing At2g33255	0.404992	0.438308	0.0580514	0.508953	1.05978	0.796713	0.890032	1.12133
GSBRNA2T00137369001	mitochondrial import receptor subunit TOM40-1-like	0.306188	0.470319	0.0593553	0.844691	0.846048	1.11623	0.884695	0.984977
GSBRNA2T00022531001	casein kinase II subunit alpha-like	0.227393	0.830558	0.496369	0.998543	1.18306	1.01323	0.935238	1.04699
GSBRNA2T00052971001	PREDICTED: uncharacterized protein At4g06744-like	0.208398	0.0528107	0.625855	0.217539	1.3383	1.46831	1.04221	1.27432
GSBRNA2T00047348001	serine--tRNA chloroplastic mitochondrial	0.189955	0.102759	0.749722	0.433482	0.72245	1.09545	1.11532	1.11902
GSBRNA2T00006429001	carboxymethylenebutenolidase homolog	0.131835	0.433307	0.743076	0.405974	0.73821	1.55599	0.965995	0.881951
GSBRNA2T00016235001	serine threonine phosphatase 2A 55 kDa regulatory subunit B beta isoform-like isoform X2	0.384957	0.390906	0.358848	0.276553	1.05835	1.21485	1.02456	0.904743
GSBRNA2T00147900001	disulfide isomerase-like 1-2	0.10442	0.229366	0.572128	0.0755964	0.723409	1.27454	1.06421	1.15396
GSBRNA2T00017965001	GDSL esterase lipase APG	0.589942	0.657369	0.481969	0.312097	1.24241	0.970843	0.979199	0.785677
GSBRNA2T00050460001	transmembrane emp24 domain-containing p24delta4-like	0.194211	0.51527	0.187507	0.807619	1.25123	1.33863	0.836225	1.01508
GSBRNA2T00059544001	clathrin heavy chain 2-like	0.400017	0.433014	0.611691	0.301953	1.89051	1.53372	0.953496	0.929039
GSBRNA2T00135968001	guanosine nucleotide diphosphate dissociation inhibitor At5g09550-like	0.996342	0.907586	0.214925	0.465745	1.05023	1.02546	0.781411	1.27604
GSBRNA2T00069009001	40S ribosomal S6-2	0.190476	0.442958	0.367633	0.21777	1.60776	0.603213	0.784347	0.911129
GSBRNA2T00092340001	photosynthetic NDH subunit of lumenal location chloroplastic-like	0.505743	0.70114	0.794003	0.432027	1.43782	0.942468	0.963647	0.931708
GSBRNA2T00080982001	ru large subunit-binding subunit chloroplastic-like	0.733103	0.613248	0.430646	0.730758	0.959179	0.94318	0.91083	1.03378
GSBRNA2T00087957001	probable methyltransferase PMT20 isoform X1	0.298178	0.347484	0.772647	0.0969902	0.835279	1.18628	0.967471	1.13811
GSBRNA2T00047671001	small nuclear ribonucleo -associated B -like isoform X2	0.926332	0.256275	0.563425	0.527809	0.993406	0.923766	0.860206	0.852012
GSBRNA2T00048780001	short-chain dehydrogenase TIC chloroplastic	0.167185	0.249084	0.443355	0.968893	1.28575	1.1679	0.808991	0.999452
GSBRNA2T00137347001	reactive Intermediate Deaminase chloroplastic-like isoform X2	0.790928	0.931498	0.591734	0.60962	0.951978	0.994263	0.891348	0.924614
GSBRNA2T00099273001	auxin transporter 3	0.0285241	0.293874	0.226195	0.708684	1.36707	1.22343	1.28659	1.01858
GSBRNA2T00121471001	aldehyde dehydrogenase family 3 member F1-like	0.186342	0.0340148	0.935315	0.89167	0.723979	1.26399	1.03918	0.989892
GSBRNA2T00131465001	pre-mRNA-processing-splicing factor 8-like	0.462628	0.998158	0.591335	0.786487	0.838915	1.00003	0.912937	0.950477
GSBRNA2T00031932001	callose synthase 1	0.491124	0.480774	0.879464	0.312373	1.29638	1.37175	1.01768	1.20656
GSBRNA2T00088552001	PREDICTED: uncharacterized protein LOC103851718	0.951792	0.482329	0.255807	0.607993	1.08357	1.19526	1.24695	1.06153
GSBRNA2T00019092001	STRICTOSIDINE SYNTHASE-LIKE 1-like	0.236359	0.0884237	0.447367	0.0930455	1.73835	1.22719	0.84304	0.856615
GSBRNA2T00021277001	phosphate dikinase chloroplastic-like	0.264161	0.542876	0.286115	0.0209971	2.10123	1.3859	0.804011	0.779586
GSBRNA2T00134520001	plant intracellular Ras-group-related LRR 7-like	0.598218	0.0384642	0.822827	0.717127	1.24297	1.32198	0.983118	1.09061
GSBRNA2T00077208001	1,4-alpha-glucan-branching enzyme 2- chloroplastic amyloplastic-like isoform X1	0.0760084	0.32909	0.333287	0.695516	1.18813	1.08364	1.1517	1.04532
GSBRNA2T00151588001	cysteine-rich receptor kinase 39	0.262826	0.509332	0.0225489	0.553652	1.15895	1.07964	0.828294	1.36041
GSBRNA2T00148629001	beta-galactosidase 4	0.0904785	0.262629	0.203339	0.494419	0.967855	1.52337	1.30199	1.13659
GSBRNA2T00106735001	tripeptidyl-peptidase 2-like	0.30831	0.96519	0.624345	0.338473	1.71472	1.02796	0.938653	0.848175
GSBRNA2T00032052001	probable LRR receptor-like serine threonine- kinase At1g06840	0.846888	0.00725359	0.0139467	0.0737113	1.04849	1.34295	0.816879	0.844343
GSBRNA2T00055388001	pre-mRNA-splicing factor SYF1-like	0.171311	0.912692	0.939333	0.994183	0.943699	1.15578	1.00515	1.05249
GSBRNA2T00006803001	GDSL esterase lipase At5g03610-like	0.0036154	0.815279	0.388459	0.78824	1.46277	1.11525	1.12119	1.02635
GSBRNA2T00069043001	ER membrane complex subunit 4-like	0.0873077	0.821834	0.356115	0.360676	0.842828	0.973623	1.17587	0.921439
GSBRNA2T00076633001	ferredoxin--NADP leaf isozyme chloroplastic	0.490366	0.0627323	0.419543	0.325615	0.897988	0.761937	0.975675	1.24874
GSBRNA2T00062033001	PREDICTED: uncharacterized protein F44E2.3-like	0.755196	0.416686	0.00124778	0.513489	0.930687	1.31334	1.13816	1.33901
GSBRNA2T00019050001	cytochrome P450 98A3	0.374835	0.337674	0.55172	0.720086	0.735085	1.06671	1.0918	0.922835
GSBRNA2T00153663001	probable tyrosine--tRNA mitochondrial isoform X2	0.629319	0.0519577	0.763015	0.560514	0.959344	0.898671	0.972558	1.02894
GSBRNA2T00004581001	PREDICTED: uncharacterized protein At3g49720 isoform X1	0.328628	0.359552	0.597264	0.648345	1.10463	1.08911	0.914403	1.06823
GSBRNA2T00007179001	ECERIFERUM 26-like	0.609539	0.53154	0.577416	0.44848	0.91738	0.696664	1.3674	0.763615
GSBRNA2T00020791001	aldehyde dehydrogenase family 2 member mitochondrial isoform X2	0.300378	0.746122	0.760579	0.0545597	1.18172	0.977895	1.01193	1.10247
GSBRNA2T00033145001	endoglucanase 3	0.0419335	0.529194	0.215958	0.569131	1.80137	0.81032	0.696705	0.929431
GSBRNA2T00052382001	pectin acetylesterase 3-like	0.195501	0.111399	0.255862	0.404795	1.45216	1.2198	1.1683	1.49181
GSBRNA2T00032267001	PREDICTED: myosin-9	0.727015	0.471167	0.907214	0.795646	1.05306	1.30988	1.088	1.02087
GSBRNA2T00081391001	mitochondrial pyruvate carrier 1-like	0.00695377	0.262214	0.754723	0.144579	1.18695	1.59496	1.08671	0.862365
GSBRNA2T00025155001	fructose-1,6- cytosolic	0.823401	0.511419	0.490293	0.230339	0.960164	1.35923	2.30922	1.32949
GSBRNA2T00044462001	probable inactive beta-glucosidase 25	0.0808555	0.621443	0.718866	0.405408	1.12373	1.26526	0.910072	1.10107
GSBRNA2T00028862001	serine--tRNA ligase	0.973217	0.0506456	0.496425	0.430779	1.19403	1.13512	1.20677	0.874739
GSBRNA2T00091427001	PAP-specific phosphatase HAL2-like	0.597386	0.586755	0.987208	0.179412	0.807939	1.29902	1.00962	0.847322
GSBRNA2T00021772001	ubiquitin-conjugating enzyme E2 variant 1D-like	0.86457	0.456477	0.446202	0.280739	0.98326	0.554026	0.879834	0.776412
GSBRNA2T00111655001	serine carboxypeptidase-like 49	0.481567	0.288597	0.518878	0.377067	1.16097	2.00327	1.13101	1.26724
GSBRNA2T00074109001	acetolactate synthase small subunit chloroplastic-like	0.724731	0.336842	0.812344	0.49487	0.897192	0.876068	0.984835	0.827802
GSBRNA2T00132944001	probable plastid-lipid-associated chloroplastic	0.942644	0.884018	0.0930257	0.948746	1.06663	1.12813	1.06525	0.999727
GSBRNA2T00135043001	peroxidase 32	0.105874	0.135243	0.728382	0.0480034	1.23462	1.24204	1.02102	0.808933
GSBRNA2T00053058001	calcium-transporting ATPase plasma membrane-type	0.106648	0.39313	0.233613	0.788224	1.55881	1.28402	1.18584	0.976479
GSBRNA2T00091475001	3-deoxy-manno-octulosonate mitochondrial-like	0.893514	0.0103641	0.963357	0.336668	1.10109	1.68625	1.05996	0.772709
GSBRNA2T00017989001	alpha-glucosidase 2-like isoform X2	0.30449	0.164376	0.711281	0.734408	1.57983	1.16496	1.13427	1.2676
GSBRNA2T00121929001	TBCC domain-containing 1-like	0.0626121	0.0345862	0.498869	0.047908	0.857973	1.12781	0.854965	0.851941
GSBRNA2T00023860001	PRA1 family F3-like	0.407365	0.127835	0.211524	0.516163	1.41023	0.741416	1.25838	1.08863
GSBRNA2T00006804001	PREDICTED: uncharacterized protein LOC106447078	0.299994	0.431593	0.295143	0.199652	1.11888	1.03531	1.29087	0.785942
GSBRNA2T00120465001	DEAD-box ATP-dependent RNA helicase chloroplastic-like	0.440532	0.522194	0.247355	0.446554	1.89745	1.0757	1.13986	0.911925
GSBRNA2T00122937001	succinate dehydrogenase subunit mitochondrial-like	0.91827	0.124525	0.603094	0.488055	1.06384	1.2473	1.06619	1.36459
GSBRNA2T00041354001	inositol-phosphate phosphatase	0.488829	0.620172	0.303194	0.368656	0.805338	0.794921	0.79893	0.812693
GSBRNA2T00099679001	NADPH--cytochrome P450 reductase 2-like	0.928794	0.838711	0.122331	0.0346927	1.02	0.99505	1.17336	0.825131
GSBRNA2T00039005001	probable glucan endo-1,3-beta-glucosidase A6	0.22887	0.580685	0.761249	0.0771905	1.42982	1.11864	1.06585	1.1152
GSBRNA2T00156474001	PREDICTED: uncharacterized protein LOC106421178	0.254771	0.332463	0.0692928	0.489596	1.31935	1.23708	1.03136	0.842533
GSBRNA2T00078293001	synaptotagmin-1	0.0776599	0.710612	0.652158	0.275449	0.752279	1.11507	0.903469	0.858092
GSBRNA2T00151864001	translocon-associated subunit beta-like	0.884919	0.768135	0.300532	0.205382	1.04158	0.950533	0.929345	1.11416
GSBRNA2T00022083001	probable NADH dehydrogenase [ubiquinone] 1 alpha subcomplex subunit 12	0.63656	0.738081	0.396286	0.500093	0.939456	0.912684	1.03188	0.857789
GSBRNA2T00026659001	caffeoyl- O-methyltransferase At1g67980	0.491683	0.34377	0.610943	0.596834	0.872569	1.25657	0.945052	0.894824
GSBRNA2T00005712001	F-box-like WD repeat-containing TBL1XR1	0.785351	0.11998	0.0350704	0.137689	1.02972	1.37258	1.02843	0.685252
GSBRNA2T00025043001	external alternative NAD(P)H-ubiquinone oxidoreductase mitochondrial	0.832474	0.462978	0.313628	0.452829	1.02137	1.26485	1.09324	1.15557
GSBRNA2T00018829001	serine threonine- phosphatase PP1 isozyme 7 isoform X2	0.84355	0.454403	0.807197	0.99545	1.06917	1.06442	0.978234	1.02306
GSBRNA2T00158270001	structural maintenance of chromosomes 1	0.243079	0.566459	0.833962	0.965536	1.5475	1.53884	1.13865	1.10756
GSBRNA2T00060724001	glyoxalase bleomycin resistance dioxygenase	0.045898	0.583393	0.289888	0.794147	1.44041	1.18425	0.884228	1.02257
GSBRNA2T00141755001	fructose-1,6- cytosolic-like	0.639653	0.742199	0.517096	0.25237	1.17032	1.3567	1.16886	1.07233
GSBRNA2T00115373001	single-stranded DNA-binding chloroplastic isoform X1	0.613482	0.47947	0.530146	0.665308	1.02805	0.939804	0.926557	0.888604
GSBRNA2T00141414001	PREDICTED: uncharacterized protein LOC106340081	0.506706	0.244217	0.829038	0.586449	1.38395	1.28859	1.13226	1.50343
GSBRNA2T00144887001	coatomer subunit gamma	0.391404	0.396289	0.645152	0.446928	1.10225	1.73604	0.953153	0.84856
GSBRNA2T00015076001	soluble inorganic pyrophosphatase chloroplastic-like	0.432456	0.549609	0.278494	0.624506	1.2354	0.827811	0.866805	0.916737
GSBRNA2T00065736001	sister chromatid cohesion PDS5 homolog A isoform X1	0.163396	0.728154	0.0206469	0.941834	1.13264	0.937259	1.07312	0.996559
GSBRNA2T00032555001	dirigent 20-like	0.970404	0.724016	0.0802188	0.152622	1.18756	1.06951	0.885407	0.807498
GSBRNA2T00123049001	40S ribosomal S15a-5	0.678235	0.421995	0.0348224	0.11764	1.31509	1.32392	1.19448	0.838005
GSBRNA2T00056523001	dihydrolipoyl dehydrogenase chloroplastic	0.825223	0.0455062	0.632792	0.213863	0.963346	1.21092	0.906128	0.973012
GSBRNA2T00046798001	aspartic ase nepenthesin-2-like	0.302101	0.218928	0.151311	0.911029	1.79075	0.926853	1.16607	0.999427
GSBRNA2T00061002001	photosystem I reaction center subunit chloroplastic	0.523538	0.372206	0.912651	0.402326	1.40056	0.596222	0.990522	0.715541
GSBRNA2T00141652001	beta-galactosidase 6	0.100408	0.708968	0.728517	0.615787	1.46438	0.94093	0.957924	1.11449
GSBRNA2T00048580001	PREDICTED: uncharacterized protein LOC103867928	0.311638	0.896195	0.735113	0.545011	0.793375	1.02428	0.968261	0.941731
GSBRNA2T00085371001	ASPARTIC PROTEASE IN GUARD CELL 1-like	0.783684	0.545078	0.0378585	0.597963	1.08825	1.49362	0.712656	1.18972
GSBRNA2T00101444001	6,7-dimethyl-8-ribityllumazine chloroplastic-like	0.455241	0.297054	0.415011	0.733984	0.819381	1.03438	0.861866	0.912543
GSBRNA2T00150236001	ankyrin repeat domain-containing 13C-B-like	0.0155948	0.910955	0.085476	0.925796	0.865925	0.998507	0.925877	0.993166
GSBRNA2T00139667001	D-3-phosphoglycerate dehydrogenase chloroplastic	0.0735828	0.742419	0.644008	0.132242	1.34714	1.12529	1.18025	0.989585
GSBRNA2T00008669001	glutamate--cysteine chloroplastic	0.205377	0.31325	0.0624876	0.855038	0.827237	1.3677	0.964497	0.975643
GSBRNA2T00049969001	serine carboxypeptidase-like 45	0.9005	0.919717	0.491216	0.826516	1.10347	0.994092	1.13275	1.00533
GSBRNA2T00031018001	transmembrane 214-like	0.604223	0.312676	0.717722	0.178318	1.3372	1.28876	0.931991	0.856701
GSBRNA2T00071486001	plant intracellular Ras-group-related LRR 4-like	0.800892	0.662198	0.0252154	0.695075	1.17649	1.10281	1.21679	1.16927
GSBRNA2T00102707001	glycerophosphodiester phosphodiesterase GDPD5-like	0.281388	0.289541	0.137712	0.298309	1.24431	1.25747	1.40521	1.2245
GSBRNA2T00002322001	PREDICTED: uncharacterized protein At2g29880-like	0.639658	0.735681	0.143533	0.510028	1.01713	0.938882	0.699874	0.7449
GSBRNA2T00043302001	glycosyltransferase 6	0.252328	0.229181	0.812549	0.572394	1.46455	1.11936	1.05843	0.897577
GSBRNA2T00078745001	ATPase plasma membrane-type	0.572432	0.965556	0.0574207	0.811376	1.27972	0.999117	1.16214	0.97076
GSBRNA2T00000012001	U3 small nucleolar ribonucleo IMP4-like	0.0231086	0.416922	0.685606	0.317486	1.3849	0.943554	0.985129	1.2287
GSBRNA2T00045443001	glutamate dehydrogenase 2	0.823987	0.396502	0.560563	0.667008	0.960934	1.91898	0.942787	0.921438
GSBRNA2T00078150001	AT3g27570 MMJ24_12	0.52651	0.325833	0.818752	0.68651	0.870852	1.30186	0.978364	0.952631
GSBRNA2T00069580001	nicotinate-nucleotide pyrophosphorylase [carboxylating] chloroplastic	0.654723	0.161465	0.366534	0.488479	1.11532	1.07656	0.843585	0.886362
GSBRNA2T00085480001	PREDICTED: uncharacterized protein LOC106411680	0.542119	0.475092	0.679481	0.813951	1.47485	0.823461	0.86047	0.966521
GSBRNA2T00048533001	adenylate kinase chloroplastic-like	0.285584	0.0891533	0.949483	0.285322	1.03039	0.509478	0.999404	1.19488
GSBRNA2T00022543001	pentatricopeptide repeat-containing mitochondrial-like	0.724706	0.484734	0.972394	0.0996859	0.955597	1.07311	0.999685	1.11275
GSBRNA2T00092751001	PREDICTED: uncharacterized protein LOC106430866 isoform X1	0.540912	0.319263	0.471036	0.372871	1.20515	1.40698	1.1003	1.13849
GSBRNA2T00128117001	signal recognition particle 43 kDa chloroplastic	0.261246	0.91873	0.368483	0.614365	1.88536	0.99378	0.820317	1.06313
GSBRNA2T00054373001	T-complex 1 subunit alpha	0.680611	0.275992	0.939176	0.124955	1.25728	1.34194	1.00712	0.893942
GSBRNA2T00136000001	alternative NAD(P)H-ubiquinone oxidoreductase chloroplastic mitochondrial	0.97602	0.548752	0.883991	0.63011	1.03757	1.24261	0.985113	1.1293
GSBRNA2T00015850001	endoglucanase 25	0.955193	0.348112	0.48361	0.425044	1.06063	1.38666	0.618452	0.669568
GSBRNA2T00013332001	serine arginine-rich splicing factor RS40 isoform X1	0.132104	0.499893	0.123295	0.744821	1.67819	1.33405	1.49183	1.18069
GSBRNA2T00134454001	multiple C2 and transmembrane domain-containing 2-like	0.422864	0.319089	0.0890113	0.700201	1.15992	1.13233	1.09598	1.21893
GSBRNA2T00124882001	OTU domain-containing At3g57810-like	0.34191	0.219612	0.963384	0.330119	1.47671	1.07179	0.998719	0.842577
GSBRNA2T00044825001	PREDICTED: uncharacterized protein LOC106386257	0.303173	0.153385	0.515831	0.485503	1.3778	1.2707	1.10979	0.950506
GSBRNA2T00028785001	elongation factor 2-like	0.421965	0.127326	0.261793	0.660743	3.56921	0.679683	0.722078	0.965105
GSBRNA2T00077276001	SAL1 phosphatase-like	0.156396	0.492256	0.443893	0.206972	0.83002	1.05851	0.79641	0.94602
GSBRNA2T00083309001	lysosomal Pro-X carboxypeptidase-like	0.250795	0.680531	0.929774	0.798255	1.27497	1.05281	0.994129	1.08231
GSBRNA2T00118161001	chorismate chloroplastic-like	0.220887	0.482461	0.0633774	0.424379	0.632824	1.55146	0.849649	1.11401
GSBRNA2T00135403001	PREDICTED: uncharacterized protein LOC103846311	0.504831	0.396147	0.471636	0.490909	1.88762	2.15191	0.865364	0.798434
GSBRNA2T00157821001	5 -adenylylsulfate reductase chloroplastic	0.106665	0.585209	0.235269	0.960043	1.22025	0.892963	1.07312	0.998051
GSBRNA2T00070420001	zeaxanthin chloroplastic	0.133701	0.93985	0.25227	0.973495	0.901011	0.997719	1.27176	1.01125
GSBRNA2T00017888001	tryptophan--tRNA chloroplastic mitochondrial-like	0.573529	0.138553	0.954931	0.254838	0.768366	0.660259	1.01874	0.879338
GSBRNA2T00051518001	sucrose nonfermenting 4	0.363805	0.858345	0.78361	0.546437	1.10461	1.1731	0.956448	0.889889
GSBRNA2T00113625001	ATP-dependent Clp protease proteolytic subunit mitochondrial	0.15286	0.235362	0.779333	0.254661	1.19043	1.27356	1.01857	1.0678
GSBRNA2T00104207001	dicarboxylate transporter chloroplastic	0.280668	0.745481	0.00100262	0.667894	1.22634	1.04217	0.65937	0.899911
GSBRNA2T00148364001	hydroxymethylglutaryl- mitochondrial isoform X1	0.189447	0.738434	0.570457	0.406099	0.737293	0.948038	1.08203	0.871098
GSBRNA2T00116953001	60S ribosomal L36-2-like	0.424627	0.358886	0.0398801	0.493826	1.38845	0.759505	1.17004	1.0218
GSBRNA2T00044549001	carboxylate clamp-tetratricopeptide repeat	0.368664	0.506494	0.331718	0.276124	1.08033	1.36359	1.09788	0.979791
GSBRNA2T00140709001	GPR107-like	0.237007	0.366935	0.47421	0.269712	1.23282	1.23386	0.859588	0.753355
GSBRNA2T00130612001	myb-related 3R-1-like	0.711192	0.668048	0.182877	0.686336	0.955805	1.25349	1.1919	1.39354
GSBRNA2T00049358001	RESTRICTED TEV MOVEMENT 2-like	0.698876	0.0350271	0.530324	0.333054	0.972462	1.09359	0.926773	0.809074
GSBRNA2T00106413001	14-3-3 GF14 phi	0.259537	0.423152	0.0122066	0.619072	1.11967	0.942539	1.06677	0.962369
GSBRNA2T00082224001	atp4 (mitochondrion)	0.288297	0.302676	0.0475487	0.57806	1.14532	1.3462	1.07698	0.963335
GSBRNA2T00138969001	vesicle-associated 1-2	0.229534	0.0209333	0.544974	0.0289827	1.05764	1.10974	0.976836	0.832152
GSBRNA2T00149181001	eukaryotic translation initiation factor 4G-like isoform X1	0.285339	0.371757	0.278862	0.954413	0.860976	1.33013	1.30409	1.00902
GSBRNA2T00089697001	chromatin assembly factor 1 subunit A-like isoform X1	0.369295	0.906441	0.231745	0.983457	1.7745	0.996576	0.954559	1.01887
GSBRNA2T00084657001	40S ribosomal S2-2-like	0.469492	0.337783	0.989508	0.516559	0.881033	1.15636	1.0025	1.13073
GSBRNA2T00102456001	single-stranded DNA-binding mitochondrial-like isoform X1	0.975246	0.333644	0.322437	0.081237	1.05124	1.21564	1.25878	0.90496
GSBRNA2T00097325001	isoamylase chloroplastic isoform X1	0.259371	0.0703359	0.60791	0.587302	1.04396	1.38731	0.906564	0.891631
GSBRNA2T00076064001	JA-responsive 1	0.60596	0.865117	0.599704	0.385166	1.06312	0.979327	0.796451	1.21234
GSBRNA2T00041486001	PREDICTED: uncharacterized protein LOC106418863	0.359456	0.542689	0.358379	0.372332	1.31568	1.41165	1.17687	0.974019
GSBRNA2T00153512001	CAAX prenyl protease 1 homolog	0.321383	0.608641	0.117652	0.719404	1.05786	1.06851	0.733153	0.907097
GSBRNA2T00145382001	glutathione S-transferase F6-like	0.536437	0.140935	0.943863	0.832908	1.08887	1.36946	1.01242	1.08591
GSBRNA2T00049343001	F1F0-ATPase inhibitor	0.611651	0.710781	0.339344	0.0817296	0.85379	0.948078	0.925447	0.869747
GSBRNA2T00010268001	GDSL esterase lipase At5g18430	0.426881	0.507364	0.208909	0.983566	0.832184	1.07685	1.103	1.00211
GSBRNA2T00039626001	ABC transporter E family member 2	0.786144	0.236512	0.174303	0.0876633	0.964887	1.99782	1.29448	1.22982
GSBRNA2T00062288001	mediator of RNA polymerase II transcription subunit 15a-like isoform X1	0.484991	0.0193623	0.385978	0.579461	0.841352	1.25346	0.538355	0.773273
GSBRNA2T00128740001	ATP synthase subunit delta mitochondrial-like	0.164315	0.656593	0.0836188	0.125533	0.623068	2.07687	0.912388	0.550899
GSBRNA2T00109309001	non-specific lipid-transfer 5	0.659194	0.8911	0.527772	0.607593	1.37132	0.990653	0.799998	0.916201
GSBRNA2T00148350001	proteasome subunit alpha type-3	0.295639	0.81095	0.720958	0.254507	2.07461	1.06855	0.941061	1.19136
GSBRNA2T00004277001	40S ribosomal S13-2-like	0.160055	0.464615	0.6701	0.324949	1.37986	0.932882	0.899776	0.756367
GSBRNA2T00133753001	serine threonine- phosphatase PP1	0.54271	0.477444	0.521603	0.484838	2.05938	2.7024	1.35168	1.74697
GSBRNA2T00048269001	probable plastid-lipid-associated chloroplastic	0.684414	0.00441603	0.780713	0.48783	1.15012	0.738034	1.04219	0.843566
GSBRNA2T00115784001	copper chaperone for superoxide chloroplastic cytosolic-like isoform X1	0.734825	0.406691	0.345674	0.325508	1.26465	1.22978	0.773684	0.885344
GSBRNA2T00147152001	coatomer subunit beta -2 isoform X1	0.186131	0.863812	0.50249	0.0272332	1.43533	1.01271	1.06114	0.840622
GSBRNA2T00032011001	acyl-coenzyme A oxidase peroxisomal-like	0.60271	0.330461	0.948571	0.267081	1.16705	1.23536	1.01794	0.913051
GSBRNA2T00053183001	probable ubiquitin-conjugating enzyme E2 18	0.865263	0.257599	0.580646	0.0356455	1.25734	1.11303	0.862778	0.777499
GSBRNA2T00065681001	probable prefoldin subunit 2	0.566092	0.56768	0.461924	0.340114	0.840814	1.10301	1.11932	0.935766
GSBRNA2T00082255001	rps4 (mitochondrion)	0.272849	0.685816	0.138781	0.154479	1.13044	1.14743	0.919418	0.923474
GSBRNA2T00028993001	UDP-glucuronic acid decarboxylase 2-like	0.579283	0.331305	0.723837	0.568344	1.17904	1.29648	1.01947	1.24453
GSBRNA2T00015838001	pyridoxine pyridoxamine 5 -phosphate oxidase chloroplastic	0.431333	0.252896	0.807124	0.368076	1.24145	1.05872	1.02094	0.959956
GSBRNA2T00120473001	PREDICTED: uncharacterized protein LOC103854707	0.354092	0.179268	0.230195	0.519038	1.5471	1.05811	0.869664	0.917372
GSBRNA2T00036349001	60S ribosomal L39-1	0.0857876	0.570838	0.746836	0.523801	1.87899	1.30352	0.942426	1.23588
GSBRNA2T00111910001	UTP--glucose-1-phosphate uridylyltransferase 1	0.174253	0.743005	0.249384	0.509173	0.742582	1.0146	0.924487	1.08282
GSBRNA2T00021779001	nicastrin isoform X2	0.344539	0.672148	0.555558	0.596989	1.43951	0.881628	0.818207	1.06211
GSBRNA2T00072375001	NADH dehydrogenase [ubiquinone] 1 beta subcomplex subunit mitochondrial-like	0.848864	0.474359	0.667211	0.0758669	1.06764	1.09041	0.959803	0.855534
GSBRNA2T00015974001	serine carboxypeptidase-like 35	0.761368	0.597687	0.794531	0.362299	1.03665	0.829616	0.94785	1.11515
GSBRNA2T00131979001	nuclear-pore anchor-like	0.465185	0.376041	0.46179	0.342162	1.20421	1.21533	0.946395	0.770278
GSBRNA2T00084217001	long chain acyl- synthetase 1-like	0.184694	0.365412	0.481641	0.58137	0.882772	1.17871	0.757214	0.822408
GSBRNA2T00068861001	pyrophosphate-energized vacuolar membrane proton pump 1-like	0.0261955	0.372911	0.256727	0.400112	1.1812	0.879878	0.70781	0.909245
GSBRNA2T00028056001	pyruvate cytosolic isozyme-like	0.200959	0.88288	0.0760002	0.779243	1.13466	0.982914	0.927544	0.972047
GSBRNA2T00070797001	signal recognition particle receptor subunit beta-like	0.35155	0.0833511	0.96311	0.752289	1.10962	1.07317	1.01551	0.965066
GSBRNA2T00121815001	sm LSM6A	0.625297	0.359718	0.412091	0.251854	1.06451	1.0873	0.867344	0.778431
GSBRNA2T00155015001	triphosphate tunel metalloenzyme 3-like	0.632915	0.380516	0.883889	0.914285	1.45221	1.15275	0.986966	1.10519
GSBRNA2T00120865001	riboflavin synthase-like	0.741007	0.246681	0.150469	0.768673	1.08127	0.675763	0.531834	1.09951
GSBRNA2T00083030001	TRIGALACTOSYLDIACYLGLYCEROL chloroplastic-like isoform X1	0.779653	0.336435	0.527599	0.374943	1.06455	1.12634	0.980075	0.861046
GSBRNA2T00144428001	probably inactive leucine-rich repeat receptor kinase At5g48380	0.369785	0.313146	0.548892	0.240588	1.47823	1.28066	1.05309	1.19381
GSBRNA2T00027294001	aconitate hydratase 1-like	0.114923	0.485131	0.52233	0.377616	1.24668	1.46356	1.32294	0.867527
GSBRNA2T00016135001	60S ribosomal L31-1-like	0.39096	0.0860773	0.692521	0.598252	1.40036	0.775322	0.871859	1.06537
GSBRNA2T00148906001	inactive RESTRICTED TEV MOVEMENT 2-like	0.716529	0.0546443	0.312452	0.063312	1.1427	0.833649	1.13733	0.812734
GSBRNA2T00148530001	glucan endo-1,3-beta-glucosidase 7	0.195656	0.735154	0.828157	0.173181	0.772886	0.953924	1.04744	0.734804
GSBRNA2T00069655001	serine carboxypeptidase-like 28	0.290736	0.711179	0.207492	0.136389	1.34438	0.95813	0.837101	0.772545
GSBRNA2T00021675001	ras-related RABF2a	0.180945	0.0296852	0.590309	0.458431	0.907214	0.852688	1.01198	0.82072
GSBRNA2T00146651001	EMBRYO DEFECTIVE 1793	0.588537	0.635686	0.678414	0.719486	1.04794	1.22417	0.954048	0.975314
GSBRNA2T00082144001	NADH dehydrogenase subunit 2 (mitochondrion)	0.072568	0.212951	0.276957	0.0944681	0.833216	1.15118	0.961218	0.878536
GSBRNA2T00019455001	signal peptide peptidase-like 3	0.0569009	0.154945	0.876542	0.188671	0.776139	1.44939	1.05373	0.660541
GSBRNA2T00103034001	dol-P-Man:Man(6) c(2)-PP-Dol alpha-1,2-mannosyltransferase-like	0.698076	0.0936538	0.759402	0.0187465	1.0248	1.10535	0.957575	0.782932
GSBRNA2T00046349001	UDP-glucuronic acid decarboxylase 1	0.0588458	0.60235	0.382207	0.25873	1.23404	1.04293	1.13716	0.837737
GSBRNA2T00076859001	receptor-like serine threonine- kinase SD1-8	0.343176	0.0186515	0.761902	0.661755	1.25275	1.28624	1.10733	1.3313
GSBRNA2T00059484001	asparagine--tRNA cytoplasmic 2	0.721077	0.351654	0.3659	0.571784	1.19349	1.0741	0.847896	1.10738
GSBRNA2T00044672001	phospholipase D alpha 1	0.417316	0.969221	0.220792	0.520807	0.712297	0.999365	0.673232	0.728279
GSBRNA2T00060614001	PREDICTED: uncharacterized protein At5g06450-like	0.0485972	0.768735	0.0278544	0.237739	1.21665	1.03627	1.14879	0.909682

## Sheet: Rep1 peptide
Confidence Level	Sequence	PSM Ambiguity	# Proteins	# Protein Groups	Protein Group Accessions	Modifications	Activation Type	ΔScore	ΔCn	Rank	Search Engine Rank	phosphoRS Site Probabilities	QuanResultID	Precursor Area	QuanResultID	Quan Info	Quan Usage	127_C/127_N	128_C/128_N	129_C/129_N	130_C/130_N	126	127_N	127_C	128_N	128_C	129_N	129_C	130_N	130_C	131	q-Value	PEP	Peptides Matched	XCorr	Probability	# Missed Cleavages	Isolation Interference [%]	Ion Inject Time [ms]	Charge	m/z [Da]	MH+ [Da]	ΔM [ppm]	RT [min]	First Scan	Last Scan	MS Order	Ions Matched	Spectrum File
High	gQGGIQQLLAAEQEAQHIVNAAR	Unambiguous	1	1	GSBRNA2T00092270001	N-Term(TMT10ple)	HCD	1	0	1	1			3997066939	901531	Unique	Used	0.667105	0.39146	1.67666	1.09728	65210.4	6336.03	4226.8	92127.1	36064.1	43492.1	72921.5	24390.1	26762.6		0	3.242e-13	3083	9.35549	0	0	0	41	3	877.813	2631.42	2.4772	104.607	34151	34151	MS2	33/88	Si_7.raw
High	gGGQGGIQQLLAAEQEAQHIVNAAR	Unambiguous	1	1	GSBRNA2T00112090001	N-Term(TMT10ple)	HCD	1	0	1	1			8.9992e+08	901367	Unique	Used	1.08766	0.592416	1.52382	0.895033	22262.6	5900.77	6418.03	25222.8	14942.4	16928	25795.2	14360.5	12853.1		0	8.57847e-14	4790	9.12847	0	0	0	103	3	915.824	2745.46	-0.794114	103.986	33950	34265	MS2	37/96	Si_7.raw
High	gGGGGGYGGGGGYGGGGGGYGR	Unambiguous	2	1	GSBRNA2T00150906001	N-Term(TMT10ple)	HCD	1	0	1	1			270484914	760318	Unique	Used	2.34044	0.361306	2.18121	1.42603	151851	23342.5	54631.7	270453	97716.1	109188	238162	65867.7	93929.6	1680.36	0	1.587e-11	8246	7.9619	0	0	3.27836	119	2	960.432	1919.86	-0.920026	27.6944	6855	6855	MS2	34/42	Si_3.raw
High	rDGGGYGSGGGGGYGGR	Unambiguous	1	1	GSBRNA2T00150906001	N-Term(TMT10ple)	HCD	1	0	1	1			463013456	904978	Unique	Used	0.798136	0.432626	1.60912	1.14397	81991.1	18211.2	14535	140802	60914.8	77405.8	124555	49630.9	56776	4762.1	0	1.275e-08	7634	7.77399	0	1	16.1093	119	3	572.606	1715.8	-1.11882	17.8664	4165	4165	MS2	23/64	Si_8.raw
High	sIPTAIAAGATLAVTSALIDSGGQTTR	Unambiguous	1	1	GSBRNA2T00123165001	N-Term(TMT10ple)	HCD	1	0	1	1			8.76384e+07	755444	Unique	Used	1.30631	0.940763	2.59454	1.56331	11176	1314.05	1716.56	11347.4	10675.2	8816.01	22873.5	6123.11	9572.3		0	4.282e-09	1613	7.75679	0	0	1.36549	119	3	924.849	2772.53	0.4484	106.743	35013	35013	MS2	34/208	Si_2.raw
High	lNEQPVIVAHSENTFDGSGIR	Unambiguous	1	1	GSBRNA2T00018904001	N-Term(TMT10ple)	HCD	1	0	1	1			417072834	829510	Unique	Used	1.19339	0.510954	2.84523	1.88076	52154.9	13502.8	16114.1	88022	44975.2	36170.6	102914	23123.7	43490		0	3.386e-09	5730	7.40407	0	0	6.83774	76	3	838.104	2512.3	-0.230063	65.0347	20116	20116	MS2	28/80	Si_5.raw
High	rSVYEPLQTGLIAIDSmIPIGR	Unambiguous	1	1	GSBRNA2T00015387001	N-Term(TMT10ple); M17(Oxidation)	HCD	1	0	1	1				900601	Unique	Used	4.33464	0.920962	2.30656	1.55389	8863.38	815.258	3533.85	8010.98	7377.81	5914.56	13642.3	4561.65	7088.3		0	3.603e-09	1605	7.37334	0	1	4.94717	119	3	892.167	2674.49	2.50452	100.982	32992	33318	MS2	24/84	Si_7.raw
High	gQGGIQQLLAAEQEAQHIVNAAR	Unambiguous	1	1	GSBRNA2T00092270001	N-Term(TMT10ple)	HCD	1	0	1	1			1.89269e+06	930680	Unique	Used	0.938229	0.542447	2.37303	1.61906	6789.11	1203.45	1129.11	8066.97	4375.91	4619.6	10962.5	3655.21	5918.02		0	1.108e-09	3219	7.33704	0	0	41.6325	119	3	877.81	2631.42	-0.1214	101.62	33075	33374	MS2	30/88	Si_8.raw
High	eVAAFAQFGSDLDAATQALLNR	Unambiguous	1	1	GSBRNA2T00082162001	N-Term(TMT10ple)	HCD	1	0	1	1			2.33838e+07	696215	Unique	Used	0.820457	0.998811	2.27454	1.00517	5080.22	1623.61	1332.1	6108.7	6101.44	5600.96	12739.6	5503.3	5531.76		0	5.49e-07	6785	6.96638	0	0	6.34228	119	3	846.446	2537.32	1.80337	107.07	30026	30026	MS2	30/84	Si_11.raw
High	dFLFGTATSAYQVEGETHQDGR	Unambiguous	1	1	GSBRNA2T00005505001	N-Term(TMT10ple)	HCD	1	0	1	1			3.46037e+08	834774	Unique	Used	0.884386	0.647631	1.57909	1.5704	39655.9	13297.6	11760.2	60140.8	38949	35911.5	56707.7	25307.1	39742.2	740.459	0	2.222e-08	16132	6.95791	0	0	31.8621	119	3	886.762	2658.27	2.67155	82.0564	25928	25928	MS2	28/84	Si_5.raw
High	rVQLADQYLNEAALGDAnADAIGR	Unambiguous	3	1	GSBRNA2T00028746001	N-Term(TMT10ple); N18(Deamidated)	HCD	1	0	1	1				864732	Unique	Used	0.746777	0.852054	1.24573	1.14304	10804.3	5061.89	3780.1	17524.9	14932.1	14889.9	18548.8	10896.8	12455.5	755.677	0	1.597e-06	9565	6.83816	0	1	62.2389	119	3	925.48	2774.42	-1.01328	81.5776	25707	25965	MS2	27/92	Si_6.raw
High	gQGGIQQLLAAEQEAQHIVnAAR	Unambiguous	1	1	GSBRNA2T00092270001	N-Term(TMT10ple); N20(Deamidated)	HCD	1	0	1	1				838393	Unique	Used	0.852614	0.551994	1.42883	1.3293	21351.5	8904.24	7591.88	40182.5	22180.5	29371	41966.1	19235.9	25570.2		0	1.873e-12	3815	6.81356	0	0	73.0213	119	3	878.141	2632.41	2.64016	93.8772	29933	30280	MS2	31/88	Si_5.raw
High	rVQLADQYLNEAALGDAnADAIGR	Unambiguous	3	1	GSBRNA2T00028746001	N-Term(TMT10ple); N18(Deamidated)	HCD	1	0	1	1			128711744	835003	Unique	Used	0.985392	0.524923	1.02829	1.12265	34371.1	14362.8	14153	73711.4	38692.8	53198.9	54703.8	35497.2	39851	1115.23	0	1.225e-06	6831	6.75626	0	1	5.96733	119	3	925.483	2774.43	2.23535	82.7954	26180	26530	MS2	27/92	Si_5.raw
High	iEQYnREVTIVNTGTVLQVGDGIAR	Unambiguous	1	1	GSBRNA2T00015387001	N-Term(TMT10ple); N5(Deamidated)	HCD	1	0	1	1			5.79634e+07	807089	Unique	Used	0.55248	0.991989	1.71597	0.633736	21662.8	12522.9	6918.65	22591.9	22411	18094	31048.7	25938	16437.9		0	1.849e-08	3789	6.64605	0	1	7.66103	119	3	992.54	2975.6	1.58429	89.6474	27471	27471	MS2	30/96	Si_4.raw
High	gFGFVTmSSASEVQTAEQQFnGYELDGRPLR	Unambiguous	2	1	GSBRNA2T00096287001	N-Term(TMT10ple); M7(Oxidation); N21(Deamidated)	HCD	1	0	1	1			1.58912e+08	841259	Unique	Used	0.965563	0.496974	1.5815	1.66144	8169.16	3159.69	3050.88	15899.4	7901.61	10188.6	16113.3	7568.68	12574.9		0	1.382e-06	38414	6.5802	0	0	8.73165	119	4	917.692	3667.75	-2.0044	103.239	33098	33098	MS2	24/180	Si_5.raw
High	dFFnGAIGGFVAGASVLGYR	Unambiguous	2	1	GSBRNA2T00123165001	N-Term(TMT10ple); N4(Deamidated)	HCD	1	0	1	1			3.2952e+07	755406	Unique	Used	2.53975	0.923266	3.91695	1.31435	6724.71	608.811	1546.23	9195.31	8489.72	6023.99	23595.7	5731.05	7532.58		0	1.907e-07	5715	6.56973	0	0	4.62083	119	3	750.058	2248.16	-0.0938716	106.623	34971	34971	MS2	28/76	Si_2.raw
High	aLEEEIEDIGGHLNAYTSR	Unambiguous	2	2	GSBRNA2T00017351001;GSBRNA2T00076296001	N-Term(TMT10ple)	HCD	1	0	1	1			2.2713e+09	840133	Not Unique	Not Used	1.15082	0.71119	2.77181	1.1068	35720.6	8159.87	9390.57	32774.3	23308.7	21285	58998	28804	31880.3	984.032	0	2.228e-08	8443	6.50403	0	0	7.91833	119	3	782.732	2346.18	1.55175	99.562	31856	32019	MS2	28/72	Si_5.raw
High	dAESADEGDLPDPNQGASHLR	Unambiguous	1	1	GSBRNA2T00121443001	N-Term(TMT10ple)	HCD	1	0	1	1			3.71063e+09	794011	Unique	Used	1.19858	0.650324	3.41243	1.40086	20178.7	5035.19	6035.07	26673.6	17346.5	11180.6	38153	16640.9	23311.5		0	6.308e-07	16797	6.44139	0	0	0	73	3	808.38	2423.13	-0.884398	47.2566	12873	12873	MS2	27/80	Si_4.raw
High	dLTFQNTAGPDAHQAVAFR	Unambiguous	3	1	GSBRNA2T00019727001	N-Term(TMT10ple)	HCD	1	0	1	1			2.15286e+08	829192	Unique	Used	0.972314	0.762242	1.9758	1.29033	17532.1	7414.37	7209.09	32682.8	24912.2	21656.2	42788.2	17897.5	23093.7		0	7.237e-08	7343	6.39788	0	0	19.0793	119	3	763.395	2288.17	3.59853	64.0066	19764	19764	MS2	28/72	Si_5.raw
High	dITFQNTAGPDAHQAVAFR	Unambiguous	3	1	GSBRNA2T00019727001	N-Term(TMT10ple)	HCD	1	0	1	2			2.15286e+08	829192	Redundant	Not Used	0.972314	0.762242	1.9758	1.29033	17532.1	7414.37	7209.09	32682.8	24912.2	21656.2	42788.2	17897.5	23093.7		0	7.237e-08	7343	6.39788	0	0	19.0793	119	3	763.395	2288.17	3.59853	64.0066	19764	19764	MS2	28/72	Si_5.raw
High	rSVYEPLQTGLIAIDSmIPIGR	Unambiguous	1	1	GSBRNA2T00015387001	N-Term(TMT10ple); M17(Oxidation)	HCD	1	0	1	1			1.56721e+09	900507	Unique	Used	1.17807	1.40347	3.12279	1.13084	6118.32	768.203	904.999	3130.33	4393.33	1488.26	4647.52	2740.99	3099.62		0	4.451e-10	1626	6.39128	0	1	1.74757	119	4	669.376	2674.48	1.34626	100.632	32877	33208	MS2	26/126	Si_7.raw
High	gRDTLGQEINVTcEVQQLLGnNR	Unambiguous	3	1	GSBRNA2T00066465001	N-Term(TMT10ple); C13(Carbamidomethyl); N21(Deamidated)	HCD	0.047	0	1	1			5.95921e+08	840873	Unique	Used	0.967681	0.594104	1.75089	1.21627	39090.5	8821.35	8536.25	33920	20152	22796.8	39914.8	21870.4	26600.2		0	6.455e-11	8593	6.3778	0	1	3.23067	119	3	948.82	2844.45	-0.329431	101.971	32671	32671	MS2	30/88	Si_5.raw
High	iLAGPNFESEGLITADLDLGDIAR	Unambiguous	1	1	GSBRNA2T00114885001	N-Term(TMT10ple)	HCD	1	0	1	1			9.59433e+06	784621	Unique	Used	0.488285	0.872558	1.6726	1.48439	7710.03	2369.91	1157.19	8140.25	7102.84	7123.97	11915.6	4286.89	6363.41		0	2.886e-06	4742	6.25355	0	0	0	119	3	910.49	2729.46	0.0177966	106.544	34214	34214	MS2	27/92	Si_3.raw
High	nIAIGGVQEEVTHPSALR	Unambiguous	1	1	GSBRNA2T00040464001	N-Term(TMT10ple)	HCD	1	0	1	1			4.3455e+08	858825	Unique	Used	0.831064	0.490778	2.03008	1.32103	57235.4	12769.6	10612.4	73130.3	35890.7	36332.2	73757.3	20433.2	26992.8		0	1.523e-07	1698	6.2361	0	0	20.0434	76	3	707.395	2120.17	2.07396	62.497	19181	19181	MS2	26/68	Si_6.raw
High	lNLPILPTTTIGSFPQTVELRR	Unambiguous	2	2	GSBRNA2T00032694001;GSBRNA2T00111978001	N-Term(TMT10ple)	HCD	1	0	1	1			1.06664e+08	871575	Not Unique	Not Used	0.293749	0.547364	0.422987	0.246728	143326	90019.6	26443.2	238776	130697	222136	93960.6	240708	59389.4	8212.94	0	1.259e-10	297	6.19868	0	1	18.1854	119	3	899.196	2695.57	1.10048	105.612	33652	33652	MS2	19/84	Si_6.raw
High	rNPLGLDAEVSEAGENFSVGQR	Unambiguous	2	1	GSBRNA2T00150815001	N-Term(TMT10ple)	HCD	1	0	1	1			3.04434e+08	892481	Unique	Used	0.886754	0.844736	1.85251	1.26427	24011	8291.57	7352.58	31278.8	26422.4	26044.1	48246.8	20188.4	25523.5		0	1.312e-09	7120	6.08607	0	1	0	119	3	858.774	2574.31	-1.52554	73.9082	23844	23844	MS2	33/84	Si_7.raw
High	gRDTLGQEINVTcEVQQLLGNnR	Unambiguous	3	1	GSBRNA2T00066465001	N-Term(TMT10ple); C13(Carbamidomethyl); N22(Deamidated)	HCD		0.047	2	2			5.95921e+08	840873	Redundant	Not Used	0.967681	0.594104	1.75089	1.21627	39090.5	8821.35	8536.25	33920	20152	22796.8	39914.8	21870.4	26600.2		0	1.781e-10	8593	6.07567	0	1	3.23067	119	3	948.82	2844.45	-0.329431	101.971	32671	32671	MS2	30/88	Si_5.raw
High	sAQLIGQAIANNQAFITLR	Unambiguous	4	3	GSBRNA2T00058098001;GSBRNA2T00104604001;GSBRNA2T00145334001	N-Term(TMT10ple)	HCD	1	0	1	1			4.09953e+08	783278	Not Unique	Not Used	0.488145	0.874446	2.08171	2.75617	16050.3	3810.97	1860.31	16772.7	14666.8	12600.3	26230.2	8988.39	24773.5		0	1.663e-07	951	6.05551	0	0	23.4988	93	3	753.433	2258.28	0.578764	102.216	32724	32724	MS2	28/144	Si_3.raw
High	sAQDIANAELAPTHPIR	Unambiguous	1	1	GSBRNA2T00084358001	N-Term(TMT10ple)	HCD	1	0	1	1			6.00934e+08	856213	Unique	Used	0.961757	0.611536	2.13832	1.67134	25508	7298.47	7019.35	35400.9	21648.9	18963.2	40549.3	14839.4	24801.6		0	1.43e-07	2515	6.04944	0	0	0	77	3	678.371	2033.1	-0.299122	54.1181	16296	16296	MS2	30/128	Si_6.raw
High	eRPDALLPTmGGQTALNLAVALAESGALER	Unambiguous	1	1	GSBRNA2T00035008001	N-Term(TMT10ple); M10(Oxidation)	HCD	1	0	1	1			2.25174e+07	842156	Unique	Used	0.884314	0.886671	1.7884	1.41135	29940.5	8680.77	7676.53	38542.3	34174.3	26318	47067.2	18720.1	26420.6		0	1.071e-10	5114	6.0139	0	0	2.70959	119	3	1103.93	3309.77	0.41084	106.194	34096	34096	MS2	25/116	Si_5.raw
High	rPDQPFPTGQGGDGVGLLR	Unambiguous	4	2	GSBRNA2T00078679001;GSBRNA2T00106910001	N-Term(TMT10ple)	HCD	1	0	1	1			7.23743e+08	858887	Not Unique	Not Used	0.803885	0.797228	2.12299	1.35919	27897.6	11527.4	9266.69	27389.2	21835.4	17574.8	37311.1	15445.8	20993.7		0	7.921e-09	3766	5.97033	0	0	3.23706	119	3	732.729	2196.17	0.415585	62.6937	19249	19249	MS2	30/72	Si_6.raw
High	sAQLIGQAIANNQAFITLR	Unambiguous	4	3	GSBRNA2T00058098001;GSBRNA2T00104604001;GSBRNA2T00145334001	N-Term(TMT10ple)	HCD	1	0	1	1			42162006	755050	Not Unique	Not Used	1.68656	0.892505	3.12082	1.75995	21969.2	3989.5	6728.52	19373	17290.5	11011.2	34364.1	9544.18	16797.3	576.202	0	1.057e-06	890	5.96401	0	0	19.8763	119	3	753.432	2258.28	-0.232054	105.552	34580	34580	MS2	26/144	Si_2.raw
High	gGGQGGIQQLLAAEQEAQHIVNAAR	Unambiguous	1	1	GSBRNA2T00112090001	N-Term(TMT10ple)	HCD	1	0	1	1			1.09775e+08	871282	Unique	Used	0.972345	1.00964	1.5332	1.87717	4580.43	2848.84	2770.05	6529.19	6592.14	5675.75	8702.07	3011.1	5652.36		0	1.59e-07	4569	5.94888	0	0	0	119	3	915.825	2745.46	-0.194056	104.395	33275	33275	MS2	32/96	Si_6.raw
High	rADIGIAVADATDAAR	Unambiguous	4	1	GSBRNA2T00033394001	N-Term(TMT10ple)	HCD	1	0	1	1			1.32693e+09	857651	Unique	Used	1.07337	0.984519	1.91367	2.16713	32908.9	3719.24	3992.12	26991.8	26574	19628.1	37561.7	16656.1	36095.9		0	2.646e-06	2310	5.93774	0	1	2.20951	42	3	605.669	1814.99	0.662882	58.7267	17884	17884	MS2	27/60	Si_6.raw
High	iEQYNREVTIVNTGTVLQVGDGIAR	Unambiguous	1	1	GSBRNA2T00015387001	N-Term(TMT10ple)	HCD	1	0	1	1			4.5298e+07	836040	Unique	Used	0.333101	0.753323	1.55268	1.11882	30368.6	26748.3	8909.89	38885.2	29293.1	29210.5	45354.4	23971.7	26820.1	689.013	0	3.665e-09	2997	5.91889	0	1	0	119	3	992.212	2974.62	1.52568	86.1917	27330	27330	MS2	28/96	Si_5.raw
High	iVSEADGYQPHLIAPEQGYR	Unambiguous	1	1	GSBRNA2T00149177001	N-Term(TMT10ple)	HCD	1	0	1	1			4.0627e+08	860856	Unique	Used	0.422999	0.688888	1.99861	1.16192	25824.4	11823.2	5001.19	36207.6	24943	24405.4	48776.9	18401	21380.5		0	2.596e-06	8346	5.9115	0	0	6.02467	119	3	824.763	2472.27	0.612591	69.0492	21426	21426	MS2	25/76	Si_6.raw
High	lSGLGQQINYEAYTYPVER	Unambiguous	1	1	GSBRNA2T00119786001	N-Term(TMT10ple)	HCD	1	0	1	1			326501991	750237	Unique	Used	0.971488	0.746115	2.39158	1.19068	21273.6	4815.45	4678.15	19150.3	14288.4	10835.7	25914.5	12962.1	15433.7		0	1.283e-09	8040	5.90562	0	0	0	119	2	1215.63	2430.25	-0.438689	89.9802	29258	29258	MS2	26/36	Si_2.raw
High	tNEnGEEVGYnTEVYAAHEIDR	Unambiguous	1	1	GSBRNA2T00064241001	N-Term(TMT10ple); N4(Deamidated); N11(Deamidated)	HCD	1	0	1	1				771877	Unique	Used	1.1361	0.888584	2.22909	1.61629	11260.3	3720.9	4227.32	14534.7	12915.3	9778.42	21797	8397.73	13573.2		0	7.253e-07	35278	5.90323	0	0	45.0839	119	3	914.419	2741.24	1.19203	65.6745	20107	20107	MS2	26/168	Si_3.raw
High	hNVIDEYDEQSEVAER	Unambiguous	3	1	GSBRNA2T00154441001	N-Term(TMT10ple)	HCD	1	0	1	1			4.26532e+08	853813	Unique	Used	0.852562	0.842029	1.63126	1.64874	16084.2	4856.42	4140.4	22580.6	19013.5	14949.5	24386.5	9321.18	15368.2		0	1.056e-06	11816	5.89661	0	0	9.48362	119	3	721.344	2162.02	-0.793981	46.4082	13643	13643	MS2	26/60	Si_6.raw
High	aYGGGGGYGGGGGGYGGGGGGYGGGGDGGGY	Unambiguous	1	1	GSBRNA2T00008431001	N-Term(TMT10ple)	HCD	1	0	1	1			1.71421e+08	644831	Unique	Used	1.05327	0.756807	2.1453	1.43502	7656.36	2809.67	2959.34	15050.8	11390.5	8465.48	18161	6568.56	9425.99		0	3.948e-05	19019	5.86222	0	0	0	119	3	873.367	2618.09	4.04271	72.5833	20025	20025	MS2	22/120	Set1_1_new.raw
High	lNPLVSSLSLFDIANTPGVAADVGHINTR	Unambiguous	1	1	GSBRNA2T00033534001	N-Term(TMT10ple)	HCD	1	0	1	1			1.77995e+08	842194	Unique	Used	1.0237	0.522775	3.98792	1.15829	85909.9	14008.5	14340.5	98548.8	51518.9	38436.4	153281	50238.4	58190.8		0	6.002e-09	2364	5.85934	0	0	0	108	3	1074.26	3220.75	0.250251	106.318	34138	34138	MS2	27/112	Si_5.raw
High	sAQDIATAELAPTHPIR	Unambiguous	2	1	GSBRNA2T00098490001	N-Term(TMT10ple)	HCD	1	0	1	1			3504312662	856741	Unique	Used	0.770971	0.656774	1.96529	1.49123	34983.4	11625.7	8963.06	52439.4	34440.8	31165.9	61250	23898.3	35637.7		0	5.946e-07	2157	5.85898	0	0	9.94775	83	3	674.04	2020.1	1.09411	55.8046	16878	16878	MS2	28/128	Si_6.raw
High	gQGGIQQLLAAEQEAQHIVNAAR	Unambiguous	1	1	GSBRNA2T00092270001	N-Term(TMT10ple)	HCD	1	0	1	1			16099899	695737	Unique	Used	0.584637	0.597345	1.17237	1.10836	89215.4	39795.2	23265.8	130206	77778	101383	118858	66729.8	73960.4	4342.02	0	2.838e-10	3548	5.84101	0	0	33.2964	119	3	877.806	2631.4	-5.24669	105.531	29500	29500	MS2	29/88	Si_11.raw
High	lTGVTGGDQVAAAmGIYGPR	Unambiguous	1	1	GSBRNA2T00115248001	N-Term(TMT10ple); M14(Oxidation)	HCD	1	0	1	1			3.171e+08	744902	Unique	Used	2.4542	0.942472	3.26443	1.48293	20998.3	3378.79	8292.23	22741.7	21433.5	11690.7	38163.4	12319.9	18269.6		0	1.639e-06	5292	5.83966	0	0	32.1959	93	3	727.051	2179.14	-0.285439	72.9893	23381	23381	MS2	26/76	Si_2.raw
High	rPESGYGGATETEYGR	Unambiguous	1	1	GSBRNA2T00114316001	N-Term(TMT10ple)	HCD	1	0	1	1			1010224074	877140	Unique	Used	1.78819	0.620963	2.33715	1.53081	36232.3	6509.69	11640.6	57022.7	35409	25534.7	59678.3	21067.7	32250.6		0	3.472e-08	7617	5.80668	0	0	9.56359	119	3	653.649	1958.93	-4.73844	25.3572	6843	7230	MS2	23/60	Si_7.raw
High	lSGLGQQINYEAYTYPVER	Unambiguous	1	1	GSBRNA2T00119786001	N-Term(TMT10ple)	HCD	1	0	1	1			2254726256	750274	Unique	Used	0.691361	0.883256	3.09136	1.47909	113059	21106.3	14592.1	95101.5	83999	49406.9	152735	60896	90070.9		0	2.033e-06	8017	5.80068	0	0	7.17505	23	3	810.756	2430.25	0.937089	90.1004	29299	29299	MS2	24/72	Si_2.raw
High	tVSSGISGASYYTGTFSAVNR	Unambiguous	1	1	GSBRNA2T00113623001	N-Term(TMT10ple)	HCD	1	0	1	1			1.86391e+08	745202	Unique	Used	1.84471	0.935507	2.34088	2.13174	14520.2	4058.4	7486.56	15278.1	14292.7	12334.8	28874.2	7243.64	15441.6	586.478	0	1.98e-06	9053	5.79741	0	0	0	119	3	785.399	2354.18	0.108409	73.9341	23711	23711	MS2	28/160	Si_2.raw
High	sNYmSAGQINVPIVFR	Unambiguous	1	1	GSBRNA2T00142204001	N-Term(TMT10ple); M4(Oxidation)	HCD	1	0	1	1			1413861318	747328	Unique	Used	2.05993	0.710386	2.96022	2.51254	17858.5	3340.9	6882.02	25862.7	18372.5	14530.8	43014.5	8402.99	21112.9		0	5.985e-06	3645	5.78918	0	0	8.23757	67	3	681.03	2041.07	0.504158	80.6741	26050	26050	MS2	23/120	Si_2.raw
High	sLGLNLLGQPELVGSNPTVAFR	Unambiguous	1	1	GSBRNA2T00036077001	N-Term(TMT10ple)	HCD	1	0	1	1			3.55927e+08	755165	Unique	Used	0.968236	1.15637	1.00236	1.61274	61155.2	16447.2	15924.8	118563	137104	207475	207966	59463.5	95899		0	5.453e-07	915	5.7755	0	0	0	31	3	837.81	2511.42	0.730672	105.9	34706	34706	MS2	27/168	Si_2.raw
High	sIPTAIAAGATLAVTSALIDSGGQTTR	Unambiguous	1	1	GSBRNA2T00123165001	N-Term(TMT10ple)	HCD	1	0	1	1				696191	Unique	Used	0.951865	0.798673	1.63017	1.2828	9011.93	3785.89	3603.65	10241.9	8179.9	7166.44	11682.5	5997.18	7693.18		0	3.323e-07	1576	5.73912	0	0	24.2911	119	3	924.848	2772.53	-0.806412	106.99	29999	29999	MS2	27/208	Si_11.raw
High	eGTSNTSVEGVFAAGDVQDHEWR	Unambiguous	2	1	GSBRNA2T00024250001	N-Term(TMT10ple)	HCD	1	0	1	1			2.73185e+07	831623	Unique	Used	1.16715	0.663352	1.64173	1.48687	22931.1	5968.95	6966.65	37711	25015.7	23069.7	37874.2	15178.8	22568.9		0	1.04e-07	22827	5.73855	0	0	12.5889	119	3	907.422	2720.25	-8.85196	71.8473	22450	22450	MS2	27/88	Si_5.raw
High	fPGRDNESLAPIFTPAR	Unambiguous	2	1	GSBRNA2T00130145001	N-Term(TMT10ple)	HCD	1	0	1	1			140409600	862939	Unique	Used	1.18886	0.70975	1.80519	0.942762	27060.4	6608.51	7856.62	40087.2	28451.9	22128.9	39946.9	20376.8	19210.5		0	8.981e-07	3386	5.69958	0	1	3.9923	119	3	706.383	2117.13	0.336106	75.7689	23726	23726	MS2	26/64	Si_6.raw
High	sDIEREPIVSGYYQASIVSQR	Unambiguous	1	1	GSBRNA2T00023757001	N-Term(TMT10ple)	HCD	1	0	1	1			1.86065e+08	831566	Unique	Used	0.721073	0.814755	2.09565	1.48363	37286.9	12732	9180.73	54780.9	44633	37199	77956.1	30024.8	44545.6	679.336	0	2.262e-11	5306	5.67419	0	1	3.21753	119	3	876.128	2626.37	0.14955	71.6627	22387	22387	MS2	27/160	Si_5.raw
High	tAENFANYTGDQGYPGGR	Unambiguous	3	3	GSBRNA2T00054222001;GSBRNA2T00103066001;GSBRNA2T00136666001	N-Term(TMT10ple)	HCD	1	0	1	1			6645491112	740337	Not Unique	Not Used	2.97669	1.1346	2.29933	1.52204	26494.4	4062.81	12093.7	20475.4	23231.5	18832.1	43301.2	13337.3	20299.9		0	4.516e-08	10444	5.67375	0	0	0	119	2	1074	2147	-0.884607	58.6188	18347	18347	MS2	24/68	Si_2.raw
High	dREIDGLNEQLEEDSR	Unambiguous	3	1	GSBRNA2T00132023001	N-Term(TMT10ple)	HCD	1	0	1	1			122436890	826892	Unique	Used	0.996271	0.920562	1.92654	1.62014	51278.1	11626.5	11583.1	51246.6	47175.7	39906.2	76881.1	26194.1	42438.2		0	4.391e-07	9281	5.66936	0	1	28.542	119	3	716.353	2147.04	0.960369	56.6178	17223	17223	MS2	23/60	Si_5.raw
High	aAQDIAnAELAPTHPIR	Unambiguous	2	1	GSBRNA2T00099241001	N-Term(TMT10ple); N7(Deamidated)	HCD	1	0	1	1			323495033	824973	Unique	Used	1.18993	0.958984	2.98693	2.49065	49983.9	20265	24113.9	61185.5	58675.9	31546.8	94228.2	19840.4	49415.5		0	2.599e-06	2359	5.64526	0	0	34.3338	39	3	673.368	2018.09	0.923153	50.4371	15099	15099	MS2	26/64	Si_5.raw
High	rVNTTSLEEVASAIGPR	Unambiguous	1	1	GSBRNA2T00126267001	N-Term(TMT10ple)	HCD	1	0	1	1			2.40018e+08	921177	Unique	Used	0.509548	0.777664	1.61156	1.10645	39322.7	11381.8	5799.56	49241.4	38293.2	38832.2	62580.4	37069.8	41015.9	1334.85	0	2.273e-05	1733	5.54778	0	1	29.0686	53	3	677.047	2029.13	1.51744	68.9252	22197	22197	MS2	22/64	Si_8.raw
High	aVVAQFNADQLLTERPQVSALVR	Unambiguous	1	1	GSBRNA2T00139378001	N-Term(TMT10ple)	HCD	1	0	1	1			105814610	868551	Unique	Used	1.00277	0.560234	2.10476	1.28003	27612.4	8348.04	8371.19	41362.3	23172.6	23786.3	50064.4	19370.2	24794.4		0	2.615e-12	939	5.54265	0	0	1.65105	119	3	918.855	2754.55	1.38565	94.053	29936	29936	MS2	26/88	Si_6.raw
High	tNENGEEVGYnTEVYAAHEIDR	Unambiguous	1	1	GSBRNA2T00064241001	N-Term(TMT10ple); N11(Deamidated)	HCD	1	0	1	1				827894	Unique	Used	0.719687	0.850471	1.35789	1.54921	15482.4	6222.3	4478.11	22339.8	18999.4	18502.5	25124.4	10961.9	16982.2	739.177	0	1.573e-07	28593	5.53491	0	0	32.2298	119	3	914.093	2740.26	3.66744	59.8516	18334	18334	MS2	25/168	Si_5.raw
High	yGAGIGPGVYDIHSPR	Unambiguous	5	2	GSBRNA2T00032694001;GSBRNA2T00111978001	N-Term(TMT10ple)	HCD	1	0	1	1			2437598528	887081	Not Unique	Not Used	2.21752	0.933037	2.75259	1.60774	143488	20016.1	44386.2	118085	110178	112739	310326	69159.9	111191		0	4.808e-07	3325	5.5344	0	0	1.48105	6	3	630.003	1887.99	1.10975	56.5639	17852	17852	MS2	28/120	Si_7.raw
High	sAQDIALADLPPTHPIR	Unambiguous	1	1	GSBRNA2T00153650001	N-Term(TMT10ple)	HCD	1	0	1	1			110320494	859703	Unique	Used	0.816627	0.554281	2.30212	0.913918	28213.9	8566.24	6995.42	41147.9	22807.5	19282	44389.5	19862.1	18152.3		0	5.743e-07	1750	5.50344	0	0	5.34208	95	3	682.051	2044.14	-0.495057	65.3406	20154	20506	MS2	28/128	Si_6.raw
High	dLTFQnTAGPDAHQAVAFR	Unambiguous	3	1	GSBRNA2T00019727001	N-Term(TMT10ple); N6(Deamidated)	HCD	1	0	1	1			35047980	800475	Unique	Used	0.756196	0.927742	1.35674	1.38088	11350.9	6392.64	4834.09	20064.5	18614.7	17914.8	24305.9	10679.2	14746.7		0	3.985e-07	7594	5.50104	0	0	33.0547	119	3	763.723	2289.16	3.99377	68.3275	20168	20168	MS2	26/72	Si_4.raw
High	dITFQnTAGPDAHQAVAFR	Unambiguous	3	1	GSBRNA2T00019727001	N-Term(TMT10ple); N6(Deamidated)	HCD	1	0	1	2			35047980	800475	Redundant	Not Used	0.756196	0.927742	1.35674	1.38088	11350.9	6392.64	4834.09	20064.5	18614.7	17914.8	24305.9	10679.2	14746.7		0	3.985e-07	7594	5.50104	0	0	33.0547	119	3	763.723	2289.16	3.99377	68.3275	20168	20168	MS2	26/72	Si_4.raw
High	gSSQSQQSTSTASSTARPGLAAPR	Unambiguous	1	1	GSBRNA2T00065303001	N-Term(TMT10ple)	HCD	1	0	1	1			3.79128e+07	875923	Unique	Used	1.36929	0.667011	2.17841	1.06851	17536.3	3704.93	5073.12	22158.5	14780	11721.3	25533.8	12309	13152.4		0	1.436e-08	5675	5.48861	0	0	0	119	3	854.774	2562.31	-0.16646	21.6184	5501	5501	MS2	21/92	Si_7.raw
High	vQQANYFGSLTQASSIR	Unambiguous	3	1	GSBRNA2T00069156001	N-Term(TMT10ple)	HCD	1	0	1	1			219238104	745700	Unique	Used	1.34066	0.945408	4.23447	2.67705	35648.5	5062.29	6786.82	29237.6	27641.5	14533.6	61542	10926.8	29251.6		0	1.021e-05	3814	5.48421	0	0	38.4365	116	3	700.375	2099.11	0.795213	75.512	24259	24259	MS2	22/64	Si_2.raw
High	gGPTSVVIYDIHALQER	Unambiguous	1	1	GSBRNA2T00132683001	N-Term(TMT10ple)	HCD	1	0	1	1			1.13809e+09	864566	Unique	Used	0.86207	0.576631	2.61853	1.49822	22759.5	7355.68	6341.11	32459.1	18716.9	15321.2	40119.1	13199.7	19776		0	6.792e-06	2650	5.4837	0	0	4.70169	105	3	695.383	2084.13	0.426305	81.0427	25525	25525	MS2	27/64	Si_6.raw
High	lVTEADGYQPHLIAPEQGYR	Unambiguous	1	1	GSBRNA2T00071387001	N-Term(TMT10ple)	HCD	1	0	1	1			5.27317e+08	831303	Unique	Used	1.08229	0.53584	2.53011	1.5897	54771.7	21861	23660	101073	54159	41471.4	104927	35456.6	56365.5	808.942	0	1.544e-06	7112	5.48085	0	0	8.30486	119	3	829.435	2486.29	0.893667	70.8152	22097	22097	MS2	24/76	Si_5.raw
High	sSFGSSGSGYGGGGGGGAGSGNR	Unambiguous	1	1	GSBRNA2T00132541001	N-Term(TMT10ple)	HCD	1	0	1	1			1.11586e+07	759963	Unique	Used	0.976627	0.315266	1.90879	1.02353	16989.8	4046.58	3952	33224.8	10474.7	17041	32527.7	9616.98	9843.3		0	2.707e-09	8232	5.47734	0	0	0	119	2	1053.48	2105.94	-0.0780298	26.5305	6444	6444	MS2	27/88	Si_3.raw
High	aAQDVAVADLAPTHPIR	Unambiguous	1	1	GSBRNA2T00014587001	N-Term(TMT10ple)	HCD	1	0	1	1			776368599	856950	Unique	Used	0.766307	0.766074	1.87714	1.27616	27767.8	12245	9383.41	32702.8	25052.7	18566	34850.9	14535.5	18549.5		0	6.59e-07	1768	5.4689	0	0	33.3222	95	3	658.704	1974.1	0.211252	56.4716	17108	17108	MS2	28/64	Si_6.raw
High	gQGGIQQLLAAEQEAQHIVNAAR	Unambiguous	1	1	GSBRNA2T00092270001	N-Term(TMT10ple)	HCD	1	0	1	1			116367367	871396	Unique	Used	2.18538	0.762912	0.822622	1.17275	6578.12	1171.72	2560.65	14156.7	10800.3	11520.7	9477.2	5402.96	6336.32		0	7.516e-08	3114	5.46284	0	0	18.09	119	3	877.808	2631.41	-2.74163	104.932	33435	33435	MS2	27/88	Si_6.raw
High	iEEELGSEAVYAGANFR	Unambiguous	1	1	GSBRNA2T00048341001	N-Term(TMT10ple)	HCD	1	0	1	1			706253264	750354	Unique	Used	1.3406	0.78503	1.58179	1.33588	22517.2	6240.5	8366.02	26862.1	21087.5	22581.4	35719	11300.6	15096.3		0	9.152e-06	8583	5.45154	0	0	32.551	53	3	695.355	2084.05	-0.303149	90.3552	29387	29387	MS2	23/64	Si_2.raw
High	vVNNDEFGDYITEYDASYR	Unambiguous	1	1	GSBRNA2T00146410001	N-Term(TMT10ple)	HCD	1	0	1	1			7.40984e+08	752120	Unique	Used	1.36321	0.723185	1.52076	1.49028	18396.5	3423.86	4667.44	25920.7	18745.5	21196.6	32235.1	17371.1	25887.7		0	1.805e-06	16472	5.44764	0	0	12.7593	119	3	833.721	2499.15	-0.610129	96.0442	31338	31338	MS2	23/72	Si_2.raw
High	dSYLRPTSGYAFSSTSQVGGLAPDSR	Unambiguous	1	1	GSBRNA2T00111012001	N-Term(TMT10ple)	HCD	1	0	1	1			6.53545e+07	831558	Unique	Used	0.535597	0.958075	2.05594	1.75082	19596	5989.05	3207.72	24764.5	23726.2	19277.8	39633.8	10990.7	19242.8		0	4.962e-07	16665	5.43383	0	0	0	119	3	983.493	2948.46	1.73382	71.6357	22378	22378	MS2	24/100	Si_5.raw
High	eRPDALLPTmGGQTALNLAVALAESGALER	Unambiguous	1	1	GSBRNA2T00035008001	N-Term(TMT10ple); M10(Oxidation)	HCD	1	0	1	1			1.46696e+07	842157	Unique	Used	1.03578	0.635752	1.41727	1.36157	21445.4	6354.73	6582.11	25006.1	15897.6	21671.5	30714.3	13263.3	18058.9		0	4.76e-07	6847	5.42502	0	0	17.2527	119	4	828.198	3309.77	0.904682	106.196	34097	34097	MS2	28/174	Si_5.raw
High	rSVYEPLQTGLIAIDSMIPIGR	Unambiguous	1	1	GSBRNA2T00015387001	N-Term(TMT10ple)	HCD	1	0	1	1			8.85417e+06	901966	Unique	Used	0.983887	0.730284	1.82604	1.30988	14387.7	3366.29	3312.05	20313.7	14834.8	14761.8	26955.6	7956.29	10421.8		0	8.74e-07	1114	5.40808	0	1	5.05869	119	3	886.835	2658.49	1.85638	106.195	34666	34666	MS2	25/84	Si_7.raw
High	aNYRPYGIDFPQGATGR	Unambiguous	1	1	GSBRNA2T00091723001	N-Term(TMT10ple)	HCD	1	0	1	1			1.89038e+09	918270	Unique	Used	0.836598	0.860764	2.16777	1.21182	103443	24827.6	20770.7	151716	130591	105558	228825	87066	105508	3792.71	0	2.611e-07	5972	5.4011	0	0	11.1114	32	3	704.701	2112.09	2.25991	59.6151	18984	18984	MS2	25/64	Si_8.raw
High	vPIIVTGNDFSTLYAPLIR	Unambiguous	3	1	GSBRNA2T00028746001	N-Term(TMT10ple)	HCD	1	0	1	1			3.12638e+07	755338	Unique	Used	3.98249	0.640251	2.40939	2.10893	10452.6	1666.84	6638.16	13597	8705.51	8892.69	21426	4452.07	9389.12	1127.79	0	1.543e-06	475	5.39347	0	0	3.08094	119	3	773.45	2318.33	0.74503	106.415	34896	34896	MS2	21/72	Si_2.raw
High	aAVAAAETGLAPTHPVR	Unambiguous	1	1	GSBRNA2T00085924001	N-Term(TMT10ple)	HCD	1	0	1	1			4.57625e+09	882376	Unique	Used	1.00021	0.89632	1.56258	1.00849	59339.4	9666.31	9668.36	72209.5	64722.8	58164.3	90886.3	46199	46591.3		0	3.543e-06	1286	5.3819	0	0	2.10801	11	3	621.022	1861.05	1.01739	41.7474	12644	12644	MS2	28/64	Si_7.raw
High	iRNFYANFQVDEIGR	Unambiguous	1	1	GSBRNA2T00082162001	N-Term(TMT10ple)	HCD	1	0	1	1			2.5671e+08	924340	Unique	Used	0.283989	0.851479	0.934731	0.489051	33230.2	28963.5	8225.3	37286.7	31748.8	45641.8	42662.8	55916.4	27346	2839.98	0	7.548e-07	4792	5.36335	0	1	8.38924	118	3	691.036	2071.09	0.0879484	79.2006	25705	25705	MS2	25/56	Si_8.raw
High	sEAINHSFTYESPLPVGR	Unambiguous	1	1	GSBRNA2T00100720001	N-Term(TMT10ple)	HCD	1	0	1	1			2.84492e+08	859613	Unique	Used	1.21939	0.653496	1.82371	1.56195	26049.4	6798.37	8289.87	43671.7	28539.3	27662.8	50449	19222.7	30024.8		0	5.776e-06	6226	5.35901	0	0	4.9366	90	3	745.053	2233.15	0.289207	65.0538	20055	20055	MS2	22/136	Si_6.raw
High	lNLPILPTTTIGSFPQTVELRR	Unambiguous	2	2	GSBRNA2T00032694001;GSBRNA2T00111978001	N-Term(TMT10ple)	HCD	1	0	1	1			2.64715e+07	871580	Not Unique	Not Used	0.296368	0.602691	1.20259	0.830431	11957.8	4154.11	1231.15	15477.2	9327.95	10268.6	12348.9	8490.38	7050.67		0	2.574e-05	292	5.35887	0	1	10.5104	119	4	674.65	2695.58	2.25027	105.632	33658	33658	MS2	22/126	Si_6.raw
High	vVSEADGYQPHLIAPEQGYR	Unambiguous	1	1	GSBRNA2T00055149001	N-Term(TMT10ple)	HCD	1	0	1	1			5.9723e+08	859415	Unique	Used	0.920672	0.579571	0.922484	1.00354	40888.7	9965.09	9174.57	46719.8	27077.4	56144.1	51792	28303.1	28403.4	1282.68	0	3.104e-05	7971	5.3327	0	0	18.367	119	3	820.091	2458.26	0.700739	64.4185	19837	19837	MS2	21/76	Si_6.raw
High	gSALSALQGTNDEIGR	Unambiguous	1	1	GSBRNA2T00018251001	N-Term(TMT10ple)	HCD	1	0	1	1			252216564	741392	Unique	Used	0.865388	0.60614	2.05138	1.40639	79641.3	19269.4	16675.5	112651	68282	62306.3	127814	46275.2	65080.9	696.937	0	1.274e-07	3195	5.32818	0	0	2.38821	119	2	909.481	1817.95	-0.675483	61.9239	19510	19510	MS2	27/30	Si_2.raw
High	gALNVGAVLILPEGFELAPPDR	Unambiguous	1	1	GSBRNA2T00012636001	N-Term(TMT10ple)	HCD	1	0	1	1				755383	Unique	Used	2.14041	1.02705	1.74629	1.58586	11657.6	1582.78	3387.8	10505.5	10789.7	8111.64	14165.3	4713.04	7474.22		0	3.437e-06	948	5.32466	0	0	0	119	3	826.47	2477.39	-0.849627	106.554	34946	34946	MS2	27/84	Si_2.raw
High	gRQILTGVNYASAAAGIRDETGR	Unambiguous	1	1	GSBRNA2T00150758001	N-Term(TMT10ple)	HCD	1	0	1	1			6.25039e+08	672650	Unique	Used	0.483272	0.515653	1.23241	1.63399	3090.01	1087.52	525.57	4060.26	2093.68	4413.86	5439.67	2498.92	4083.21		0	2.11e-09	2760	5.32122	0	2	32.4062	119	4	652.106	2605.4	0.145104	63.3303	19365	19687	MS2	28/132	Si_10.raw
High	aVVAQFnADQLLTERPQVSALVR	Unambiguous	1	1	GSBRNA2T00139378001	N-Term(TMT10ple); N7(Deamidated)	HCD	1	0	1	1			122834534	809593	Unique	Used	1.03923	0.6567	2.24851	1.40105	26913.6	6164.4	6406.24	35025.5	23001.2	23453.9	52736.3	15951.8	22349.3		0	1.239e-10	1302	5.31801	0	0	2.02617	119	3	919.182	2755.53	0.718043	97.8036	30235	30235	MS2	23/88	Si_4.raw
High	rSSEESSSSESGAFPR	Unambiguous	1	1	GSBRNA2T00037497001	N-Term(TMT10ple)	HCD	1	0	1	1			8.27781e+07	905792	Unique	Used	0.76166	0.769814	2.43552	1.46433	18438.6	6972.51	5310.68	20193	15544.8	14315	34864.3	8490.5	12432.9		0	9.744e-07	7736	5.31733	0	1	0	119	3	643.644	1928.92	1.49693	20.3486	5062	5062	MS2	23/60	Si_8.raw
High	RSVYEPLQTGLIAIDSmIPIGR	Unambiguous	1	1	GSBRNA2T00015387001	M17(Oxidation)	HCD	1	0	1	1			2.1042e+08	929229	No Quan Labels	Not Used					5738.98	2969.14	1317.14	8839.11	6328.92	6864.59	11731.7	6411.12	6093.76		0	8.846e-07	2891	5.29811	0	1	0	119	3	815.777	2445.32	0.0689459	95.4285	31176	31176	MS2	27/84	Si_8.raw
High	hAGDLGNIIANADGVAETTLVDNQIPLTGPNSVVGR	Unambiguous	1	1	GSBRNA2T00045217001	N-Term(TMT10ple)	HCD	1	0	1	1			2.71489e+07	842064	Unique	Used	0.985821	0.774366	1.58967	1.28044	83698.2	28003.7	27606.6	109666	84921.8	84255.3	133938	59553.4	76254.3	2129.95	0	4.2e-10	10192	5.28294	0	0	5.30521	119	4	957.753	3827.99	-4.52438	105.9	33995	33995	MS2	31/210	Si_5.raw
High	aLSNQPISVAIEGGGR	Unambiguous	1	1	GSBRNA2T00095018001	N-Term(TMT10ple)	HCD	1	0	1	1			1.26248e+09	742255	Unique	Used	1.34623	0.691507	2.15302	1.2811	45997.8	9807.48	13203.2	69407.9	47996	35752.2	76975.3	38209.1	48949.7		0	1.566e-06	1543	5.2802	0	0	0	119	2	899.504	1798	-0.983031	64.6529	20464	20464	MS2	23/30	Si_2.raw
High	vALLSGQPQEGVAIEAR	Unambiguous	1	1	GSBRNA2T00127096001	N-Term(TMT10ple)	HCD	1	0	1	1			201303565	745173	Unique	Used	0.836844	1.28818	2.15252	1.67579	30209.5	9746.71	8156.47	32976.8	42480.2	30409.9	65458	26128	43785	837.401	0	1.802e-06	1298	5.27697	0	0	10.7851	119	2	984.06	1967.11	0.435943	73.844	23679	23679	MS2	18/32	Si_2.raw
High	aGSmDnGDGIAVGWLGHPVFR	Unambiguous	1	1	GSBRNA2T00055117001	N-Term(TMT10ple); M4(Oxidation); N6(Deamidated)	HCD	1	0	1	1			4.81443e+08	837147	Unique	Used	2.09828	0.904309	2.91943	1.76993	23112.7	6133.68	12870.2	26835.4	24267.4	15676.6	45766.8	15520.1	27469.5		0	1.103e-08	10849	5.26484	0	0	0.880703	119	3	801.398	2402.18	1.04188	89.7993	28554	28554	MS2	24/80	Si_5.raw
High	yRVENLYEGPLDDQYATAIR	Unambiguous	2	1	GSBRNA2T00069636001	N-Term(TMT10ple)	HCD	1	0	1	1			2.25499e+09	864324	Unique	Used	0.941144	0.942199	1.35025	1.49383	18802.9	6020.97	5666.6	21926.1	20658.8	21628.8	29204.3	11757.7	17563.9		0	7.017e-08	7238	5.26198	0	1	0	119	3	872.448	2615.33	0.107569	80.2589	25258	25258	MS2	25/152	Si_6.raw
High	fRnGIPLTTAAAANFTR	Unambiguous	2	1	GSBRNA2T00032142001	N-Term(TMT10ple); N3(Deamidated)	HCD	1	0	1	1			369278365	863318	Unique	Used	0.969094	0.70769	1.82288	1.06402	14289.4	5314.01	5149.78	20190.7	14288.8	13362.7	24358.7	13227.8	14074.8		0	1.755e-06	1895	5.25919	0	1	27.9413	119	3	684.38	2051.13	0.860064	76.9942	24144	24144	MS2	24/64	Si_6.raw
High	gDRPAYNTPQSGGGNFR	Unambiguous	2	1	GSBRNA2T00091052001	N-Term(TMT10ple)	HCD	1	0	1	1			138514969	907484	Unique	Used	1.11311	0.681085	2.35534	1.41477	56195.9	11081.1	12334.4	77684.3	52909.7	42055	99053.7	21639.6	30615	693.569	0	3.804e-06	6222	5.25061	0	0	17.6822	119	3	675.003	2022.99	-0.111462	25.5547	6937	6937	MS2	22/64	Si_8.raw
High	lVAGLPEGGVLLLENVR	Unambiguous	1	1	GSBRNA2T00097384001	N-Term(TMT10ple)	HCD	1	0	1	1			3.12509e+08	755235	Unique	Used	1.97522	0.95696	2.9889	1.48514	567459	47795.2	94406.3	331637	317363	210070	627879	172656	256418		0	3.919e-07	267	5.24229	0	0	4.80046	12	2	989.598	1978.19	-1.11696	106.107	34783	34783	MS2	25/32	Si_2.raw
High	vGTPEENVAHFFEVAQGIR	Unambiguous	2	1	GSBRNA2T00155107001	N-Term(TMT10ple)	HCD	1	0	1	1				870829	Unique	Used		0.643941	1.46418	3.05341	4366.32		1107.75	5138.04	3308.6	4583.66	6711.32	1228.96	3752.54		0	3.898e-06	5665	5.24053	0	0	22.7988	119	3	777.077	2329.22	1.58167	102.235	32635	32938	MS2	24/72	Si_6.raw
High	fYVVTDPNDDNPVNPRPGTLR	Unambiguous	2	1	GSBRNA2T00030617001	N-Term(TMT10ple)	HCD	1	0	1	1			10056446812	831824	Unique	Used	0.499887	0.774704	0.899064	1.0902	77951.4	43295	21642.6	165774	128426	151644	136337	96806.7	105538	2063.2	0	4.804e-07	6926	5.22532	0	0	0	44	3	872.452	2615.34	-0.0670843	72.4954	22672	22672	MS2	19/80	Si_5.raw
High	aRDAILSGNFDQVR	Unambiguous	1	1	GSBRNA2T00059546001	N-Term(TMT10ple)	HCD	1	0	1	1			247847161	885664	Unique	Used	0.564405	0.73425	1.74424	1.21113	189814	66453.4	37506.7	238555	175159	155783	271722	117757	142619		0	8.418e-07	2122	5.21951	0	1	23.5019	32	3	597.661	1790.97	-1.62785	52.0736	16284	16284	MS2	24/52	Si_7.raw
High	smVQQLNNDHSDAR	Unambiguous	1	1	GSBRNA2T00158037001	N-Term(TMT10ple); M2(Oxidation)	HCD	1	0	1	1			8.26537e+07	875326	Unique	Used	0.621947	0.708521	1.89837	1.95104	18003.2	8457.18	5259.91	24317.9	17229.7	16675.9	31657.1	8885.96	17336.9	645.887	0	1.108e-06	6685	5.20709	0	0	0	119	3	620.634	1859.89	0.655618	19.7962	4844	4844	MS2	23/104	Si_7.raw
High	aVGGSSLEDGQIELmLHR	Unambiguous	1	1	GSBRNA2T00139319001	N-Term(TMT10ple); M15(Oxidation)	HCD	1	0	1	1			6.14234e+07	829115	Unique	Used	1.11051	0.833128	2.00581	1.77809	16328.3	6143.72	6822.68	22056.2	18375.6	15872.3	31836.7	9714.85	17273.9		0	9.495e-06	5936	5.20171	0	0	0	119	3	719.71	2157.12	-0.937529	63.7603	19679	20028	MS2	22/68	Si_5.raw
High	aSGDYAIVISHNPDNDTTR	Unambiguous	3	2	GSBRNA2T00013257001;GSBRNA2T00121458001	N-Term(TMT10ple)	HCD	1	0	1	1			210682200	824945	Not Unique	Not Used	1.12856	0.760358	1.29583	1.08912	17068.1	4835.91	5457.59	29336.7	22306.4	29173.9	37804.6	26291	28633.9		0	1.895e-07	9587	5.18723	0	0	12.8264	119	3	759.043	2275.11	-0.926078	50.3462	15068	15068	MS2	23/72	Si_5.raw
High	gRDTLGQEINVTcEVQQLLGNNR	Unambiguous	3	1	GSBRNA2T00066465001	N-Term(TMT10ple); C13(Carbamidomethyl)	HCD	1	0	1	1			1.20761e+09	869993	Unique	Used	1.69747	0.690146	1.70509	1.0839	15766.7	1686.11	2862.11	15724.7	10852.3	12407.3	21155.6	14656.7	15886.4		0	1.241e-08	7930	5.17882	0	1	2.93818	119	3	948.493	2843.46	-0.0050332	99.1257	31619	31619	MS2	28/88	Si_6.raw
High	dYNPEQNEDNVLAR	Unambiguous	2	1	GSBRNA2T00043080001	N-Term(TMT10ple)	HCD	1	0	1	1			2135373039	738388	Unique	Used	1.18001	1.50424	2.381	3.2332	20275.1	6952.9	8204.53	35177.7	52915.8	31503.7	75010.3	12731.2	41162.6		0	6.299e-06	9267	5.17778	0	0	0	119	2	953.46	1905.91	-0.907799	52.4273	16179	16179	MS2	24/26	Si_2.raw
High	lIGSPPGYVGYTEGGQLTEAVR	Unambiguous	5	2	GSBRNA2T00042584001;GSBRNA2T00142211001	N-Term(TMT10ple)	HCD	1	0	1	1			303247864	749336	Not Unique	Not Used	1.37148	0.922464	1.871	1.77179	39174.2	7340.99	10068	49512.4	45673.4	41652.5	77931.8	22206	39344.4	649.98	0	1.668e-05	4300	5.17496	0	0	41.5777	119	3	831.778	2493.32	0.0447371	87.0916	28264	28264	MS2	25/84	Si_2.raw
High	aTAGDTHLGGEDFDNR	Unambiguous	9	2	GSBRNA2T00111511001;GSBRNA2T00069553001	N-Term(TMT10ple)	HCD	1	0	1	1			130566946	821167	Not Unique	Not Used	1.17373	0.65705	3.04866	1.38046	90327.4	16332.1	19169.5	84917.3	55794.9	33873.5	103269	34431.8	47531.7	1758.85	0	6.848e-08	6907	5.16416	0	0	34.369	119	2	952.949	1904.89	-1.35988	38.1359	10882	10882	MS2	23/30	Si_5.raw
High	lNPLVSSLSLFDIANTPGVAADVGHINTR	Unambiguous	1	1	GSBRNA2T00033534001	N-Term(TMT10ple)	HCD	1	0	1	1			2.40836e+08	842193	Unique	Used	2.18509	0.610086	3.057	0.94186	36014.4	4028.08	8801.72	39132.4	23874.1	17597.9	53796.8	21417.1	20171.9		0	3.992e-10	2980	5.16398	0	0	1.16263	83	4	805.945	3220.76	1.32626	106.316	34137	34137	MS2	23/168	Si_5.raw
High	gQGGIQQLLAAEQEAQHIVnAAR	Unambiguous	1	1	GSBRNA2T00092270001	N-Term(TMT10ple); N20(Deamidated)	HCD	1	0	1	1			9.78177e+07	838740	Unique	Used	1.39632	0.869301	1.93351	1.40649	4702.39	739.882	1033.11	4662.66	4053.26	3597.52	6955.84	2804.89	3945.06		0	6.964e-09	5304	5.15695	0	0	7.28169	119	4	658.856	2632.4	1.17001	95.0047	30315	30315	MS2	27/132	Si_5.raw
High	lLNATGIVVVPGSGFR	Unambiguous	2	1	GSBRNA2T00136759001	N-Term(TMT10ple)	HCD	1	0	1	1			1.38012e+08	752400	Unique	Used	0.840602	0.7507	2.01982	1.44203	57487.3	14324.6	12041.3	83545.1	62717.3	50076	101144	41648.5	60058.3	811.631	0	8.311e-06	585	5.15693	0	0	9.63286	119	2	915.045	1829.08	-0.615356	96.9438	31646	31646	MS2	20/30	Si_2.raw
High	aATDPVFPPGIVDVHGIQR	Unambiguous	2	2	GSBRNA2T00065999001;GSBRNA2T00135860001	N-Term(TMT10ple)	HCD	1	0	1	1			2.5722e+08	833211	Not Unique	Not Used	0.725085	0.76667	2.05492	1.37093	21717.8	7603.33	5513.06	28878	22139.9	18468.7	37951.6	15055.5	20640	783.174	0	8.287e-06	2336	5.15452	0	0	29.8464	119	3	740.078	2218.22	0.138254	76.9922	24202	24554	MS2	21/72	Si_5.raw
High	hLSDPFGNnLLTVIAGTAER	Unambiguous	1	1	GSBRNA2T00028150001	N-Term(TMT10ple); N9(Deamidated)	HCD	0.0136	0	1	1			1.47397e+07	842137	Unique	Used	1.93389	0.783644	1.9995	1.72409	57151.7	14590.7	28216.7	63597.2	49837.6	43272	86522.3	27729.7	47808.4		0	2.652e-06	3582	5.15434	0	0	11.9261	119	3	785.754	2355.25	-1.21405	106.131	34075	34075	MS2	23/76	Si_5.raw
High	rFEVVYNLLSTR	Unambiguous	1	1	GSBRNA2T00082233001	N-Term(TMT10ple)	HCD	1	0	1	1			1.24719e+06	953802	Unique	Used		0.505782	4.24878	2.78895	2772.34	1048.37		4918.86	2487.87	953.251	4050.15	907.08	2529.8		0	1.713e-05	1166	5.14376	0	1	24.4148	119	3	576	1725.99	0.828435	83.4406	26348	26643	MS2	22/44	Si_9.raw
High	lNEQPVIVAHSEnTFDGSGIR	Unambiguous	1	1	GSBRNA2T00018904001	N-Term(TMT10ple); N13(Deamidated)	HCD	1	0	1	1			5.23481e+07	800469	Unique	Used	0.726495	0.599723	2.48834	1.63513	12507.7	5773.42	4194.37	24675	14798.1	11370.9	28294.7	10016	16377.5		0	7.595e-07	6421	5.14269	0	0	34.047	119	3	838.434	2513.29	1.95281	68.308	20161	20161	MS2	23/80	Si_4.raw
High	vmQVTIAYNHFGEGLIQR	Unambiguous	4	2	GSBRNA2T00019898001;GSBRNA2T00120136001	N-Term(TMT10ple); M2(Oxidation)	HCD	1	0	1	1			1.69684e+09	893364	Not Unique	Not Used	0.59262	0.844695	1.96318	1.26721	45680.3	18282.6	10834.6	65808.9	55588.5	45721.1	89758.6	35133.8	44522.1	730.693	0	9.533e-08	4029	5.14094	0	0	42.3593	119	3	774.414	2321.23	-0.0237613	76.7939	24830	24830	MS2	20/68	Si_7.raw
High	sEEEAWAAGGSGILLR	Unambiguous	1	1	GSBRNA2T00113623001	N-Term(TMT10ple)	HCD	1	0	1	1				747263	Unique	Used	1.12514	0.898181	2.5768	1.53038	12335.4	4081.02	4591.71	14907.6	13389.7	10354.1	26680.5	8114.06	12417.6		0	2.406e-08	3767	5.13398	0	0	0	119	2	937.995	1874.98	1.01022	80.4663	25978	26334	MS2	24/60	Si_2.raw
High	rEDAQPLVFEVTER	Unambiguous	1	1	GSBRNA2T00138775001	N-Term(TMT10ple)	HCD	1	0	1	1			1.32643e+09	858114	Unique	Used	0.877752	0.82445	1.9234	1.52433	26457	8185.32	7184.68	33299.2	27453.5	21325.5	41017.6	16359.8	24937.8	1011.94	0	3.844e-05	3725	5.13037	0	1	14.3257	119	3	640.013	1918.02	0.21089	60.2069	18394	18394	MS2	22/52	Si_6.raw
High	lEGEEYLEIVDEFmEAAFTR	Unambiguous	1	1	GSBRNA2T00123568001	N-Term(TMT10ple); M14(Oxidation)	HCD	1	0	1	1			12243487	696250	Unique	Used	0.985192	0.788651	2.17823	1.46256	6998.8	1294.52	1275.35	7740.94	6104.9	5768.49	12565.1	3978.75	5819.15		0	1.507e-07	20867	5.12408	0	0	4.06021	119	3	879.426	2636.26	-0.638029	107.182	30064	30064	MS2	26/76	Si_11.raw
High	gPLVDEVHQQINPWISQVTR	Unambiguous	1	1	GSBRNA2T00129955001	N-Term(TMT10ple)	HCD	1	0	1	1			1.56403e+08	869238	Unique	Used	1.02354	0.671519	1.63822	0.898651	9388.13	3246.16	3322.58	15553	10444.1	10586.1	17342.4	9308.93	8365.49		0	9.537e-06	3296	5.11817	0	0	4.99923	119	3	849.129	2545.37	-0.315086	96.3579	30713	30713	MS2	23/76	Si_6.raw
High	nPIQEYQVAHIPGAR	Unambiguous	1	1	GSBRNA2T00057967001	N-Term(TMT10ple)	HCD	1	0	1	1			2.10403e+08	886985	Unique	Used	4.24782	0.59443	1.76785	1.3932	89946.3	13438.7	57085.1	100033	59462.4	70933.1	125399	46006.1	64095.9	1918.98	0	3.152e-05	2325	5.11748	0	0	36.3878	58	3	641.352	1922.04	-0.94195	56.2549	17745	17745	MS2	21/56	Si_7.raw
High	dQETTGFAWWAGNAR	Unambiguous	1	1	GSBRNA2T00067984001	N-Term(TMT10ple)	HCD	1	0	1	1			153438784	748808	Unique	Used	2.11403	1.29051	3.28618	2.01985	42724.8	5442.49	11505.6	26448.8	34132.6	18774.6	61696.7	13712.1	27696.3		0	4.846e-07	8785	5.11376	0	0	0	119	2	969.968	1938.93	-0.129113	85.3926	27680	27680	MS2	21/28	Si_2.raw
High	rmPTFFETFPVVLVDGDGIVR	Unambiguous	2	1	GSBRNA2T00055117001	N-Term(TMT10ple); M2(Oxidation)	HCD	1	0	1	1			3.20692e+08	931407	Unique	Used	1.3659	1.38068	2.0779	1.54457	46321.7	8542.13	11667.7	38933.2	53754.4	34638.8	71975.8	25591	39527.1		0	3.368e-07	4180	5.10634	0	1	1.13399	119	3	880.807	2640.41	0.0699691	105.793	34204	34204	MS2	16/80	Si_8.raw
High	iEcPNYEVVHAGnGYEIR	Unambiguous	1	1	GSBRNA2T00091153001	N-Term(TMT10ple); C3(Carbamidomethyl); N13(Deamidated)	HCD	1	0	1	1			5.42863e+08	830528	Unique	Used	1.53027	0.694496	1.84457	1.31072	30164.3	6866.16	10507.1	38484.5	26727.3	25763.3	47522.2	21431.8	28091.1		0	0.0001625	15495	5.09954	0	0	19.7616	119	3	784.049	2350.13	-0.49821	68.3161	21242	21242	MS2	22/68	Si_5.raw
High	rPEQSYGSGGYGGR	Unambiguous	1	1	GSBRNA2T00114316001	N-Term(TMT10ple)	HCD	1	0	1	1			694214337	905610	Unique	Used	1.57392	0.552527	2.18484	1.31933	168941	34988.8	55069.6	220885	122045	96024.2	209797	63433.9	83690.4		0	2.157e-06	5377	5.09943	0	0	34.9982	31	3	567.284	1699.84	2.03186	19.7895	4860	4860	MS2	26/52	Si_8.raw
High	aVVAQYNASQLITQR	Unambiguous	4	3	GSBRNA2T00058098001;GSBRNA2T00104604001;GSBRNA2T00145334001	N-Term(TMT10ple)	HCD	1	0	1	1			1858007769	742595	Not Unique	Not Used	1.29551	0.805308	2.76591	1.43659	46294.4	9304.11	12053.5	52781.9	42505.7	38608.9	106789	26149.3	37565.9	699.953	0	3.54e-06	1746	5.09928	0	0	0	119	2	946.034	1891.06	0.507326	65.7131	20838	20838	MS2	24/28	Si_2.raw
High	rGGGGYGSGGGGYGGGGGR	Unambiguous	1	1	GSBRNA2T00075122001	N-Term(TMT10ple)	HCD	1	0	1	1			385960094	659060	Unique	Used	0.85352	0.597493	2.6526	1.7509	14419.2	3761.31	3210.36	20370	12170.9	10252.8	27196.7	7239.29	12675.3		0	3.883e-07	6190	5.09765	0	1	14.1038	119	3	591.285	1771.84	-0.282346	15.8117	3450	3450	MS2	27/72	Si_10.raw
High	lYYGTAASAANYGGYGGNSDR	Unambiguous	1	1	GSBRNA2T00015915001	N-Term(TMT10ple)	HCD	1	0	1	1				742794	Unique	Used	1.40147	0.758129	2.24455	1.44159	24394.6	6147.38	8615.38	34973.2	26514.2	21622.3	48532.4	19575.9	28220.4		0	8.098e-06	13401	5.09102	0	0	29.7978	119	3	786.369	2357.09	-2.81685	66.3413	21058	21058	MS2	20/80	Si_2.raw
High	qFTPEQYAnDLISR	Unambiguous	1	1	GSBRNA2T00150758001	N-Term(TMT10ple); N9(Deamidated)	HCD	1	0	1	1			9.99731e+08	750242	Unique	Used	0.666248	0.746254	2.25924	1.58229	123471	36807.5	24522.9	206266	153927	188131	425032	108486	171657	1649.35	0	2.007e-05	7018	5.08561	0	0	2.01319	80	2	956.487	1911.97	0.786119	89.9998	29264	29264	MS2	19/26	Si_2.raw
High	tNEnGEEVGFNTEVYAAHEIDR	Unambiguous	1	1	GSBRNA2T00068846001	N-Term(TMT10ple); N4(Deamidated)	HCD	1	0	1	1				801446	Unique	Used	0.93776	0.629444	2.11069	1.50089	13612.7	3989.6	3741.29	20181.9	12703.4	9796.4	20677.2	9557.92	14345.4		0	5.609e-07	27316	5.0785	0	0	0	119	3	908.758	2724.26	0.226214	71.4736	21250	21250	MS2	25/168	Si_4.raw
High	vnSAGIANALIQHQWTPR	Unambiguous	1	1	GSBRNA2T00055650001	N-Term(TMT10ple); N2(Deamidated)	HCD	1	0	1	1			71179937	867364	Unique	Used	0.878916	0.685948	1.96083	1.05065	13969.2	4032.97	3544.64	20440.5	14021.1	10744.4	21068	8985.58	9440.73	974.325	0	2.512e-06	2986	5.07758	0	0	9.75969	119	3	736.068	2206.19	-1.03174	90.1527	28619	28619	MS2	26/68	Si_6.raw
High	hLSDPFGnNLLTVIAGTAER	Unambiguous	1	1	GSBRNA2T00028150001	N-Term(TMT10ple); N8(Deamidated)	HCD		0.0136	2	2			1.47397e+07	842137	Redundant	Not Used	1.93389	0.783644	1.9995	1.72409	57151.7	14590.7	28216.7	63597.2	49837.6	43272	86522.3	27729.7	47808.4		0	1.944e-06	3582	5.07734	0	0	11.9261	119	3	785.754	2355.25	-1.21405	106.131	34075	34075	MS2	25/76	Si_5.raw
High	nSFINAANTFPNFANSVTR	Unambiguous	1	1	GSBRNA2T00036077001	N-Term(TMT10ple)	HCD	1	0	1	1			8.78693e+08	751619	Unique	Used	2.00003	0.976129	1.58707	1.66366	24417.2	3468.82	6937.73	31208.1	30463.2	30537.7	48465.4	17827.7	29659.2		0	4.456e-06	7199	5.07215	0	0	35.9114	52	3	772.064	2314.18	0.149301	94.4245	30785	30785	MS2	25/72	Si_2.raw
High	dAESADEGDLPDPNQGASHLR	Unambiguous	1	1	GSBRNA2T00121443001	N-Term(TMT10ple)	HCD	1	0	1	1			1.05499e+08	824020	Unique	Used	0.999881	0.824832	2.07562	1.40674	12783.6	5059.68	5059.08	21136.9	17434.4	10571.2	21941.8	9804.69	13792.6		0	6.195e-06	16690	5.06504	0	0	0	119	3	808.381	2423.13	0.324655	47.3693	14047	14047	MS2	23/80	Si_5.raw
High	rIEIAGPEGSEEAAR	Unambiguous	1	1	GSBRNA2T00112218001	N-Term(TMT10ple)	HCD	1	0	1	1				880399	Unique	Used	1.4002	0.633373	1.88423	1.69595	56041.7	16203.5	22688.1	82831	52462.9	51419.3	96885.9	32270.7	54729.6	2579.22	0	1.669e-06	3913	5.06428	0	1	86.9436	119	3	605.325	1813.96	0.439118	35.5643	10452	10818	MS2	29/56	Si_7.raw
High	lAGQDANVTTVPVSVLR	Unambiguous	1	1	GSBRNA2T00054603001	N-Term(TMT10ple)	HCD	1	0	1	1			40197990	746252	Unique	Used	1.09436	0.853832	2.67441	2.41434	23944.2	7112.05	7783.16	37025.6	31613.6	24817.5	66372.1	11081.4	26754.3	861.584	0	1.008e-06	944	5.05609	0	0	8.99404	119	2	985.07	1969.13	2.16365	77.2575	24866	24866	MS2	23/32	Si_2.raw
High	vLVTGAAGQIGYALVPmIAR	Unambiguous	2	1	GSBRNA2T00002760001	N-Term(TMT10ple); M17(Oxidation)	HCD	1	0	1	1			609391182	755000	Unique	Used		1.1233	2.44879	1.71522	23734.2		3011.46	21440	24083.6	10864.1	26604	8171.37	14015.7		0	8.694e-06	635	5.04847	0	0	0	40	3	749.103	2245.29	-0.0787581	105.392	34525	34525	MS2	26/76	Si_2.raw
High	nSVATGEVYPLDSEVR	Unambiguous	1	1	GSBRNA2T00075481001	N-Term(TMT10ple)	HCD	1	0	1	1			148217772	741572	Unique	Used	1.38262	0.422381	2.62381	2.03842	25541.9	5049.13	6981.04	42751	18057.2	17543.3	46030.4	10354.8	21107.5		0	2.617e-06	5156	5.04729	0	0	0	119	2	983.01	1965.01	-0.521601	62.4872	19708	19708	MS2	23/30	Si_2.raw
High	iINEPTAASLAYGFER	Unambiguous	5	2	GSBRNA2T00027308001;GSBRNA2T00116115001	N-Term(TMT10ple)	HCD	1	0	1	1			1.10014e+09	750316	Not Unique	Not Used	1.28367	0.758	2.24019	1.2517	20767.7	3435.52	4410.09	20611.8	15623.7	10964.8	24563.3	9305.06	11647.2		0	0.0001084	2799	5.03789	0	0	10.3236	119	3	661.025	1981.06	1.1445	90.233	29345	29345	MS2	18/60	Si_2.raw
High	nIAIGGVQEEVTHPSALR	Unambiguous	1	1	GSBRNA2T00040464001	N-Term(TMT10ple)	HCD	1	0	1	1			519879800	888595	Unique	Used	1.33873	0.708302	1.84572	1.56029	49249.2	11640.6	15583.6	73151.8	51813.6	43573.7	80424.9	29533.8	46081.5		0	6.993e-08	1917	5.02514	0	0	10.4769	41	3	707.393	2120.17	-0.430584	61.4163	19536	19536	MS2	27/68	Si_7.raw
High	gRGGSTGYDNAVALPAGGR	Unambiguous	2	2	GSBRNA2T00016389001;GSBRNA2T00054097001	N-Term(TMT10ple)	HCD	1	0	1	1			2273844911	909986	Not Unique	Not Used	1.56545	0.76046	1.8416	1.57365	21835.2	6092.86	9538.07	24421.6	18571.7	18332.2	33760.6	11565.7	18200.4		0	0.00013	4289	5.01804	0	1	0	119	3	669.019	2005.04	0.205449	33.4398	9742	9742	MS2	21/72	Si_8.raw
High	dATNDFEDVGHSDTAR	Unambiguous	2	1	GSBRNA2T00078997001	N-Term(TMT10ple)	HCD	1	0	1	1			1.10041e+09	791771	Unique	Used	1.62735	1.16608	3.31725	2.38782	20823.6	3472.01	5650.19	14472.5	16876.1	10353.2	34344	6827.77	16303.5		0	2.998e-05	12308	5.012	0	0	20.8295	119	3	660.302	1978.89	-0.61845	39.1829	10171	10171	MS2	23/60	Si_4.raw
High	hSIDmHIPTLEDAFDR	Unambiguous	1	1	GSBRNA2T00007772001	N-Term(TMT10ple); M5(Oxidation)	HCD	1	0	1	1			272718273	949788	Unique	Used	1.79831	0.839786	2.81397	1.24809	13764.8	2755.27	4954.83	12670.6	10640.6	7545.29	21232.2	4244.23	5297.17		0	0.0001162	13304	5.01088	0	0	2.53568	80	4	536.268	2142.05	0.324789	68.2134	21425	21755	MS2	23/90	Si_9.raw
High	yAAISQDSGLVPIVEPEILLDGEHNIDR	Unambiguous	1	1	GSBRNA2T00136999001	N-Term(TMT10ple)	HCD	1	0	1	1			25404927	812057	Unique	Used	1.26501	0.854855	1.44329	1.45714	52245.6	17390.4	21998.9	79600.4	68046.8	74554.2	107604	38890.8	56669.5	1311.63	0	7.214e-09	5555	5.00829	0	0	6.74646	119	3	1098.25	3292.74	2.95131	105.888	32961	32961	MS2	26/216	Si_4.raw
High	aAVEEGILPGGGVALLYAAR	Unambiguous	1	1	GSBRNA2T00158347001	N-Term(TMT10ple)	HCD	1	0	1	1			5.22912e+08	754176	Unique	Used	1.53067	0.959066	2.86174	2.18671	11208.8	868.284	1329.06	11732.7	11252.5	5861.27	16773.4	4240.18	9272.05		0	1.733e-05	1100	5.00541	0	0	0	84	3	719.414	2156.23	-0.0157426	102.691	33606	33606	MS2	26/76	Si_2.raw
High	sVGSVVAVDQDPKTR	Unambiguous	1	1	GSBRNA2T00072741001	N-Term(TMT10ple)	HCD	1	0	1	1			4.05054e+08	850660	Unique	Used	2.40057	0.826567	1.58302	2.14623	16089.6	2133.42	5121.44	26480.5	21887.9	26690.1	42250.9	7182.57	15415.5		0	6.653e-05	1855	5.0037	0	1	2.44289	46	3	596.334	1786.99	0.368922	36.2306	10137	10137	MS2	24/112	Si_6.raw
High	tQQETSAALLLR	Unambiguous	1	1	GSBRNA2T00000252001	N-Term(TMT10ple)	HCD	1	0	1	1			2.33587e+08	768392	Unique	Used	1.41284	0.798999	1.99761	1.61723	25288.6	5380.04	7601.15	27379.7	21876.3	20273.5	40498.5	14229.4	23012.2		0	0.0002971	1539	4.99542	0	0	4.3198	71	3	520.637	1559.9	0.261499	54.3677	16171	16171	MS2	18/88	Si_3.raw
High	sSSLVGVITSNAGALNcR	Unambiguous	3	1	GSBRNA2T00019898001	N-Term(TMT10ple); C17(Carbamidomethyl)	HCD	1	0	1	1			141708859	747478	Unique	Used	0.791329	0.800984	2.13198	1.6949	14280.7	3040.57	2406.09	15506.5	12420.4	10502.4	22390.9	8956.31	15180		0	2.906e-06	3285	4.99113	0	0	7.60563	114	3	679.032	2035.08	0.706621	81.1504	26215	26215	MS2	23/136	Si_2.raw
High	eGNFDLVGNNTPVFFIR	Unambiguous	2	1	GSBRNA2T00112341001	N-Term(TMT10ple)	HCD	1	0	1	1			193006958	755128	Unique	Used	1.34044	1.05377	3.7455	1.95817	481105	109021	146137	535144	563917	351632	1317037	335150	656279	11891.9	0	9.558e-07	5087	4.98141	0	0	0	119	2	1084.57	2168.13	0.406766	105.79	34665	34665	MS2	21/32	Si_2.raw
High	fTQANSEVSALLGR	Unambiguous	3	1	GSBRNA2T00071632001	N-Term(TMT10ple)	HCD	1	0	1	1			8986056302	748703	Unique	Used	0.935279	0.745498	3.16436	1.65254	11136.1	2559.33	2393.69	12287.3	9160.13	6421.5	20319.9	6535.44	10800.1		0	0.0002653	2723	4.97822	0	0	0	119	3	574.652	1721.94	1.3524	85.0518	27563	27563	MS2	19/52	Si_2.raw
High	iSRGDGGSVFVLIR	Unambiguous	1	1	GSBRNA2T00015621001	N-Term(TMT10ple)	HCD	1	0	1	1			1.75317e+08	921109	Unique	Used	0.288996	0.657143	0.882393	0.616871	28331	25649.9	7412.72	43073.2	28305.2	50136.4	44240.1	33580.6	20714.9	959.288	0	3.643e-05	955	4.97575	0	1	7.79979	119	3	569.003	1705	-0.0513422	68.7076	22122	22122	MS2	21/52	Si_8.raw
High	vAPAYHLYTPEEVEAVISR	Unambiguous	2	1	GSBRNA2T00062317001	N-Term(TMT10ple)	HCD	1	0	1	1			1.17996e+09	867993	Unique	Used	1.80339	0.607819	3.70617	2.16537	28012.7	6028.99	10872.6	33726.7	20499.7	15022.6	55676.4	13815.5	29915.6		0	3.424e-07	3222	4.97269	0	0	4.71782	63	3	791.76	2373.27	0.682431	92.2184	29316	29316	MS2	23/72	Si_6.raw
High	gTGISEEFDEVPVQSR	Unambiguous	1	1	GSBRNA2T00113623001	N-Term(TMT10ple)	HCD	1	0	1	1			273485280	743062	Unique	Used	2.12435	0.766391	3.03474	1.19989	100414	16098.6	34199	101301	77636	66009.9	200323	54425.6	65304.7	1755.76	0	3.953e-07	5648	4.97137	0	0	16.6817	119	2	989.999	1978.99	-0.225647	67.186	21353	21353	MS2	21/30	Si_2.raw
High	rAEQQLVNDPSR	Unambiguous	1	1	GSBRNA2T00081082001	N-Term(TMT10ple)	HCD	1	0	1	1			3.18394e+09	906222	Unique	Used	0.852763	0.7901	2.32803	1.5361	158632	37554.5	32025.1	183986	145367	89668.6	208751	77692.8	119344		0	1.978e-05	3011	4.96807	0	1	5.14036	30	3	547.967	1641.89	-1.01112	21.6518	5535	5535	MS2	18/44	Si_8.raw
High	aFNPTQAEETYSmVTANR	Unambiguous	1	1	GSBRNA2T00067984001	N-Term(TMT10ple); M13(Oxidation)	HCD	1	0	1	1			855981259	745429	Unique	Used	1.88905	0.847328	1.93449	1.62669	39000.8	9486.53	17920.5	42744.7	36218.8	39157.9	75750.4	23944.1	38949.6	2790.75	0	1.304e-06	13847	4.96525	0	0	16.9348	119	3	759.033	2275.09	-0.410888	74.6544	23961	24321	MS2	19/68	Si_2.raw
High	gHQHGEDPPAYPYLHIR	Unambiguous	1	1	GSBRNA2T00093559001	N-Term(TMT10ple)	HCD	1	0	1	1			1.32735e+08	682462	Unique	Used	1.02601	0.656092	1.84957	1.21724	41196.1	13037.8	13377	46488.1	30500.5	30602.1	56600.6	24753.4	30130.7	1404.9	0	2.803e-05	11803	4.96503	0	0	22.4705	119	5	444.029	2216.12	-0.963699	33.7961	9399	9399	MS2	22/128	Si_11.raw
High	gAPEQILDLAnARPDLR	Unambiguous	1	1	GSBRNA2T00137797001	N-Term(TMT10ple); N11(Deamidated)	HCD	1	0	1	1			1361253456	803792	Unique	Used	0.803637	1.0289	3.25552	2.29664	42091.1	11579.1	9305.42	46856.8	48211	30191	98287.2	15492.7	35581.2		0	2.479e-09	2361	4.96244	0	0	3.95939	82	3	693.718	2079.14	0.22827	79.0089	23838	23838	MS2	26/64	Si_4.raw
High	vmQVTIAYnHFGEGLIQR	Unambiguous	4	2	GSBRNA2T00019898001;GSBRNA2T00120136001	N-Term(TMT10ple); M2(Oxidation); N9(Deamidated)	HCD	1	0	1	1			94944516	833945	Not Unique	Not Used	0.942407	0.694477	1.55782	1.23216	25542	8351.37	7870.4	43688.4	30340.6	31959.4	49786.9	19013.8	23428.1		0	4.197e-06	4988	4.95895	0	0	6.24579	119	3	774.742	2322.21	0.209692	79.3604	25011	25011	MS2	26/68	Si_5.raw
High	tQSFLTWESLESVRR	Unambiguous	3	1	GSBRNA2T00136469001	N-Term(TMT10ple)	HCD	1	0	1	1			2.23473e+08	924612	Unique	Used	0.493335	0.555967	1.07733	0.535459	33421.2	19468.9	9604.69	59835.1	33266.3	46150.6	49719.3	54884.8	29388.5	654.557	0	3.403e-07	4097	4.95841	0	1	5.77912	119	3	690.039	2068.1	0.542324	80.0932	26007	26007	MS2	26/112	Si_8.raw
High	vQQANYFGSLTQASSIR	Unambiguous	3	1	GSBRNA2T00069156001	N-Term(TMT10ple)	HCD	1	0	1	1			8.14079e+07	745710	Unique	Used	1.88513	0.910603	4.83288	1.70589	45733.1	4623.06	8715.06	29725.4	27068	11361.4	54908.2	18583.6	31701.6		0	6.653e-08	3978	4.95048	0	0	4.46195	119	2	1050.06	2099.11	0.249162	75.544	24270	24270	MS2	23/32	Si_2.raw
High	lVAGLPEGGVLLLENVR	Unambiguous	1	1	GSBRNA2T00097384001	N-Term(TMT10ple)	HCD	1	0	1	1			536784260	755234	Unique	Used		1.68492		2.07894	111773			81383.5	137125		112437	33374.5	69383.5		0	0.000136	213	4.94939	0	0	0.570788	4	3	660.068	1978.19	-0.198137	106.105	34782	34782	MS2	25/64	Si_2.raw
High	nSDIVEmASYAPLFVNTnDRR	Unambiguous	2	1	GSBRNA2T00060236001	N-Term(TMT10ple); M7(Oxidation); N18(Deamidated)	HCD	0.0385	0	1	1			2.09444e+08	805523	Unique	Used	1.24396	0.821675	1.79481	1.64573	17363.1	3981.53	4952.85	22549.1	18528	16482.6	29583.1	11969.8	19699		0	7.523e-08	17662	4.94308	0	1	0	119	3	886.772	2658.3	-0.30431	84.5767	25743	25743	MS2	25/80	Si_4.raw
High	nRELEVIHcR	Unambiguous	2	2	GSBRNA2T00076200001;GSBRNA2T00141424001	N-Term(TMT10ple); C9(Carbamidomethyl)	HCD	1	0	1	1			6.05286e+08	661121	Not Unique	Not Used	1.14616	0.802863	0.707248	0.875505	46693.4	19165.2	21966.3	55830.4	44824.2	63660	45023.4	45840.6	40133.7	1484.81	0	0.002049	2701	4.94303	0	1	11.4065	73	3	518.95	1554.84	-0.484486	22.3897	5735	5735	MS2	20/36	Si_10.raw
High	iVGEEHYETAQQVKQTLQR	Unambiguous	2	1	GSBRNA2T00066465001	N-Term(TMT10ple)	HCD	1	0	1	1			2.85359e+08	943996	Unique	Used	0.749392	0.680595	1.25357	1.06581	14939.6	7324.19	5488.69	16885.8	11492.4	16846.9	21118.8	11969.4	12757.2		0	2.623e-05	5351	4.93857	0	1	14.8572	119	4	622.335	2486.32	-0.0982597	49.2656	14976	14976	MS2	25/108	Si_9.raw
High	nLNNSQYEVQIISPR	Unambiguous	1	1	GSBRNA2T00094450001	N-Term(TMT10ple)	HCD	1	0	1	1			86921541	742576	Unique	Used	0.640722	0.809286	1.97966	1.35834	21017.3	6222.39	3986.82	26403.2	21367.8	24191.6	47891.2	20963.2	28475.1		0	5.296e-07	3371	4.93517	0	0	0	119	2	1002.54	2004.07	1.24086	65.6529	20817	20817	MS2	23/28	Si_2.raw
High	rATEEEIQAQR	Unambiguous	3	1	GSBRNA2T00135377001	N-Term(TMT10ple)	HCD	1	0	1	1			1.94545e+08	905453	Unique	Used	1.08646	0.724407	2.28258	1.17277	84371.6	21901.8	23795.5	105471	76404.3	64412.1	147026	53501.5	62744.9		0	0.0001385	3176	4.93363	0	1	6.85783	37	3	520.616	1559.83	0.148329	19.3129	4687	4687	MS2	17/40	Si_8.raw
High	rVVVVDDSIVR	Unambiguous	5	1	GSBRNA2T00130863001	N-Term(TMT10ple)	HCD	1	0	1	1			1.32175e+08	913449	Unique	Used	2.15687	0.827464	1.96989	1.49929	70901.8	22499	48527.3	83642.6	69211.2	58232.6	114712	37416.9	56098.9	1042.06	0	1.254e-05	618	4.92835	0	1	13.3984	100	3	495.97	1485.9	0.85887	44.4161	13630	13630	MS2	23/40	Si_8.raw
High	eNTEGEYSGLEHQVVR	Unambiguous	3	1	GSBRNA2T00136469001	N-Term(TMT10ple)	HCD	1	0	1	1			697673357	853459	Unique	Used	1.15095	0.753734	2.26368	2.14604	25171.4	5453.49	6276.68	28097.5	21178	17551	39729.8	9056.43	19435.5		0	3.751e-07	8520	4.92613	0	0	11.577	119	3	692.678	2076.02	0.130207	45.2659	13250	13250	MS2	25/60	Si_6.raw
High	iQELNVYEFNEGDR	Unambiguous	1	1	GSBRNA2T00096101001	N-Term(TMT10ple)	HCD	1	0	1	1			466766010	748258	Unique	Used	1.86683	1.18371	6.10781	2.58543	130376	18496.8	34530.4	94176.5	111478	40255.4	245872	28272.3	73095.9		0	7.687e-06	7899	4.92016	0	0	1.90564	88	2	977.989	1954.97	-0.586781	83.6387	27074	27074	MS2	23/26	Si_2.raw
High	rAILPILQAEEDER	Unambiguous	4	1	GSBRNA2T00141976001	N-Term(TMT10ple)	HCD	1	0	1	1				656166	Unique	Used	0.891247	0.38742	0.897858	1.11918	24795.3	25580.1	22798.2	38932.6	15083.3	19318	17344.8	15038.9	16831.2	30009.5	0	3.546e-05	967	4.91605	0	1	50.2158	119	3	628.025	1882.06	-0.294617	109.216	32621	32960	MS2	22/52	Set1_1_new.raw
High	iIGATNPAASEPGTIR	Unambiguous	2	1	GSBRNA2T00034263001	N-Term(TMT10ple)	HCD	1	0	1	1			2070070104	739480	Unique	Used	1.38156	0.549579	3.92479	1.46042	366645	71405.7	98651.5	470256	258442	195021	765414	194583	284174	4718.11	0	1.068e-05	1638	4.90491	0	0	0	25	2	899.007	1797.01	-0.434159	55.9185	17398	17398	MS2	21/30	Si_2.raw
High	NAYTNLGTDENAQLLDIR	Unambiguous	1	1	GSBRNA2T00112175001		HCD	1	0	1	1			5.37637e+07	745900	No Quan Labels	Not Used					11411.6	4838.02	3606.41	19285.7	12607.2	11867.9	24837.8	7896.49	14691.9		0	9.042e-05	7452	4.89662	0	0	0	119	2	1011	2020.99	-0.566123	76.144	24479	24479	MS2	19/34	Si_2.raw
High	lEGDRESTLGFVDLLR	Unambiguous	2	2	GSBRNA2T00015407001;GSBRNA2T00066463001	N-Term(TMT10ple)	HCD	1	0	1	1				655917	Not Unique	Not Used	3.00703	0.599035	1.10077	1.26682	102632	52052.4	156523	182544	109350	72167.5	79439.5	87984.2	111460	190579	0	1.963e-06	3007	4.89412	0	1	2.92681	52	3	683.71	2049.12	-1.02966	108.275	32315	32641	MS2	27/60	Set1_1_new.raw
High	rcESAcPTDFLSVR	Unambiguous	1	1	GSBRNA2T00152253001	N-Term(TMT10ple); C2(Carbamidomethyl); C6(Carbamidomethyl)	HCD	1	0	1	1			2043315404	916101	Unique	Used	0.610125	0.574063	1.20347	1.14099	119168	34977.8	21340.8	226375	129954	142347	171310	141382	161316		0	1.955e-06	6754	4.89353	0	1	42.3066	18	3	642.984	1926.94	-0.054395	52.7353	16575	16575	MS2	21/52	Si_8.raw
High	aAEGGGAVEEYDYLPFFYSR	Unambiguous	1	1	GSBRNA2T00129427001	N-Term(TMT10ple)	HCD	1	0	1	1			2.51024e+07	755187	Unique	Used	1.34146	0.802521	3.10346	2.16062	28838.7	7526.85	10097	35105.2	28172.7	19759.8	61324	15057.2	32533	706.204	0	2.082e-06	18458	4.88879	0	0	26.379	119	3	824.064	2470.18	0.311711	105.965	34730	34730	MS2	21/76	Si_2.raw
High	vQQANYFGSLTQASSIR	Unambiguous	3	1	GSBRNA2T00069156001	N-Term(TMT10ple)	HCD	1	0	1	1			2.03761e+08	775013	Unique	Used	1.08787	0.874302	2.54224	1.61388	24201.5	5404.63	5879.56	33770.7	29525.8	19863.2	50496.9	13384	21600.1		0	6.99e-06	4669	4.88757	0	0	22.9851	119	3	700.374	2099.11	-0.338778	75.5802	23577	23577	MS2	26/64	Si_3.raw
High	dITFVNSAGPNAEQAVALR	Unambiguous	2	1	GSBRNA2T00149122001	N-Term(TMT10ple)	HCD	1	0	1	1			2.02345e+07	747093	Unique	Used		1.17974	1.8038	1.41598	6994.61	3124.27		9867.08	11640.6	10197.5	18394.3	8991.07	12731.2		0	2.119e-06	4007	4.88752	0	0	8.7024	119	2	1101.59	2202.17	1.39452	79.9258	25791	25791	MS2	25/36	Si_2.raw
High	sGGGGGYGGGGGGYGGGGGR	Unambiguous	1	1	GSBRNA2T00008564001	N-Term(TMT10ple)	HCD	1	0	1	1			9.25516e+07	758075	Unique	Used	4.75524	0.517097	3.92347	2.72856	54247	7348.68	34944.7	82228.8	42520.3	38645	151623	20851.9	56895.6	711.794	0	5.118e-10	5846	4.8867	0	0	0	119	2	865.396	1729.78	-0.238351	20.2786	4263	4263	MS2	27/76	Si_3.raw
High	aGSmDnGDGIAVGWLGHPVFR	Unambiguous	1	1	GSBRNA2T00055117001	N-Term(TMT10ple); M4(Oxidation); N6(Deamidated)	HCD	1	0	1	1			5.21291e+07	836402	Unique	Used	1.38379	0.892261	1.52507	1.81866	17007.4	5316.66	7357.14	23283.2	20774.7	19091.6	29116	10017.8	18219		0	3.706e-07	10823	4.88592	0	0	27.4114	119	3	801.399	2402.18	2.0328	87.3636	27728	27728	MS2	26/80	Si_5.raw
High	hWITINQLYTVPTR	Unambiguous	4	2	GSBRNA2T00008150001;GSBRNA2T00058697001	N-Term(TMT10ple)	HCD	1	0	1	1			121551185	923745	Not Unique	Not Used	0.793243	0.4911	1.16471	0.690552	35917	15812.5	12543.1	58140.4	28552.8	35127.3	40913	34943.4	24130.2	1482.8	0	5.506e-05	1274	4.88498	0	0	38.7923	119	3	657.706	1971.1	0.904723	77.277	25049	25049	MS2	21/52	Si_8.raw
High	qTTGIVGLDVVPNAR	Unambiguous	2	1	GSBRNA2T00036857001	N-Term(TMT10ple)	HCD	1	0	1	1			2098631968	744253	Unique	Used	0.979712	0.530381	1.46627	1.12935	30866.9	8832.19	8653	55559.1	29467.5	36960.5	54194.1	27489.8	31045.6	814.072	0	7.467e-06	1134	4.88224	0	0	15.9205	119	2	885.009	1769.01	-0.190448	70.9266	22664	22824	MS2	20/28	Si_2.raw
High	aAVTPAFAPAFAGLnGLDVSLAR	Unambiguous	1	1	GSBRNA2T00021223001	N-Term(TMT10ple); N15(Deamidated)	HCD	1	0	1	1			27892997	871803	Unique	Used		0.539073	2.03971	2.59174	5178.58		1125.36	9491.9	5116.82	4662.11	9509.35	2866.58	7429.41		0	3.086e-06	2618	4.88163	0	0	2.07107	119	3	820.453	2459.34	-2.08944	106.349	33903	33903	MS2	28/88	Si_6.raw
High	eVTIVNTGTVLQVGDGIAR	Unambiguous	1	1	GSBRNA2T00015387001	N-Term(TMT10ple)	HCD	1	0	1	1			55404195	749707	Unique	Used	1.39925	1.48502	3.71049	1.3243	22680.1	3583.05	5013.58	8078.09	11996.1	7009.74	26009.6	8289.49	10977.7		0	1.347e-06	1392	4.87963	0	0	29.6213	119	2	1086.12	2171.22	-0.0207392	88.2899	28675	28675	MS2	20/36	Si_2.raw
High	iANLALAGLTVAPLVVR	Unambiguous	2	1	GSBRNA2T00081602001	N-Term(TMT10ple)	HCD	1	0	1	1			14223095	755347	Unique	Used	1.20783	0.998693	2.1213	2.06039	38599.1	11530.5	13927	58111.9	58036	43405.4	92075.7	27466.2	56590.9	1102.24	0	3.506e-06	35	4.87754	0	0	27.4355	119	2	960.614	1920.22	-0.269129	106.443	34906	34906	MS2	21/32	Si_2.raw
High	rFPTLASDIAAAANEALER	Unambiguous	1	1	GSBRNA2T00055149001	N-Term(TMT10ple)	HCD	1	0	1	1			3.21408e+07	930397	Unique	Used		0.685756	2.68569	1.08354	4048.41		1042.17	5240.75	3593.87	3223.57	8657.5	3566.55	3864.51		0	1.645e-06	2495	4.87412	0	1	4.42341	119	3	749.077	2245.22	0.670467	100.405	32704	33007	MS2	25/72	Si_8.raw
High	aAQDIANAELAPTHPIR	Unambiguous	2	1	GSBRNA2T00099241001	N-Term(TMT10ple)	HCD	1	0	1	1			2.56368e+09	856293	Unique	Used	0.683387	0.628475	2.42724	1.84442	101349	14041.4	9595.72	93475.4	58746.9	59766.9	145068	44132.6	81399.3		0	7.519e-07	1968	4.87262	0	0	1.81894	6	3	673.04	2017.1	0.836402	54.3731	16384	16384	MS2	32/64	Si_6.raw
High	lVTGSPEGYAGHVDGR	Unambiguous	3	1	GSBRNA2T00049724001	N-Term(TMT10ple)	HCD	1	0	1	1			1.20284e+08	853879	Unique	Used	1.06963	0.5683	1.8921	1.4396	19875.6	4963.59	5309.19	27273.8	15499.7	16323.4	30885.5	11761.8	16932.4		0	4.46e-05	3875	4.87077	0	0	20.4648	119	3	615.322	1843.95	0.251837	46.6261	13717	13717	MS2	23/60	Si_6.raw
High	nAYTNLGTDENAQLLDIR	Unambiguous	1	1	GSBRNA2T00112175001	N-Term(TMT10ple)	HCD	1	0	1	1			225058900	747564	Unique	Used	0.764034	0.872987	2.31366	2.20204	19565.1	5522.17	4219.12	23983.5	20937.3	16185.9	37448.7	11295.6	24873.5		0	6.741e-06	5880	4.86906	0	0	21.5779	119	3	750.725	2250.16	1.15124	81.4213	26309	26309	MS2	23/68	Si_2.raw
High	dSIRPDTGLVSVmAVNNEIGVVQPmEEIGR	Unambiguous	1	1	GSBRNA2T00030354001	N-Term(TMT10ple); M13(Oxidation); M25(Oxidation)	HCD	1	0	1	1			37061959	806753	Unique	Used	1.36398	0.759994	2.35453	1.6656	9685.17	1200.99	1638.13	10785.3	8196.74	6750.58	15894.5	5114.68	8519		0	1.134e-06	14203	4.86831	0	0	0	119	3	1162.93	3486.79	2.47233	88.5533	27100	27100	MS2	22/116	Si_4.raw
High	yGAGIGPGVYDIHSPR	Unambiguous	5	2	GSBRNA2T00032694001;GSBRNA2T00111978001	N-Term(TMT10ple)	HCD	1	0	1	1			108900088	857307	Not Unique	Not Used	0.808032	0.656631	1.15358	0.908665	28241.3	9536.16	7705.52	36540.6	23993.7	35640.3	41114	23936.9	21750.6	711.641	0	6.721e-05	3422	4.8657	0	0	25.5332	117	3	630.002	1887.99	0.139906	57.6079	17501	17501	MS2	21/120	Si_6.raw
High	icRNETINEEGR	Unambiguous	2	1	GSBRNA2T00079010001	N-Term(TMT10ple); C2(Carbamidomethyl)	HCD	1	0	1	1			173242840	906513	Unique	Used	0.434242	0.449192	0.529445	0.568936	48138.3	39485.2	17146.1	146691	65892.3	135195	71578.1	89892.5	51143.1	1461.25	0	0.000991	5943	4.86091	0	1	2.27362	119	3	573.96	1719.86	0.0552056	22.5633	5861	5861	MS2	20/44	Si_8.raw
High	gGGGYGSGGGGYGGGGGR	Unambiguous	1	1	GSBRNA2T00075122001	N-Term(TMT10ple)	HCD	1	0	1	1			178828880	758110	Unique	Used	0.944586	0.446478	3.01717	1.74001	92569.4	10990.2	10381.2	162644	72616.7	47635.6	143725	25103.7	43680.7		0	1.098e-08	4286	4.85233	0	0	0	119	2	808.376	1615.74	2.29575	20.388	4302	4302	MS2	28/34	Si_3.raw
High	gETAETSHTAER	Unambiguous	4	4	GSBRNA2T00014747001;GSBRNA2T00072955001;GSBRNA2T00092156001;GSBRNA2T00126708001	N-Term(TMT10ple)	HCD	1	0	1	1			2.66234e+08	903465	Not Unique	Not Used	0.728989	0.802703	4.26881	1.64947	27097.6	7954.82	5798.98	22398.7	17979.5	9981.97	42611.1	11694.6	19289.8		0	0.0005919	5603	4.85188	0	0	0	119	3	506.585	1517.74	1.06124	12.8221	2426	2426	MS2	19/44	Si_8.raw
High	rQTIEAnLALR	Unambiguous	2	1	GSBRNA2T00066465001	N-Term(TMT10ple); N7(Deamidated)	HCD	1	0	1	1			257740840	881780	Unique	Used	1.04151	0.810281	2.32124	1.75989	60863.5	17140.8	17852.3	67761.3	54905.7	43517.5	101015	29570.2	52040.4	1195.56	0	1.407e-06	1237	4.85141	0	1	15.6912	119	3	505.633	1514.88	-1.38223	39.881	11984	11984	MS2	18/40	Si_7.raw
High	gVVNEAVEQIAYADR	Unambiguous	2	1	GSBRNA2T00066398001	N-Term(TMT10ple)	HCD	1	0	1	1			6.54628e+07	747372	Unique	Used	1.80944	0.618772	2.10416	1.4212	27171.9	5719.74	10349.5	45202.6	27970.1	22528.4	47403.5	16147.9	22949.5		0	7.177e-07	4047	4.85025	0	0	0	119	2	931.992	1862.98	-1.9521	80.8111	26098	26098	MS2	18/28	Si_2.raw
High	aAQDIAnAELAPTHPIR	Unambiguous	2	1	GSBRNA2T00099241001	N-Term(TMT10ple); N7(Deamidated)	HCD	1	0	1	1			9.75714e+07	857468	Unique	Used	1.08955	0.57962	1.71997	1.45549	34829.4	10553	11498	66395.8	38484.3	42645.5	73349.1	29657.8	43166.7	2491.28	0	8.97e-08	2190	4.85	0	0	35.0992	119	3	673.367	2018.09	-0.710026	58.1272	17679	17679	MS2	25/64	Si_6.raw
High	lAEmPADSGYPAYLAAR	Unambiguous	2	1	GSBRNA2T00022872001	N-Term(TMT10ple); M4(Oxidation)	HCD	1	0	1	1			2.18459e+09	744114	Unique	Used	0.788395	0.823479	2.63458	1.52367	32712.6	9596.65	7565.95	34515.1	28422.4	21135.4	55682.9	18682.4	28465.7		0	0.0001515	6464	4.84845	0	0	28.3056	55	3	681.015	2041.03	2.56881	70.4893	22511	22511	MS2	21/64	Si_2.raw
High	lIEEQETDRGDRPR	Unambiguous	1	1	GSBRNA2T00140323001	N-Term(TMT10ple)	HCD	1	0	1	1			2259092832	936859	Unique	Used	0.902151	0.764512	1.45727	1.31473	37082.9	15666.7	14133.7	61122.2	46728.7	42461.5	61877.9	24734.5	32519.1	698.646	0	0.0004428	4976	4.8474	0	1	14.5968	94	4	486.509	1943.01	-0.625281	25.4232	6767	6767	MS2	24/78	Si_9.raw
High	sHGAVWVTDNVPTGPLQFR	Unambiguous	1	1	GSBRNA2T00034551001	N-Term(TMT10ple)	HCD	1	0	1	1			93868805	924012	Unique	Used	0.919712	0.572267	1.42643	1.35468	15021.7	4984.96	4584.73	29182.4	16700.1	17296	24671.6	15590.2	21119.7		0	8.363e-07	4131	4.84666	0	0	15.0909	119	3	770.745	2310.22	0.212744	78.1386	25343	25343	MS2	23/144	Si_8.raw
High	aAVDSNSQVGSIFQVLR	Unambiguous	5	2	GSBRNA2T00075109001;GSBRNA2T00108093001	N-Term(TMT10ple)	HCD	1	0	1	1			297492492	751312	Not Unique	Not Used	1.19307	1.06822	1.84977	1.57304	13134.8	3335.52	3979.52	14161.2	15127.2	11532.4	21332.2	10709.7	16846.8		0	0.0002442	2460	4.84495	0	0	13.1431	101	3	674.039	2020.1	0.368977	93.4379	30446	30446	MS2	21/64	Si_2.raw
High	sIPEGAVVcNVEHHVGDR	Unambiguous	2	1	GSBRNA2T00121458001	N-Term(TMT10ple); C9(Carbamidomethyl)	HCD	1	0	1	1			58639773	944882	Unique	Used	0.61017	0.596268	1.35496	0.798189	24740.6	11519.5	7028.88	39230.3	23391.8	28709.3	38900	23073.8	18417.3	703.446	0	0.0003725	6178	4.8438	0	0	33.1678	119	4	551.783	2204.11	0.0779332	52.1421	15959	15959	MS2	23/204	Si_9.raw
High	rPPGYAFLDFEDSR	Unambiguous	3	1	GSBRNA2T00080424001	N-Term(TMT10ple)	HCD	1	0	1	1			3.93818e+09	892703	Unique	Used	1.16264	0.681479	2.12631	1.42064	61111.7	14540.6	16905.5	77346.7	52710.1	50793.8	108003	33549.1	47661.1	742.823	0	1.136e-05	4573	4.8365	0	0	25.1943	100	3	633.658	1898.96	0.222193	74.6194	24090	24438	MS2	19/52	Si_7.raw
High	tGQPLVYGGWPNHDFR	Unambiguous	1	1	GSBRNA2T00146410001	N-Term(TMT10ple)	HCD	1	0	1	1			10169984296	890155	Unique	Used		0.39914	2.16679	1.94264	144368	32371.6		148006	59075	150392	325868	167538	325466		0	2.766e-06	4479	4.83588	0	0	0.10575	3	3	691.689	2073.05	1.58936	66.3951	21260	21260	MS2	27/120	Si_7.raw
High	aAAEEAVFSALPEATVmRPATmIGTEDR	Unambiguous	1	1	GSBRNA2T00068570001	N-Term(TMT10ple); M17(Oxidation); M22(Oxidation)	HCD	1	0	1	1			1.45438e+09	805752	Unique	Used	0.794352	1.08288	2.00293	1.54459	15761.6	3169.66	2517.82	13039.8	14120.5	10726.4	21484.3	6314.8	9753.79		0	6.542e-06	25602	4.83118	0	0	1.73105	61	4	799.653	3195.59	0.530807	85.3175	25996	25996	MS2	21/162	Si_4.raw
High	rVQLADQYLnEAALGDAnADAIGR	Unambiguous	3	1	GSBRNA2T00028746001	N-Term(TMT10ple); N10(Deamidated); N18(Deamidated)	HCD	1	0	1	1			1239262920	864001	Unique	Used	2.06015	0.677964	1.12248	1.17335	13350.1	5717.67	11779.3	22539	15280.7	18535.6	20805.8	12356.3	14498.3		0	0.0001124	6400	4.83117	0	1	0	119	3	925.823	2775.45	15.2271	79.2164	24902	24902	MS2	25/92	Si_6.raw
High	yYTGSDmYLFDEFQTSR	Unambiguous	1	1	GSBRNA2T00138314001	N-Term(TMT10ple); M7(Oxidation)	HCD	1	0	1	1			1.01922e+08	752054	Unique	Used	2.37888	1.12317	2.2502	1.84563	6487.41	579.864	1379.43	6607.6	7421.48	5557.04	12504.4	4145.13	7650.39		0	0.0001155	21027	4.8288	0	0	17.0746	119	3	790.027	2368.07	0.758786	95.8303	31265	31265	MS2	20/128	Si_2.raw
High	iVDEAVEEINRR	Unambiguous	1	1	GSBRNA2T00019083001	N-Term(TMT10ple)	HCD	1	0	1	1			3.97726e+08	889738	Unique	Used	0.743885	0.808634	1.63063	1.44551	25942	10413.1	7746.18	39300.7	31779.9	28261	46083.3	19286.4	27878.7		0	8.024e-05	2269	4.82701	0	1	21.9645	119	3	557.98	1671.92	1.07327	65.0671	20800	20800	MS2	22/44	Si_7.raw
High	qIYPPINVLPSLSR	Unambiguous	2	2	GSBRNA2T00112364001;GSBRNA2T00146652001	N-Term(TMT10ple)	HCD	1	0	1	1			480998280	752110	Not Unique	Not Used	0.995848	0.827276	2.61239	1.68218	8336.32	1522.32	1515.99	6013.27	4974.63	4702.44	12284.6	4745.76	7983.25		0	0.0002989	471	4.82506	0	0	3.17731	102	3	609.362	1826.07	-0.821702	96.012	31327	31327	MS2	24/52	Si_2.raw
High	nNPNVSNAAFLEYYYLNLR	Unambiguous	2	1	GSBRNA2T00021768001	N-Term(TMT10ple)	HCD	1	0	1	1			1.11581e+07	784323	Unique	Used	0.894546	0.926795	1.94656	2.00825	25384.2	8409.21	7522.42	39573.9	36676.9	27083.2	52719.2	14263.5	28644.6	902.797	0	8.334e-06	9775	4.82373	0	0	14.1644	119	3	835.429	2504.27	-1.83011	105.65	33886	33886	MS2	25/72	Si_3.raw
High	qIGVIGWGSQGPAQAQNLR	Unambiguous	4	2	GSBRNA2T00155699001;GSBRNA2T00110333001	N-Term(TMT10ple)	HCD	1	0	1	1			189316355	745754	Not Unique	Not Used	1.3489	1.03867	2.18659	1.44655	39714.5	9821.15	13247.8	34918.9	36269.3	24914.7	54478.1	22479.2	32517.2	623.191	0	2.746e-06	1941	4.82091	0	0	49.9852	119	3	737.077	2209.22	6.21319	75.6825	24318	24318	MS2	22/72	Si_2.raw
High	rAQLGEIFELDR	Unambiguous	2	1	GSBRNA2T00055117001	N-Term(TMT10ple)	HCD	1	0	1	1			47975642324	921137	Unique	Used	1.32138	1.24725	1.77971	1.23355	1.29271e+06	137543	181746	1.35614e+06	1.69146e+06	1216283	2.16463e+06	894406	1.1033e+06		0	5.49e-06	1860	4.81457	0	1	2.16414	1	3	559.317	1675.94	2.85997	68.7982	22153	22495	MS2	21/44	Si_8.raw
High	yYSAQESAELFPTLAR	Unambiguous	2	1	GSBRNA2T00000403001	N-Term(TMT10ple)	HCD	1	0	1	1			288953303	749727	Unique	Used	1.31392	0.805299	2.23778	2.43763	9237.04	2416.82	3175.52	11310.5	9108.35	7147.9	15995.4	3835.67	9349.93		0	2.888e-05	6438	4.81273	0	0	9.23239	119	3	692.36	2075.07	0.726257	88.3545	28697	28697	MS2	21/120	Si_2.raw
High	iHYETTGPEIWEDTR	Unambiguous	2	2	GSBRNA2T00022009001;GSBRNA2T00132636001	N-Term(TMT10ple)	HCD	1	0	1	1			1407731288	889564	Not Unique	Not Used	0.987872	0.669486	3.10333	1.23103	152432	28277.3	27934.4	127097	85089.8	60584.9	188015	59770.6	73579.2		0	2.893e-05	7256	4.80469	0	0	27.2425	13	3	692.68	2076.03	0.839815	64.5168	20609	20609	MS2	21/56	Si_7.raw
High	dAHYLTGLLPPVVISQEVQER	Unambiguous	1	1	GSBRNA2T00140215001	N-Term(TMT10ple)	HCD	1	0	1	1			94763815	840926	Unique	Used	0.769757	0.826091	1.93111	1.32343	13631.1	3787.61	2915.54	14500	11978.3	10471.7	20222.1	9002.49	11914.2		0	1.809e-06	2036	4.80422	0	0	26.6996	119	3	865.145	2593.42	0.202594	102.146	32730	32730	MS2	26/80	Si_5.raw
High	nILENPAWYTQYTPYQAEISQGR	Unambiguous	1	1	GSBRNA2T00130674001	N-Term(TMT10ple)	HCD	1	0	1	1			1.94551e+08	754924	Unique	Used		0.650636	2.11185	3.5699	2943.44			5208.99	3389.16	2671.72	5642.26	1191.4	4253.19		0	3.18e-07	14670	4.79725	0	0	0	119	3	991.163	2971.48	-1.03925	105.136	34439	34439	MS2	27/88	Si_2.raw
High	iGIAHSPAWFEPADLESVGAPIER	Unambiguous	1	1	GSBRNA2T00094059001	N-Term(TMT10ple)	HCD	1	0	1	1			2.98786e+07	870380	Unique	Used	0.80215	0.679484	2.00805	1.70389	5780.25	1202.45	964.542	8652.45	5879.2	5232.98	10508.1	3004.26	5118.94		0	4.019e-06	6302	4.79381	0	0	4.02332	119	3	931.157	2791.46	-1.43023	100.528	32084	32084	MS2	26/92	Si_6.raw
High	yGLAAGVFTQNLDTANR	Unambiguous	2	2	GSBRNA2T00020791001;GSBRNA2T00034004001	N-Term(TMT10ple)	HCD	1	0	1	1			131446716	748697	Not Unique	Not Used	2.07179	1.00325	4.0638	2.82803	18033.9	3853.19	7983.02	18880.7	18942.1	14052.2	57105.3	8903.36	25178.9		0	7.757e-07	4136	4.79346	0	0	0	119	2	1020.54	2040.07	0.371449	85.0326	27556	27556	MS2	23/64	Si_2.raw
High	nNFDNAYFNALQR	Unambiguous	1	1	GSBRNA2T00083277001	N-Term(TMT10ple)	HCD	1	0	1	1			264660906	774841	Unique	Used	1.14758	0.702708	1.3652	1.33438	42278.3	10158	11657.1	72251.3	50771.6	56864.4	77631.3	41043.9	54768.1	1367.64	0	3.425e-06	6641	4.79285	0	0	0	119	2	908.454	1815.9	1.1821	75.0379	23388	23388	MS2	20/24	Si_3.raw
High	tAENFANYTGDQGYPGGR	Unambiguous	3	3	GSBRNA2T00054222001;GSBRNA2T00103066001;GSBRNA2T00136666001	N-Term(TMT10ple)	HCD	1	0	1	1			16982066219	740361	Not Unique	Not Used	2.13691	0.569209	2.282	1.88693	80365.7	14708.7	31431.1	130240	74133.7	74443.4	169880	47043.6	88768		0	1.284e-05	12801	4.79275	0	0	7.94667	19	3	716.339	2147	1.38338	58.6964	18374	18374	MS2	23/136	Si_2.raw
High	gAPEQILDLANARPDLR	Unambiguous	1	1	GSBRNA2T00137797001	N-Term(TMT10ple)	HCD	1	0	1	1			45981543	834537	Unique	Used	0.561562	0.666944	1.55573	1.22158	39491.6	14891.5	8362.49	70518.5	47031.8	45887.9	71388.9	33593.5	41037	1310.06	0	7.07e-07	1651	4.78895	0	0	16.8342	119	2	1039.58	2078.16	1.20752	81.2814	25664	25664	MS2	16/32	Si_5.raw
High	ySTQLNALYNYGAR	Unambiguous	1	1	GSBRNA2T00150758001	N-Term(TMT10ple)	HCD	1	0	1	1			5.01706e+07	772957	Unique	Used	0.919969	0.710266	2.03258	1.61266	17770.9	5909.96	5436.98	27304.1	19393.2	24723.8	50253.1	16103.9	25970		0	9.259e-06	4764	4.78693	0	0	0	119	2	931.983	1862.96	-0.883958	69.0925	21306	21666	MS2	22/52	Si_3.raw
High	vAPAYHLYTPEEVEAVISRL	Unambiguous	2	1	GSBRNA2T00062317001	N-Term(TMT10ple)	HCD	1	0	1	1			31450320	871726	Unique	Used	0.639148	0.669028	1.24506	0.747544	13970.2	4837.97	3092.18	28074.3	18782.5	15217.1	18946.2	14901.6	11139.6		0	1.011e-07	2414	4.78298	0	1	31.0818	119	3	829.452	2486.34	-2.86888	106.097	33818	33818	MS2	26/76	Si_6.raw
High	vASPQQAQEVHVAVR	Unambiguous	2	1	GSBRNA2T00090276001	N-Term(TMT10ple)	HCD	1	0	1	1			3.79082e+08	879852	Unique	Used	2.14482	0.517456	3.72349	1.39176	28576.9	3622.1	7768.77	35681.6	18463.7	10222.6	38063.9	11739.8	16339.1		0	8.799e-06	1835	4.78032	0	0	0	119	2	924.519	1848.03	0.75313	33.8554	9847	9847	MS2	23/28	Si_7.raw
High	sEGDLFLnGAFFTR	Unambiguous	4	2	GSBRNA2T00019898001;GSBRNA2T00120136001	N-Term(TMT10ple); N8(Deamidated)	HCD	1	0	1	1			523250378	755145	Not Unique	Not Used	0.877746	1.13797	1.90368	1.93734	445737	122291	107340	571836	650732	649151	1.23578e+06	391724	758901	12336.6	0	4.605e-06	6264	4.77942	0	0	0	62	2	902.457	1803.91	-3.08987	105.841	34684	34684	MS2	24/52	Si_2.raw
High	lnEQPVIVAHSENTFDGSGIR	Unambiguous	1	1	GSBRNA2T00018904001	N-Term(TMT10ple); N2(Deamidated)	HCD	1	0	1	1			2.91438e+08	831030	Unique	Used	0.695002	0.701291	1.5348	1.42094	19299.1	8323.86	5785.1	30407.9	21324.8	21937	33669	14113.4	20054.4		0	7.273e-06	6731	4.77872	0	0	0	119	3	838.433	2513.28	0.204288	69.9358	21796	21796	MS2	25/80	Si_5.raw
High	eAFPGDVFYLHSR	Unambiguous	1	1	GSBRNA2T00082162001	N-Term(TMT10ple)	HCD	1	0	1	1			7.9362e+08	892711	Unique	Used	0.664794	0.729716	3.13602	1.19236	106274	34644.6	23031.5	134332	98024.1	75234.5	235937	85985.7	102526	3983.97	0	2.698e-05	5177	4.77866	0	0	4.13495	119	2	883.957	1766.91	-0.230823	74.6462	24099	24099	MS2	19/24	Si_7.raw
High	lEGISSTGGGGVTTLSR	Unambiguous	2	1	GSBRNA2T00121329001	N-Term(TMT10ple)	HCD	1	0	1	1			40649862	741145	Unique	Used	1.78446	0.878966	1.92958	1.59822	27047.6	4709.86	8404.56	41070.7	36099.8	25627.6	49450.6	18333.7	29301.3		0	4.752e-06	2415	4.7706	0	0	0	119	2	911.002	1821	2.72287	61.1493	19238	19238	MS2	21/32	Si_2.raw
High	yRDQLnALYNYGAR	Unambiguous	1	1	GSBRNA2T00150757001	N-Term(TMT10ple); N6(Deamidated)	HCD	1	0	1	1			2.55336e+09	857125	Unique	Used	0.72095	0.711771	1.8033	1.77152	152492	58025.6	41833.6	281549	200399	180970	326343	99081.8	175525		0	7.976e-06	4310	4.76536	0	1	4.89044	9	3	649.669	1946.99	0.650811	57.0293	17301	17301	MS2	23/104	Si_6.raw
High	sYSEFIQNLYELGAR	Unambiguous	1	1	GSBRNA2T00126547001	N-Term(TMT10ple)	HCD	1	0	1	1			1.2997e+08	784482	Unique	Used	1.14229	0.909264	2.50014	1.52221	49907.8	12297	14046.7	58824.7	53487.2	45655.5	114145	34185.7	52037.7		0	5.72e-05	5177	4.76259	0	0	1.15699	25	3	673.685	2019.04	1.09673	106.122	34061	34061	MS2	18/112	Si_3.raw
High	lIEEQETDRGDRPR	Unambiguous	1	1	GSBRNA2T00140323001	N-Term(TMT10ple)	HCD	1	0	1	1			340980007	662233	Unique	Used	0.799243	0.698724	1.83281	1.13022	36664.3	11089.8	8863.48	42781.4	29892.3	25699.4	47102	17114.6	19343.3	1000.7	0	0.0006567	4993	4.75655	0	1	35.4349	73	4	486.509	1943.02	0.756873	25.9911	6971	6971	MS2	22/78	Si_10.raw
High	gQGGIQQLLAAEQEAQHIVNAAR	Unambiguous	1	1	GSBRNA2T00092270001	N-Term(TMT10ple)	HCD	1	0	1	1			2.7103e+07	900002	Unique	Used	0.460876	0.383519	1.10403	1.17492	5494.23	2789.24	1285.49	10081.8	3866.55	6725.8	7425.51	3917.33	4602.54		0	7.762e-07	2641	4.75312	0	0	48.293	119	3	877.81	2631.42	-0.0974178	98.8235	32280	32280	MS2	27/88	Si_7.raw
High	nSDIVEmASYAPLFVnTNDRR	Unambiguous	2	1	GSBRNA2T00060236001	N-Term(TMT10ple); M7(Oxidation); N16(Deamidated)	HCD		0.0385	2	2			2.09444e+08	805523	Redundant	Not Used	1.24396	0.821675	1.79481	1.64573	17363.1	3981.53	4952.85	22549.1	18528	16482.6	29583.1	11969.8	19699		0	6.97e-07	17662	4.75206	0	1	0	119	3	886.772	2658.3	-0.30431	84.5767	25743	25743	MS2	23/80	Si_4.raw
High	tQQETSAALLLR	Unambiguous	1	1	GSBRNA2T00000252001	N-Term(TMT10ple)	HCD	1	0	1	1			98583878	739217	Unique	Used	1.83699	0.714109	1.99554	1.18247	18331	2835.23	5208.27	17424.6	12443.1	14050.8	28039	10806	12777.7		0	0.0002155	1568	4.74151	0	0	4.13508	55	3	520.636	1559.89	-0.560184	55.0236	17093	17093	MS2	18/88	Si_2.raw
High	nQYDTDVTTWSPTGR	Unambiguous	3	3	GSBRNA2T00148463001;GSBRNA2T00087703001;GSBRNA2T00100720001	N-Term(TMT10ple)	HCD	1	0	1	1			103608560	742258	Not Unique	Not Used	0.836452	0.77033	2.85192	1.50182	38442.8	9738.96	8146.18	50596.8	38976.2	28517	81328.2	31278.6	46974.9	1277.93	0	1.391e-05	9210	4.73032	0	0	0	119	2	985.475	1969.94	-1.70416	64.6651	20468	20468	MS2	22/28	Si_2.raw
High	rIPTAELFAR	Unambiguous	2	2	GSBRNA2T00076296001;GSBRNA2T00093078001	N-Term(TMT10ple)	HCD	1	0	1	1				656960	Not Unique	Not Used	1.27315	0.426413	0.6679	0.968357	42882.2	30756.3	39157.4	50406	21493.8	31609.4	21111.9	28487.1	27585.7	44419.3	0	0.002341	950	4.72981	0	1	22.3956	119	3	468.284	1402.84	-0.686987	112.383	33634	33817	MS2	16/36	Set1_1_new.raw
High	iTGITGYEEYPASPNVAV	Unambiguous	1	1	GSBRNA2T00153272001	N-Term(TMT10ple)	HCD	1	0	1	1			9.10339e+08	654921	Unique	Used	1.96711	0.652558	3.0096	1.95352	173563	40609.7	79883.7	206136	134516	102176	307509	83633	163379		0	0.000452	2447	4.72856	0	0	3.98755	26	2	1055.55	2110.09	0.310362	105.219	31212	31212	MS2	15/34	Set1_1_new.raw
High	rLVEEWAPAAR	Unambiguous	2	1	GSBRNA2T00010943001	N-Term(TMT10ple)	HCD	1	0	1	1			1833318804	914996	Unique	Used	0.592822	0.692167	1.48317	0.935407	153386	56812.7	33679.8	176960	122486	125498	186135	112772	105488	6448.18	0	2.948e-05	1327	4.72662	0	1	15.2498	17	3	509.626	1526.86	-0.553332	49.2412	15343	15343	MS2	22/40	Si_8.raw
High	wAmLGALGcVFPELLAR	Unambiguous	2	2	GSBRNA2T00076200001;GSBRNA2T00141424001	N-Term(TMT10ple); M3(Oxidation); C9(Carbamidomethyl)	HCD	1	0	1	1			1.90025e+07	784680	Not Unique	Not Used	1.15666	0.730027	2.09115	2.01543	5726.64	1133.11	1310.62	6356.31	4640.28	4822.69	10085	3331.58	6714.58		0	3.213e-05	3589	4.72234	0	0	0.476212	119	3	717.055	2149.15	0.72876	106.73	34279	34279	MS2	23/64	Si_3.raw
High	tTVDEIAELLGFnDYIPAYNSVR	Unambiguous	1	1	GSBRNA2T00150758001	N-Term(TMT10ple); N13(Deamidated)	HCD	1	0	1	1				696352	Unique	Used	1.18085	1.03215	1.42209	0.997864	6534.18	1155.56	1364.54	8810.68	9093.96	7688.81	10934.2	5243.9	5232.7		0	1.121e-06	8769	4.72199	0	0	22.2276	119	3	944.156	2830.45	6.26918	107.514	30176	30176	MS2	28/176	Si_11.raw
High	yHGLGNDFILVDNR	Unambiguous	2	1	GSBRNA2T00129502001	N-Term(TMT10ple)	HCD	1	0	1	1			1.12367e+08	891087	Unique	Used	1.04842	0.751417	1.26396	1.1396	41198.5	11095.4	11632.6	53524.7	40219.3	43413.8	54873	31317	35688.9	1410.52	0	6.299e-06	4284	4.72016	0	0	49.662	119	3	621.33	1861.98	-0.336409	69.3935	22293	22293	MS2	23/104	Si_7.raw
High	dVNEQDVLLFIDNIFR	Unambiguous	2	1	GSBRNA2T00066465001	N-Term(TMT10ple)	HCD	1	0	1	1			4.25793e+06	696427	Unique	Used		0.807041	3.02003	3.50105	2444.93			1007.81	813.341	1227.58	3707.34	650.712	2278.17		0	4.783e-06	2901	4.71651	0	0	8.15578	119	3	727.059	2179.16	0.818164	107.768	30261	30261	MS2	23/60	Si_11.raw
High	eFVAAATVPFNVDNR	Unambiguous	1	1	GSBRNA2T00107342001	N-Term(TMT10ple)	HCD	1	0	1	1			3.65114e+07	748684	Unique	Used	0.75027	0.866275	1.81095	2.50295	16390	7334.77	5503.05	24647.4	21351.4	21693.9	39286.6	9329.72	23351.8		0	5.388e-05	4196	4.7149	0	0	0	119	2	939.997	1878.99	-2.67572	84.9909	27542	27542	MS2	18/28	Si_2.raw
High	rIPTAELFAR	Unambiguous	2	2	GSBRNA2T00076296001;GSBRNA2T00093078001	N-Term(TMT10ple)	HCD	1	0	1	1				656484	Not Unique	Not Used	0.936029	0.390379	0.800576	0.935131	160845	118922	111315	171148	66812.6	78027.8	62467.1	87973.6	82266.9	128426	0	0.001666	891	4.71475	0	1	5.92835	21	3	468.284	1402.84	0.107739	110.364	33005	33323	MS2	19/36	Set1_1_new.raw
High	ySTQLNALYNYGAR	Unambiguous	1	1	GSBRNA2T00150758001	N-Term(TMT10ple)	HCD	1	0	1	1			1.41775e+08	802440	Unique	Used	1.08569	0.725376	2.40829	2.2235	12591.9	4126.03	4479.61	17031.4	12354.2	12443.2	29966.8	6511.15	14477.6		0	7.136e-05	4660	4.7109	0	0	34.3128	119	3	621.66	1862.97	3.51242	74.6604	22347	22347	MS2	17/104	Si_4.raw
High	aQLQFGNSALIGANYIQSVTPR	Unambiguous	1	1	GSBRNA2T00026902001	N-Term(TMT10ple)	HCD	1	0	1	1			7.53504e+07	783180	Unique	Used	3.03204	0.611919	2.18266	1.85131	35255.9	3397.8	10302.3	33325.7	20392.6	21612	47171.8	14230.1	26344.2	1544.53	0	4.686e-07	2154	4.70927	0	0	39.4255	119	3	859.805	2577.4	0.768095	101.896	32616	32616	MS2	27/84	Si_3.raw
High	gTGISEEFDEVPVQSR	Unambiguous	1	1	GSBRNA2T00113623001	N-Term(TMT10ple)	HCD	1	0	1	1			2.82812e+08	743042	Unique	Used	1.59198	0.866877	2.05785	1.99874	19895.7	4964.51	7903.42	23131.9	20052.5	18782.6	38651.8	10238	20463.1		0	0.0001855	5561	4.70897	0	0	1.81334	71	3	660.336	1978.99	1.433	67.1223	21331	21331	MS2	20/60	Si_2.raw
High	yRDQLNALYNYGAR	Unambiguous	1	1	GSBRNA2T00150757001	N-Term(TMT10ple)	HCD	1	0	1	1			19822242	655828	Unique	Used	0.988114	0.457379	1.16937	1.06015	38635.4	33879.1	33476.4	44241	20234.9	25024.2	29262.5	19691.9	20876.2	37169.6	0	0.0003019	3668	4.70724	0	1	0	119	3	649.343	1946.01	2.99153	107.98	32213	32550	MS2	18/104	Set1_1_new.raw
High	rSLDIERPTYTNLNR	Rejected	1	0		N-Term(TMT10ple)	HCD	0	0	1	1			1.74831e+08	666884	Redundant	Not Used	1.01473	0.722284	2.1034	1.07371	32494	9400.23	9538.73	48403.2	34960.8	25461.4	53555.7	23807.3	25562.1	1510.37	0	0.009081	3001	4.70535	0	1	73.3854	118	4	520.038	2077.13	-2.06975	42.6995	12525	12525	MS2	19/84	Si_10.raw
High	rSLnIERPTYTNLNR	Selected	2	1	GSBRNA2T00028840001	N-Term(TMT10ple); N4(Deamidated)	HCD		0	2	2			1.74831e+08	666884	Unique	Used	1.01473	0.722284	2.1034	1.07371	32494	9400.23	9538.73	48403.2	34960.8	25461.4	53555.7	23807.3	25562.1	1510.37	0	0.009071	3001	4.70535	0	1	73.3854	118	4	520.038	2077.13	-2.06783	42.6995	12525	12525	MS2	19/84	Si_10.raw
High	iPSAVGYQPTLASDLGALQER	Unambiguous	3	1	GSBRNA2T00071632001	N-Term(TMT10ple)	HCD	1	0	1	1			6.16929e+07	869727	Unique	Used	0.837609	0.627823	1.5832	1.21637	8507.53	2809.18	2352.99	14199.6	8914.85	9140.92	14471.9	7244.12	8811.55		0	3.669e-05	2663	4.70532	0	0	7.94196	119	3	805.775	2415.31	1.23426	98.1676	31302	31302	MS2	23/80	Si_6.raw
High	yYGGNEFIDQIENLcQSR	Unambiguous	1	1	GSBRNA2T00084232001	N-Term(TMT10ple); C15(Carbamidomethyl)	HCD	1	0	1	1			4.29934e+07	755079	Unique	Used	1.33289	0.79803	2.29573	1.73844	24148	4717.72	6288.2	28274.9	22564.2	17101.4	39260.2	14557.6	25307.6		0	2.721e-05	14947	4.70362	0	0	21.3944	119	3	812.386	2435.14	-2.192	105.64	34611	34611	MS2	21/136	Si_2.raw
High	sDIEREPIVSGYYQASIVSQR	Unambiguous	1	1	GSBRNA2T00023757001	N-Term(TMT10ple)	HCD	1	0	1	1			1.26843e+08	861739	Unique	Used	0.873728	0.769383	1.8722	1.1672	17247.1	5238.01	4576.6	28783.4	22145.4	19530.4	36564.9	15451.3	18034.8		0	1.185e-09	4636	4.69766	0	1	0	119	3	876.128	2626.37	0.567859	71.897	22402	22402	MS2	27/160	Si_6.raw
High	yDLSNVLLENmYAGFAGSmGR	Unambiguous	1	1	GSBRNA2T00024673001	N-Term(TMT10ple); M11(Oxidation); M19(Oxidation)	HCD	1	0	1	1			158231702	755022	Unique	Used	1.17072	0.666661	1.82124	1.38803	14426.1	3783.39	4429.29	20765.6	13843.6	14359.5	26152.2	13412.8	18617.3		0	3.604e-06	16466	4.69567	0	0	12.866	119	3	857.08	2569.22	-0.785765	105.461	34549	34549	MS2	19/160	Si_2.raw
High	sIGAGDYDYAIAFQER	Unambiguous	2	1	GSBRNA2T00050963001	N-Term(TMT10ple)	HCD	1	0	1	1			6.6445e+07	748525	Unique	Used	1.45577	1.02007	2.90078	1.67161	29557.7	4443.64	6468.92	26736.6	27273.2	15469.4	44873.5	14249	23818.7		0	1.617e-08	8689	4.6936	0	0	0	119	2	1003	2004.99	0.389522	84.4857	27367	27367	MS2	26/60	Si_2.raw
High	tTLSGVSFVNPSTPIR	Unambiguous	1	1	GSBRNA2T00104420001	N-Term(TMT10ple)	HCD	1	0	1	1			303901292	745481	Unique	Used	1.03979	1.11481	2.70961	1.68388	51396.8	12744.2	13251.3	41159.2	45884.6	32037.6	86809.4	35769.1	60230.6	843.705	0	6.378e-06	1334	4.68748	0	0	28.0001	119	2	953.043	1905.08	7.02076	74.8187	24018	24018	MS2	20/60	Si_2.raw
High	gETAETSHTAER	Unambiguous	4	4	GSBRNA2T00014747001;GSBRNA2T00072955001;GSBRNA2T00092156001;GSBRNA2T00126708001	N-Term(TMT10ple)	HCD	1	0	1	1			48552370	676688	Not Unique	Not Used	0.702147	0.657369	3.11019	1.50031	20345.4	4928.74	3460.7	21186.5	13927.3	10339.6	32158.1	9979.03	14971.7	505.314	0	0.0004333	5540	4.68699	0	0	11.8417	119	3	506.585	1517.74	-0.0848746	12.4651	2471	2471	MS2	18/44	Si_11.raw
High	rEGGYSGGGGGGYSSR	Unambiguous	1	1	GSBRNA2T00008564001	N-Term(TMT10ple)	HCD	1	0	1	1			7.76619e+07	933960	Unique	Used	0.543272	0.670846	1.53778	0.985061	12364.9	4529.98	2461.01	17157.9	11510.3	11607.9	17850.4	7491.38	7379.46		0	2.053e-06	6106	4.68593	0	1	5.28616	119	3	578.278	1732.82	0.242087	16.2838	3530	3530	MS2	22/60	Si_9.raw
High	gASINNLEAGSDGR	Unambiguous	1	1	GSBRNA2T00056453001	N-Term(TMT10ple)	HCD	1	0	1	1			678342696	734154	Unique	Used	1.1371	1.24809	2.47844	1.34862	59225.8	10950.3	12451.6	40968.9	51133	32495.3	80537.6	31039.9	41860.9	678.494	0	7.055e-06	3677	4.68585	0	0	0	119	2	795.409	1589.81	1.03204	39.0885	11487	11487	MS2	23/26	Si_2.raw
High	rAQLGEIFELDR	Unambiguous	2	1	GSBRNA2T00055117001	N-Term(TMT10ple)	HCD	1	0	1	1				921752	Unique	Used	1.19532	0.551633	1.21011	0.949875	49706.8	14671	17536.7	85682	47265	57878	70038.9	40730.9	38689.3	975.716	0	1.352e-05	1997	4.68527	0	1	30.4507	69	3	559.316	1675.93	-0.0100596	70.8203	22843	23192	MS2	19/44	Si_8.raw
High	dRTGLLLPGYQQELVTR	Unambiguous	1	1	GSBRNA2T00143088001	N-Term(TMT10ple)	HCD	1	0	1	1			1.35674e+09	861569	Unique	Used	0.652446	0.803206	1.16667	1.28722	23595.5	11815.9	7709.22	36396.2	29233.7	36048.9	42057.3	24065.7	30977.8	789.514	0	7.053e-06	1050	4.68523	0	1	37.9497	119	3	730.083	2188.23	2.47039	71.3495	22215	22215	MS2	24/64	Si_6.raw
High	nEGRDLAVEGNEIIR	Unambiguous	1	1	GSBRNA2T00066463001	N-Term(TMT10ple)	HCD	1	0	1	1			3011934260	854786	Unique	Used	0.120525	0.481638	0.38851	0.239543	33564.5	45081.9	5433.51	143482	69106.2	134608	52296.5	163476	39159.6		0	3.29e-05	3690	4.68327	0	1	2.52624	18	3	638.679	1914.02	-1.1768	49.5393	14720	14720	MS2	26/56	Si_6.raw
High	hAVELEQSFmEGAYNR	Unambiguous	1	1	GSBRNA2T00088313001	N-Term(TMT10ple); M10(Oxidation)	HCD	1	0	1	1			716000354	915952	Unique	Used	0.499795	0.705183	1.16023	0.920405	44222.8	19915.3	9953.6	67457.1	47569.6	58375.2	67728.6	39236.7	36113.7		0	4.097e-05	8327	4.68231	0	0	3.9989	60	3	709.344	2126.02	0.36613	52.2773	16411	16411	MS2	22/60	Si_8.raw
High	dKVmQVTIAYNHFGEGLIQR	Unambiguous	4	2	GSBRNA2T00019898001;GSBRNA2T00120136001	N-Term(TMT10ple); M4(Oxidation)	HCD	1	0	1	1			2.70777e+08	923329	Not Unique	Not Used	0.89054	0.719315	1.51593	1.0066	11950.1	4474.23	3984.48	19359.8	13925.8	13884.7	21048.3	11359.4	11434.4		0	0.0002717	5898	4.67928	0	1	3.29866	119	4	641.843	2564.35	0.698303	75.9263	24589	24589	MS2	23/114	Si_8.raw
High	RFDSEVSGDREVQR	Unambiguous	1	1	GSBRNA2T00071605001		HCD	1	0	1	1			1.69889e+07	660061	No Quan Labels	Not Used					14884.3	5435.17	5815.63	20284	15383.5	13760.9	27063.1	11319.3	15923.2	624.439	0	0.00217	7223	4.67874	0	2	17.6373	119	3	560.607	1679.81	-2.03819	18.9861	4554	4554	MS2	19/52	Si_10.raw
High	fVQAGSEVSALLGR	Unambiguous	2	1	GSBRNA2T00066465001	N-Term(TMT10ple)	HCD	1	0	1	1			9.91747e+09	750885	Unique	Used	3.97058	0.691329	2.49048	1.8291	4514.25	647.691	2571.71	6878.07	4755.01	4551.64	11335.8	2689.64	4919.62		0	9.695e-05	1570	4.67347	0	0	28.2988	119	3	554.984	1662.94	0.588165	92.0551	29972	30326	MS2	21/52	Si_2.raw
High	aVETSSQELLSFFR	Unambiguous	1	1	GSBRNA2T00066583001	N-Term(TMT10ple)	HCD	1	0	1	1			80637186	755133	Unique	Used		0.742179	2.8622	1.38105	17226.1			26447.2	19628.6	14587.5	41752.2	12808.8	17689.6		0	0.0004352	3916	4.67224	0	0	5.30331	26	3	614.998	1842.98	0.355244	105.807	34671	34671	MS2	19/52	Si_2.raw
High	vNIIDTPGHSDFGGEVER	Unambiguous	1	1	GSBRNA2T00143365001	N-Term(TMT10ple)	HCD	1	0	1	1			149173560	828919	Unique	Used	1.6538	0.63649	1.74255	1.32042	29653.1	6911.15	11429.6	43113.5	27441.3	24519.7	42726.8	15928.6	21032.4		0	1.979e-06	4902	4.67188	0	0	31.964	119	3	724.372	2171.1	3.22488	63.1365	19464	19464	MS2	23/68	Si_5.raw
High	qLDGAHVEFLR	Unambiguous	6	3	GSBRNA2T00146440001;GSBRNA2T00083440001;GSBRNA2T00130734001	N-Term(TMT10ple)	HCD	1	0	1	1			1094953390	886801	Not Unique	Not Used	1.10316	1.24747	2.08754	1.13856	31440.7	9312.5	10273.1	40498.2	50520.2	28791.4	60103.4	21078.3	23998.9		0	0.0001914	2122	4.66719	0	0	34.8557	91	3	505.283	1513.83	0.371387	55.6748	17541	17541	MS2	19/40	Si_7.raw
High	iEQYNREVTIVNTGTVLQVGDGIAR	Unambiguous	1	1	GSBRNA2T00015387001	N-Term(TMT10ple)	HCD	1	0	1	1			44309150	866226	Unique	Used	0.421096	0.926766	1.74165	1.29994	11640	9713.14	4090.16	9956.74	9227.56	8221.64	14319.2	6114.95	7949.05		0	2.187e-07	3202	4.66418	0	1	0	119	3	992.21	2974.61	-0.382553	86.4414	27361	27361	MS2	27/96	Si_6.raw
High	eGNFDLVGNNTPVFFIR	Unambiguous	2	1	GSBRNA2T00112341001	N-Term(TMT10ple)	HCD	1	0	1	1			3.06843e+08	755124	Unique	Used	1.5572	1.00283	2.78322	2.10121	74190.3	19428.3	30253.8	103852	104145	68473	190576	47228.9	99237.7		0	2.498e-05	4489	4.66077	0	0	11.6526	52	3	723.383	2168.13	-0.106154	105.779	34661	34661	MS2	24/64	Si_2.raw
High	lANSVDLGSLRDPQEDSVR	Unambiguous	3	1	GSBRNA2T00143382001	N-Term(TMT10ple)	HCD	1	0	1	1			17535546650	830333	Unique	Used	1.14492	0.767883	2.27001	1.66577	46002.9	9028.35	10336.8	66873.4	51351	40000.8	90802.1	29557.1	49235.3	815.208	0	6.75e-08	6017	4.65968	0	1	25.6718	108	3	767.407	2300.21	0.80479	67.6915	21027	21380	MS2	23/72	Si_5.raw
High	aQLQFGNSALIGANYIQSVTPR	Unambiguous	1	1	GSBRNA2T00026902001	N-Term(TMT10ple)	HCD	1	0	1	1			607583770	753831	Unique	Used	1.58292	0.693892	1.84205	1.39108	9999.1	2625.39	4155.78	11823.3	8204.06	9794.48	18041.9	6227.64	8663.12		0	3.431e-07	3026	4.65693	0	0	23.6873	119	3	859.805	2577.4	1.0939	101.575	33226	33580	MS2	28/84	Si_2.raw
High	vATEESSTATGEVTDR	Unambiguous	1	1	GSBRNA2T00103742001	N-Term(TMT10ple)	HCD	1	0	1	1			3.98373e+07	733117	Unique	Used	1.40418	0.458717	2.03318	1.38909	18860.9	3157.29	4433.39	25956.1	11906.5	10489.3	21326.5	11134.4	15466.8		0	2.175e-06	6851	4.65481	0	0	0	119	2	941.471	1881.93	5.42548	35.807	10336	10336	MS2	22/30	Si_2.raw
High	gLSDLAGAQTGDNAVR	Unambiguous	2	1	GSBRNA2T00056313001	N-Term(TMT10ple)	HCD	1	0	1	1			1.63365e+08	739161	Unique	Used	1.53868	0.893276	2.76015	1.95864	18780	6062.69	9328.52	28261.8	25245.6	17700.5	48855.9	14949.8	29281.3	1092.85	0	0.0004638	3854	4.65209	0	0	6.47808	119	3	591.981	1773.93	-0.306743	54.85	17031	17031	MS2	23/60	Si_2.raw
High	nSWGTSWGESGYIR	Unambiguous	1	1	GSBRNA2T00122973001	N-Term(TMT10ple)	HCD	1	0	1	1			7.25918e+08	801984	Unique	Used	0.382025	0.47748	1.62646	1.10355	28686.9	13627.7	5206.13	71983.6	34370.8	32301.3	52536.9	29403.9	32448.8		0	1.798e-06	7268	4.65016	0	0	0	119	2	914.946	1828.88	1.6348	73.1996	21844	21844	MS2	22/26	Si_4.raw
High	nFYANFQVDEIGR	Unambiguous	1	1	GSBRNA2T00082162001	N-Term(TMT10ple)	HCD	1	0	1	1			751452342	778157	Unique	Used	1.30651	1.33263	3.10538	2.15629	65847.2	8989.83	11745.3	50639.2	67483.3	42992.8	133509	33459.7	72148.7	819.742	0	4.105e-05	5999	4.6501	0	0	2.97922	119	2	901.455	1801.9	-2.18961	85.595	27048	27048	MS2	19/24	Si_3.raw
High	lYEIGAGTSEIRR	Unambiguous	2	1	GSBRNA2T00011530001	N-Term(TMT10ple)	HCD	1	0	1	1				884768	Unique	Used	0.630875	0.226131	1.20846	1.36894	52576.6	27304.1	17225.4	259906	58772.9	83437.3	100831	43861.3	60043.3	3054.73	0	2.08e-06	1785	4.64807	0	1	81.7524	119	3	565.319	1693.94	0.184693	49.2829	15296	15656	MS2	19/48	Si_7.raw
High	lLTARPVPNSAQLGFVGEVAR	Unambiguous	2	1	GSBRNA2T00121965001	N-Term(TMT10ple)	HCD	1	0	1	1			294867378	894047	Unique	Used	1.05665	0.619599	1.77525	1.28527	51910	11837.6	12508.1	51422.1	31861.1	28362.3	50350.3	25643.2	32958.5	783.869	0	1.101e-06	572	4.64551	0	0	13.9209	119	3	808.806	2424.4	4.19643	78.9902	25584	25584	MS2	24/80	Si_7.raw
High	iANLALAGLTVAPLVVR	Unambiguous	2	1	GSBRNA2T00081602001	N-Term(TMT10ple)	HCD	1	0	1	1			36949833	755345	Unique	Used	1.16922	1.16791	2.76093	1.90656	9139.26	1983.76	2319.45	10959.5	12799.7	10777.1	29754.9	6676.07	12728.4		0	4.198e-05	30	4.6433	0	0	3.82595	55	3	640.746	1920.22	1.47207	106.436	34904	34904	MS2	23/64	Si_2.raw
High	gIPLASNQVNYSLIYR	Unambiguous	1	1	GSBRNA2T00089771001	N-Term(TMT10ple)	HCD	1	0	1	1			88778872	748940	Unique	Used	1.31127	0.65145	2.51359	1.46369	34032.9	7181.39	9416.76	39672.5	25844.7	25377.5	63788.5	19220.2	28132.3		0	6.914e-07	1651	4.64303	0	0	38.7272	119	2	1019.07	2037.14	2.54865	85.8176	27826	27826	MS2	21/30	Si_2.raw
High	dRPVPIPGSGLQLTNISHVR	Unambiguous	1	1	GSBRNA2T00149334001	N-Term(TMT10ple)	HCD	1	0	1	1			109862772	672901	Unique	Used	2.36026	0.553666	1.86117	1.2303	10620.4	2413.6	5696.72	12694.6	7028.55	7092.69	13200.7	6078.31	7478.15		0	5.249e-05	830	4.64192	0	0	28.6514	119	4	597.094	2385.36	-0.500518	64.3321	19685	19685	MS2	22/114	Si_10.raw
High	gGGGYGSGGGGYGGGGGRR	Unambiguous	1	1	GSBRNA2T00075122001	N-Term(TMT10ple)	HCD	1	0	1	1			1.10512e+08	933768	Unique	Used	0.381481	0.443429	0.913743	0.610229	35016.3	21518.7	8208.97	46615.7	20670.7	34751.4	31753.9	26790.5	16348.4	1061.38	0	2.825e-06	8350	4.641	0	1	8.20378	74	3	591.286	1771.84	0.544388	15.6803	3317	3317	MS2	24/72	Si_9.raw
High	vAPAYHLYTPQEVEAVISR	Unambiguous	4	1	GSBRNA2T00125516001	N-Term(TMT10ple)	HCD	1	0	1	1				866654	Unique	Used	0.502673	0.736192	1.46566	1.21828	15069.1	7081.3	3559.58	21343.8	15713.1	15754.1	23090.1	13817.5	16833.5		0	7.372e-08	2274	4.64019	0	0	64.1703	119	3	791.432	2372.28	0.401114	87.8367	27834	28182	MS2	28/72	Si_6.raw
High	vAPAYHIYTPQEVEAVISR	Unambiguous	4	1	GSBRNA2T00125516001	N-Term(TMT10ple)	HCD	1	0	1	2				866654	Redundant	Not Used	0.502673	0.736192	1.46566	1.21828	15069.1	7081.3	3559.58	21343.8	15713.1	15754.1	23090.1	13817.5	16833.5		0	7.372e-08	2274	4.64019	0	0	64.1703	119	3	791.432	2372.28	0.401114	87.8367	27834	28182	MS2	28/72	Si_6.raw
High	lVLTPAAVEFLNAR	Unambiguous	2	1	GSBRNA2T00032096001	N-Term(TMT10ple)	HCD	1	0	1	1			2.18534e+08	755114	Unique	Used	9.64318	0.81236	5.75023	4.22681	27390.6	1622.12	15642.4	24047.6	19535.3	9382.82	53953.4	6914.58	29226.6		0	0.0001381	464	4.63824	0	0	0	37	3	581.685	1743.04	1.26405	105.749	34650	34650	MS2	19/52	Si_2.raw
High	sQVFSTAADNQTQVGIR	Unambiguous	1	1	GSBRNA2T00019733001	N-Term(TMT10ple)	HCD	1	0	1	1			2.17703e+08	739547	Unique	Used	0.54396	0.737847	3.02406	1.29437	37905.9	7604.54	4136.56	25530.8	18837.8	13999.8	42336.2	16206.5	20977.1		0	3.15e-08	4454	4.63518	0	0	0	119	2	1026.04	2051.07	0.965791	56.1257	17471	17471	MS2	25/64	Si_2.raw
High	GGGQGGIQQLLAAEQEAQHIVNAAR	Unambiguous	1	1	GSBRNA2T00112090001		HCD	1	0	1	1			1.90927e+08	900279	No Quan Labels	Not Used					36910.7	3124	10828.5	36195.5	27363.9	14213.8	51931.8	10699.4	30613.1		0	6.463e-05	4577	4.63167	0	0	54.6949	119	3	839.438	2516.3	1.28224	99.8364	32613	32613	MS2	19/96	Si_7.raw
High	tNEnGEEVGYNTEVYAAHEIDR	Unambiguous	1	1	GSBRNA2T00064241001	N-Term(TMT10ple); N4(Deamidated)	HCD	1	0	1	1			67857318	799053	Unique	Used	0.728019	0.781246	1.73491	1.66877	7852.41	3924.33	2856.99	12986.8	10145.9	10123.9	17564	5983.73	9985.45		0	2.931e-06	28543	4.63154	0	0	27.0806	119	3	914.087	2740.25	-2.88097	63.7247	18580	18580	MS2	22/168	Si_4.raw
High	rAQILESEGER	Unambiguous	6	2	GSBRNA2T00006321001;GSBRNA2T00075887001	N-Term(TMT10ple)	HCD	1	0	1	1			380795788	936108	Not Unique	Not Used	0.731789	0.741867	1.89731	1.52553	71787.3	21703.9	15882.7	84665.6	62810.7	59000.7	111943	39238.2	59858.9		0	9.1e-06	2340	4.63035	0	1	2.85014	41	3	506.281	1516.83	-0.141569	22.9612	5909	5909	MS2	20/40	Si_9.raw
High	lASINVENVETNRR	Unambiguous	1	1	GSBRNA2T00109147001	N-Term(TMT10ple)	HCD	1	0	1	1				884115	Unique	Used	0.862293	0.84847	2.79447	1.48792	112644	40447.7	34877.8	142279	120720	95154.2	265905	102225	152102	2568.45	0	3.955e-07	2419	4.62917	0	1	16.9648	31	3	615.343	1844.02	-1.81453	47.222	14572	14937	MS2	27/52	Si_7.raw
High	aHTDmVTAIATPIDNSDIIVTSSR	Unambiguous	1	1	GSBRNA2T00101398001	N-Term(TMT10ple); M5(Oxidation)	HCD	1	0	1	1			239007178	831584	Unique	Used	1.2133	0.576506	1.71617	1.45885	33484	9775.38	11860.5	67734.1	39049.1	34752	59640.5	30027.3	43805.3	1342.43	0	4.038e-08	5963	4.6274	0	0	11.6207	119	3	925.148	2773.43	1.79741	71.7217	22407	22407	MS2	27/92	Si_5.raw
High	aRPYLVESTSGSR	Unambiguous	2	1	GSBRNA2T00058098001	N-Term(TMT10ple)	HCD	1	0	1	1			4463392408	907470	Unique	Used	1.30072	0.632157	1.99175	1.20348	538492	72642	94486.6	510356	322625	441810	879974	324121	390075		0	1.292e-05	2286	4.62678	0	0	3.69123	5	3	551.303	1651.89	-1.24457	25.5142	6922	6922	MS2	22/48	Si_8.raw
High	eINPTPFQPYTEVFGIER	Unambiguous	1	1	GSBRNA2T00012630001	N-Term(TMT10ple)	HCD	1	0	1	1			769719964	755083	Unique	Used	3.35868	1.46764	4.18967	1.71022	1.08266e+06	129857	436147	712907	1.04629e+06	498381	2.08805e+06	431870	738591	7776.47	0	7.555e-07	7081	4.62597	0	0	0	32	2	1183.62	2366.22	0.128885	105.654	34616	34616	MS2	23/34	Si_2.raw
High	aVETSSQELLSFFR	Unambiguous	1	1	GSBRNA2T00066583001	N-Term(TMT10ple)	HCD	1	0	1	1			122670590	755132	Unique	Used	1.09093	0.617526	2.67836	1.52261	373515	47898.9	52254.6	475165	293427	244081	653738	292675	445631	7969.77	0	1.936e-05	3420	4.61874	0	0	7.85749	28	2	921.993	1842.98	-0.531637	105.805	34670	34670	MS2	24/26	Si_2.raw
High	vFVGLPTTGGVTPAPVIAAAEA	Unambiguous	1	1	GSBRNA2T00031583001	N-Term(TMT10ple)	HCD	1	0	1	1			1.20048e+08	655303	Unique	Used	0.67738	0.666493	2.00646	1.66101	69504.8	40820.6	27651.1	122358	81551	80194.8	160907	56040.6	93084.1	17460	0	0.008579	578	4.61818	0	0	19.6154	31	3	756.434	2267.29	0.84644	106.359	31632	31632	MS2	10/84	Set1_1_new.raw
High	lEGDRESTLGFVDLLR	Unambiguous	2	2	GSBRNA2T00015407001;GSBRNA2T00066463001	N-Term(TMT10ple)	HCD	1	0	1	1				656466	Not Unique	Not Used	2.26684	0.486355	0.7644	1.11699	34187	20630.7	46766.5	54314.3	26416.1	27953.3	21367.5	24252	27089.3	50515.3	0	2.469e-06	3027	4.61772	0	1	4.92208	119	3	683.71	2049.12	-1.10557	110.3	32983	33304	MS2	25/60	Set1_1_new.raw
High	aAVEEGILPGGGVALLYAAR	Unambiguous	1	1	GSBRNA2T00158347001	N-Term(TMT10ple)	HCD	1	0	1	1			8.89629e+07	754212	Unique	Used	0.950533	0.90715	2.14616	1.1794	14211.9	1626.67	1546.2	13073.6	11859.7	10484.5	22501.4	12936.5	15257.2		0	2.487e-07	967	4.61105	0	0	0	119	2	1078.62	2156.23	-0.122732	102.81	33646	33646	MS2	23/38	Si_2.raw
High	ySTQLnALYNYGAR	Unambiguous	1	1	GSBRNA2T00150758001	N-Term(TMT10ple); N6(Deamidated)	HCD	1	0	1	1			1.19611e+09	746913	Unique	Used	0.677558	0.660236	2.29084	1.57119	68312.5	25797.3	17479.2	123833	81759.1	88967.1	203809	59496.5	93480.2		0	2.108e-06	5423	4.60554	0	0	36.2541	102	2	932.474	1863.94	-1.20138	79.3523	25593	25593	MS2	20/52	Si_2.raw
High	tnEnGEEVGYnTEVYAAHEIDR	Unambiguous	1	1	GSBRNA2T00064241001	N-Term(TMT10ple); N2(Deamidated); N4(Deamidated); N11(Deamidated)	HCD	1	0	1	1				799900	Unique	Used	1.03736	0.898231	2.33698	2.50808	14008.7	5437.27	5640.39	17629.2	15835.1	10581.3	24728.2	6368.48	15972.7		0	0.00013	33779	4.60301	0	0	7.06405	119	3	914.756	2742.25	12.006	66.4716	19528	19528	MS2	25/168	Si_4.raw
High	sAQLIGQAIANNQAFITLR	Unambiguous	4	3	GSBRNA2T00058098001;GSBRNA2T00104604001;GSBRNA2T00145334001	N-Term(TMT10ple)	HCD	1	0	1	1			4.68829e+07	810970	Not Unique	Not Used	1.20417	0.632864	2.07445	1.37548	6125.59	990.852	1193.15	8424.38	5331.48	5750.55	11929.2	3371.63	4637.6		0	2.042e-06	875	4.59965	0	0	33.4685	119	3	753.433	2258.29	1.63282	102.313	31756	31756	MS2	25/144	Si_4.raw
High	rIPTAELFAR	Unambiguous	2	2	GSBRNA2T00076296001;GSBRNA2T00093078001	N-Term(TMT10ple)	HCD	1	0	1	1			518847216	655940	Not Unique	Not Used	0.984244	0.478307	0.532278	0.961933	342682	272278	267988	352188	168454	258670	137684	214741	206567	294919	0	0.000445	900	4.59773	0	1	5.73105	6	3	468.284	1402.84	-0.45887	108.35	32342	32667	MS2	18/36	Set1_1_new.raw
High	aHTDmVTAIATPIDnSDTIVSASR	Unambiguous	1	1	GSBRNA2T00030037001	N-Term(TMT10ple); M5(Oxidation); N15(Deamidated)	HCD	1	0	1	1			92399626	800569	Unique	Used	1.58802	0.897465	1.996	1.43565	7386.79	1638.84	2602.51	11655.2	10460.2	9158.2	18279.7	7413.24	10642.8		0	7.477e-08	11882	4.59618	0	0	0	119	3	911.459	2732.36	0.642993	68.6373	20274	20274	MS2	28/92	Si_4.raw
High	vVEPLTSDLPNVPR	Unambiguous	1	1	GSBRNA2T00082394001	N-Term(TMT10ple)	HCD	1	0	1	1			1.21218e+09	746788	Unique	Used	0.738793	0.809577	3.03719	2.37548	25034.8	3060.27	2260.91	24958.6	20205.9	14906	45272.4	11789.7	28006.3		0	0.0007685	914	4.5936	0	0	2.88301	51	3	589.007	1765.01	0.364066	78.9568	25456	25456	MS2	20/52	Si_2.raw
High	aVNVISGLPANTSTER	Unambiguous	1	1	GSBRNA2T00151050001	N-Term(TMT10ple)	HCD	1	0	1	1			4.76293e+08	740913	Unique	Used	1.14423	0.544135	4.90987	1.62702	50478.2	7299.5	8352.29	72682.8	39549.3	20337.2	99852.8	15445.6	25130.3		0	4.502e-06	2049	4.59068	0	0	0	119	2	929.515	1858.02	-0.163874	60.4281	18983	18983	MS2	23/30	Si_2.raw
High	accSGVTSLNNLAR	Unambiguous	1	1	GSBRNA2T00075382001	N-Term(TMT10ple); C2(Carbamidomethyl); C3(Carbamidomethyl)	HCD	1	0	1	1			20180349	765965	Unique	Used	0.683258	0.571496	0.982657	1.59702	14919.5	5528.32	3777.27	26870.2	15356.2	18079.5	17766	22159.8	35389.6		0	4.105e-07	5085	4.58607	0	0	0	119	2	876.442	1751.88	1.73604	46.5898	13425	13783	MS2	24/26	Si_3.raw
High	sVESSTQELLSFFR	Unambiguous	1	1	GSBRNA2T00026798001	N-Term(TMT10ple)	HCD	1	0	1	1			289413024	784512	Unique	Used	0.585003	0.55468	1.86153	1.40624	793859	182950	107026	1.16775e+06	647727	661475	1.23135e+06	589326	828732	8393.67	0	4.88e-06	3589	4.58563	0	0	7.88409	89	2	929.991	1858.97	-0.349944	106.21	34094	34094	MS2	23/52	Si_3.raw
High	ySTQLNALYNYGAR	Unambiguous	1	1	GSBRNA2T00150758001	N-Term(TMT10ple)	HCD	1	0	1	1				744745	Unique	Used	0.697035	0.676896	1.75258	1.40311	31595.3	11358.7	7917.43	53561	36255.3	45907.8	80457	29852.8	41886.8	671.467	0	6.627e-07	4275	4.58055	0	0	6.80602	119	2	931.984	1862.96	0.246109	72.4944	23208	23576	MS2	21/52	Si_2.raw
High	ySTQLnALYNYGAR	Unambiguous	1	1	GSBRNA2T00150758001	N-Term(TMT10ple); N6(Deamidated)	HCD	1	0	1	1			9.79013e+08	776362	Unique	Used	0.670041	0.681644	2.06615	1.62332	164927	45951	30789	250625	170837	234368	484240	130868	212440		0	2.433e-06	5277	4.57943	0	0	5.00718	22	2	932.476	1863.94	0.304895	79.8773	25069	25069	MS2	21/52	Si_3.raw
High	tAASALGPNLNAGR	Unambiguous	1	1	GSBRNA2T00005366001	N-Term(TMT10ple)	HCD	1	0	1	1			1341256012	764777	Unique	Used	1.26555	0.877034	2.04751	1.55293	92145.6	30388.7	38458.4	99069.6	86887.4	92627.4	189655	75176.5	116744		0	0.005171	1757	4.57719	0	0	26.2253	19	3	514.625	1541.86	0.142191	42.4002	12018	12018	MS2	18/104	Si_3.raw
High	tRPFDSILAEVR	Unambiguous	3	1	GSBRNA2T00146440001	N-Term(TMT10ple)	HCD	1	0	1	1			568233613	922288	Unique	Used	1.00019	0.552801	2.45871	1.45925	38752.3	8529.48	8531.11	52713	29139.8	23658.6	58169.7	20712.3	30224.4		0	6.95e-06	1591	4.57512	0	0	13.8268	67	3	544.982	1632.93	1.91111	72.5552	23435	23435	MS2	20/88	Si_8.raw
High	aEDFFTSGLNIAGNTmNR	Unambiguous	1	1	GSBRNA2T00006007001	N-Term(TMT10ple); M16(Oxidation)	HCD	1	0	1	1			2.69312e+10	751113	Unique	Used	0.544075	0.739668	1.83606	1.87118	24836.3	4882.31	2656.34	24908.8	18424.2	21141.2	38816.6	11264.1	21077.1		0	8.057e-05	12506	4.57408	0	0	27.5605	69	3	735.026	2203.06	-1.24902	92.7976	30226	30582	MS2	18/68	Si_2.raw
High	rLPFTVPPLVFSALR	Unambiguous	2	1	GSBRNA2T00103701001	N-Term(TMT10ple)	HCD	1	0	1	1			2.72959e+07	931361	Unique	Used	1.23409	1.08459	1.36989	1.30985	8079.42	843.241	1040.64	5873.92	6370.8	6376.84	8735.58	4165.8	5456.55		0	0.0002319	229	4.5724	0	1	10.6634	119	3	648.066	1942.18	0.285349	105.641	34153	34153	MS2	21/56	Si_8.raw
High	vAnGEPLPISQAEVPLLGHAFEAR	Unambiguous	1	1	GSBRNA2T00052478001	N-Term(TMT10ple); N3(Deamidated)	HCD	1	0	1	1			7.59301e+07	811303	Unique	Used	1.24513	0.952986	2.70773	1.30338	19248	6816.87	8487.9	18784.2	17901.1	14784.5	40032.5	14774	19256.1		0	5.737e-06	2955	4.5722	0	0	36.2654	119	3	915.832	2745.48	1.47267	103.398	32123	32123	MS2	25/92	Si_4.raw
High	dQETTGFAWWAGNAR	Unambiguous	1	1	GSBRNA2T00067984001	N-Term(TMT10ple)	HCD	1	0	1	1			6.61519e+08	778166	Unique	Used	2.81483	1.24211	3.63371	1.73355	16388.6	2044.7	5755.5	15296.5	18999.9	8023.12	29153.7	8942.57	15502.4		0	1.726e-05	8555	4.57087	0	0	8.63373	60	3	646.981	1938.93	-0.734146	85.6243	27058	27058	MS2	19/56	Si_3.raw
High	gFGFVTYNSAQEVQNAIR	Unambiguous	1	1	GSBRNA2T00132541001	N-Term(TMT10ple)	HCD	1	0	1	1			1.36226e+08	779429	Unique	Used	5.33861	0.60091	1.96218	2.28604	14135.1	2774.9	14814.1	31271.2	18791.2	14896.2	29229.2	6843.21	15643.9		0	3.166e-08	5868	4.56736	0	0	0	119	2	1115.57	2230.14	-1.85472	89.6736	28452	28452	MS2	27/34	Si_3.raw
High	rIPTAELFAR	Unambiguous	2	2	GSBRNA2T00076296001;GSBRNA2T00093078001	N-Term(TMT10ple)	HCD	1	0	1	1				655290	Not Unique	Not Used	0.86965	0.571202	1.03568	1.01947	45109.6	37892.1	32952.9	59018.7	33711.6	32122.1	33268.3	29707.9	30286.4	31471.5	0	0.0007722	1019	4.56666	0	1	34.5022	83	3	468.284	1402.84	-0.262179	106.324	31618	31991	MS2	16/36	Set1_1_new.raw
High	sAQDIATAELAPTHPIR	Unambiguous	2	1	GSBRNA2T00098490001	N-Term(TMT10ple)	HCD	1	0	1	1			2.19569e+07	856791	Unique	Used	0.958735	0.638234	2.89301	1.26162	14575.8	3025.89	2901.03	15349.7	9796.67	7444.26	21536.3	5933.25	7485.49		0	3.362e-07	2299	4.56604	0	0	0	119	2	1010.55	2020.1	-2.13212	55.9638	16933	16933	MS2	23/64	Si_6.raw
High	nVGSVVAVDQDPKTRYPVVVR	Unambiguous	1	1	GSBRNA2T00123159001	N-Term(TMT10ple)	HCD	1	0	1	1			8.66249e+08	916289	Unique	Used	1.33253	0.65491	1.8244	1.097	76805.3	16305.5	21727.5	89635	58702.9	56770	103571	45893.1	50344.9	2069.19	0	0.0004098	1682	4.56575	0	2	34.5825	104	4	632.609	2527.41	-2.69875	53.3242	16783	16783	MS2	20/120	Si_8.raw
High	fKEEDGIDYAAVTVQLPGGER	Unambiguous	1	1	GSBRNA2T00054097001	N-Term(TMT10ple)	HCD	1	0	1	1			86278818	833475	Unique	Used	0.945237	0.964636	2.15491	1.82483	63425.5	13791.9	13036.6	52119.5	50276.4	36599.2	78867.9	27076.3	49409.5	906.1	0	2.698e-05	6386	4.56442	0	1	26.0941	119	3	841.768	2523.29	-1.34163	77.8443	24493	24493	MS2	17/80	Si_5.raw
High	sKEDGGVGADSAYTVAQYNSPFEFIGR	Unambiguous	1	1	GSBRNA2T00091153001	N-Term(TMT10ple)	HCD	1	0	1	1			2.34288e+08	838032	Unique	Used	0.600246	0.750151	0.862204	0.857628	12088	5583.92	3351.73	24279.5	18213.3	20010.7	17253.3	15879.6	13618.8		0	9.666e-08	29661	4.56325	0	1	0	119	3	1032.17	3094.5	0.193798	92.7069	29536	29536	MS2	30/208	Si_5.raw
High	gVNPDEAVAmGAALQGGILR	Unambiguous	5	2	GSBRNA2T00019733001;GSBRNA2T00121618001	N-Term(TMT10ple); M10(Oxidation)	HCD	1	0	1	1			343587472	747433	Not Unique	Not Used	1.2678	0.939272	2.27159	1.93263	76225.9	14684.1	18616.5	83357.5	78295.3	56532.6	128419	40345.3	77972.5	1157.91	0	0.00046	4569	4.56197	0	0	6.94229	74	3	728.727	2184.17	1.07547	81.0065	26165	26165	MS2	22/76	Si_2.raw
High	gVNPDEAVAmGAAIQGGILR	Unambiguous	5	2	GSBRNA2T00019733001;GSBRNA2T00121618001	N-Term(TMT10ple); M10(Oxidation)	HCD	1	0	1	2			343587472	747433	Redundant	Not Used	1.2678	0.939272	2.27159	1.93263	76225.9	14684.1	18616.5	83357.5	78295.3	56532.6	128419	40345.3	77972.5	1157.91	0	0.00046	4569	4.56197	0	0	6.94229	74	3	728.727	2184.17	1.07547	81.0065	26165	26165	MS2	22/76	Si_2.raw
High	aAVTPAFAPAFAGLnGLDVSLAR	Unambiguous	1	1	GSBRNA2T00021223001	N-Term(TMT10ple); N15(Deamidated)	HCD	1	0	1	1			61315059	784524	Unique	Used	1.40162	0.668239	2.14023	1.29334	47829.5	7227.9	10130.8	50520.9	33760.1	27462.8	58776.8	20838.5	26951.3	733.266	0	2.189e-05	1987	4.55993	0	0	3.86469	104	3	820.455	2459.35	0.590864	106.244	34107	34107	MS2	25/88	Si_3.raw
High	vTYGNIYPLGIPQR	Unambiguous	1	1	GSBRNA2T00014673001	N-Term(TMT10ple)	HCD	1	0	1	1			868902022	747739	Unique	Used	1.03561	0.877424	3.47576	1.91113	99280.2	13952.8	14449.7	81383.8	71408.1	37885.8	131682	51971	99323	1536.36	0	1.085e-05	1424	4.55968	0	0	38.3487	119	2	910.517	1820.03	-0.13317	81.9783	26502	26502	MS2	18/26	Si_2.raw
High	ySNSDAVVYVGcGER	Unambiguous	2	1	GSBRNA2T00022872001	N-Term(TMT10ple); C12(Carbamidomethyl)	HCD	1	0	1	1			1.44931e+08	738698	Unique	Used	0.9611	0.617105	1.7444	1.29502	32276.1	5790.11	5564.88	50147	30946	31833.4	55530.3	32793.4	42468	652.515	0	2.069e-06	8167	4.5559	0	0	0	119	2	952.954	1904.9	-0.291357	53.4065	16522	16522	MS2	25/56	Si_2.raw
High	vTYGNIYPLGIPQR	Unambiguous	1	1	GSBRNA2T00014673001	N-Term(TMT10ple)	HCD	1	0	1	1				777124	Unique	Used	0.661518	0.874791	2.37278	1.80786	54022.4	10923.5	7226.1	46455.9	40639.3	28094.3	66661.4	38076.9	68837.7	1007.12	0	6.25e-06	1472	4.55503	0	0	10.5885	119	2	910.517	1820.03	0.135112	82.2888	25907	25907	MS2	18/26	Si_3.raw
High	vNQAIFLLTTGAR	Unambiguous	1	1	GSBRNA2T00011704001	N-Term(TMT10ple)	HCD	1	0	1	1			2.96111e+08	780992	Unique	Used	3.40652	0.805078	2.3974	1.81897	15773.9	3139.82	10695.9	9679.61	7792.84	10260.7	24599	7231.4	13153.7		0	0.0004649	628	4.55313	0	0	17.5488	110	3	544.993	1632.96	-0.0717752	94.723	30182	30182	MS2	18/48	Si_3.raw
High	hEYLPEDLQAVQTPFR	Unambiguous	1	1	GSBRNA2T00130574001	N-Term(TMT10ple)	HCD	1	0	1	1			1242673606	893534	Unique	Used	0.652746	0.645566	1.46854	1.0643	48276.2	22344.5	14585.3	63646.1	41087.7	56849.5	83485.9	37086.9	39471.7	1079.51	0	2.501e-06	5631	4.55294	0	0	18.4531	86	3	724.715	2172.13	0.701114	77.3444	25018	25018	MS2	21/60	Si_7.raw
High	rVLnTGAPITVPVGR	Unambiguous	3	1	GSBRNA2T00071632001	N-Term(TMT10ple); N4(Deamidated)	HCD	1	0	1	1				857187	Unique	Used	0.55825	0.774178	1.22091	0.968263	48220.7	20986.1	11715.5	84904.2	65731	59727.2	72921.4	49458.8	47889.1	1126	0	5.148e-06	299	4.55281	0	1	11.4104	80	3	594.025	1780.06	-1.53591	57.2258	17369	17723	MS2	22/56	Si_6.raw
High	rmPTFFETFPVVLVDGDGIVR	Unambiguous	2	1	GSBRNA2T00055117001	N-Term(TMT10ple); M2(Oxidation)	HCD	1	0	1	1			1.60397e+08	871644	Unique	Used	0.83569	0.800042	2.88626	1.59477	4580.31	1403.78	1173.13	7370.88	5897.01	4549.41	13130.8	4151.96	6621.44		0	0.0002216	4729	4.5503	0	1	2.36552	119	4	660.857	2640.41	0.642772	105.834	33728	33728	MS2	18/120	Si_6.raw
High	nAAIANSYFVGSINR	Unambiguous	2	1	GSBRNA2T00023334001	N-Term(TMT10ple)	HCD	1	0	1	1			57983998	743579	Unique	Used	0.746795	0.948269	2.03659	1.6524	26698.5	7868.31	5876.01	35233.2	33410.6	24168.6	49221.5	23561.9	38933.7	1138.98	0	9.561e-06	3090	4.54757	0	0	0	119	2	913.492	1825.98	0.767381	68.8035	21921	21921	MS2	18/28	Si_2.raw
High	rLPLAAQSLDSR	Unambiguous	1	1	GSBRNA2T00125259001	N-Term(TMT10ple)	HCD	1	0	1	1			79760472	913019	Unique	Used	1.04972	0.77946	1.93359	1.37735	106782	28833.6	30267.2	120149	93651.6	102452	198099	71472.5	98442.4	3730.55	0	0.0001205	870	4.54721	0	1	15.9183	47	3	519.307	1555.91	-2.66231	43.0565	13150	13150	MS2	20/44	Si_8.raw
High	hnGQNYVFALLTGYRDPPAGISIR	Unambiguous	4	2	GSBRNA2T00056149001;GSBRNA2T00109681001	N-Term(TMT10ple); N2(Deamidated)	HCD	1	0	1	1				930382	Not Unique	Not Used	0.961152	0.543125	1.33462	2.23341	4116.46	974.597	936.736	3947.36	2143.91	3463.89	4622.98	1279.2	2856.99		0	2.23e-06	5540	4.54275	0	1	20.2603	119	4	723.136	2889.52	0.396587	100.316	32680	32981	MS2	21/138	Si_8.raw
High	gGSTGYDnAVALPAGGR	Unambiguous	2	2	GSBRNA2T00016389001;GSBRNA2T00054097001	N-Term(TMT10ple); N8(Deamidated)	HCD	1	0	1	1			51825199	738270	Not Unique	Not Used	5.67118	0.990162	5.45483	2.84775	42012.6	6000.39	34029.3	28279.5	28001.3	16697.6	91082.8	10922.5	31104.5		0	9.517e-07	5161	4.54204	0	0	5.17728	119	2	896.956	1792.9	1.10182	52.0624	16049	16049	MS2	21/32	Si_2.raw
High	ySTQLNALYNYGAR	Unambiguous	1	1	GSBRNA2T00150758001	N-Term(TMT10ple)	HCD	1	0	1	1			1.93914e+08	773231	Unique	Used	1.10427	0.93206	2.00786	1.4655	24978.1	5563.41	6143.53	26351.6	24561.2	21609.2	43388.2	14963.4	21928.9		0	0.0002258	4690	4.54181	0	0	16.7388	119	3	621.658	1862.96	-0.025916	69.9623	21611	21611	MS2	17/104	Si_3.raw
High	fVIGGPHGDAGLTGR	Unambiguous	6	4	GSBRNA2T00086063001;GSBRNA2T00091578001;GSBRNA2T00112216001;GSBRNA2T00132973001	N-Term(TMT10ple)	HCD	1	0	1	1			46847682	885718	Not Unique	Not Used	0.731233	0.59675	2.25219	1.52867	72970.9	25991.6	19005.9	139140	83031.8	68855.2	155075	56117.7	85785.2		0	7.352e-06	1718	4.53607	0	0	28.6227	35	3	561.644	1682.92	-0.189351	52.2384	16343	16701	MS2	29/56	Si_7.raw
High	fTQANSEVSALLGR	Unambiguous	3	1	GSBRNA2T00071632001	N-Term(TMT10ple)	HCD	1	0	1	1			21563721656	748701	Unique	Used	1.14997	0.628493	2.83049	1.28836	56327.4	11844.3	13620.7	75154.7	47234.2	37654	106579	34950.2	45028.4		0	1.974e-06	2140	4.53277	0	0	3.94274	93	2	861.474	1721.94	0.86397	85.047	27561	27561	MS2	25/26	Si_2.raw
High	sLLTAHTDTYDYLPYFYSR	Unambiguous	1	1	GSBRNA2T00056453001	N-Term(TMT10ple)	HCD	1	0	1	1			2.9953e+07	869886	Unique	Used	0.549675	0.796442	1.67668	0.927148	7389.05	2592.53	1425.05	9592.35	7639.76	6631.39	11118.7	5693.55	5278.77		0	3.127e-06	9385	4.52946	0	0	14.0484	119	3	852.428	2555.27	1.52395	98.7338	31490	31490	MS2	22/144	Si_6.raw
High	iQVEHPVTEmIYSVDLIEEQIR	Unambiguous	3	1	GSBRNA2T00156113001	N-Term(TMT10ple); M10(Oxidation)	HCD	1	0	1	1			1.06934e+08	838738	Unique	Used	1.22129	0.639288	1.27021	1.06014	16644.1	5750.86	7023.45	29581.8	18911.3	21953.1	27885.1	17701	18765.6	854.016	0	1.424e-05	6646	4.52897	0	0	24.0035	119	3	962.844	2886.52	2.31688	95	30313	30313	MS2	25/84	Si_5.raw
High	iDASYYGYRDEEDGVLEGLER	Unambiguous	1	1	GSBRNA2T00153996001	N-Term(TMT10ple)	HCD	1	0	1	1			2.07485e+08	807190	Unique	Used	0.901006	0.579983	2.31834	1.28434	63578.6	14634.3	13185.6	80402.3	46632	39028.9	90482	27802.7	35708.2		0	5.857e-08	21428	4.52675	0	1	26.1273	119	3	893.431	2678.28	0.0210099	89.9751	27582	27582	MS2	24/80	Si_4.raw
High	ySTQLNALYNYGAR	Unambiguous	1	1	GSBRNA2T00150758001	N-Term(TMT10ple)	HCD	1	0	1	1			19021027846	774288	Unique	Used	0.811729	0.533218	1.51367	1.36706	34963.5	11387.4	9243.47	64146.6	34204.1	51180.2	77470	32257.3	44097.7	1396.42	0	2.008e-06	4300	4.52635	0	0	4.79878	119	2	931.984	1862.96	0.358696	73.2926	22778	23139	MS2	21/52	Si_3.raw
High	nEADLIAAAAQPLPDDDDDAFE	Unambiguous	3	1	GSBRNA2T00148946001	N-Term(TMT10ple)	HCD	1	0	1	1			1.38951e+08	655194	Unique	Used	1.16937	1.04988	2.35688	2.33908	89265.2	27017.8	31593.8	105466	110726	71050.5	167458	50873.2	118996	3780.83	0	0.0002848	10382	4.52564	0	0	5.0258	79	3	849.063	2545.17	-1.4654	106.039	31512	31512	MS2	19/84	Set1_1_new.raw
High	vREELYFQNYmnDPnAPGGQPATQQPGPR	Unambiguous	2	1	GSBRNA2T00118636001	N-Term(TMT10ple); M11(Oxidation); N12(Deamidated); N15(Deamidated)	HCD	1	0	1	1			40389935	858809	Unique	Used	0.971903	0.62416	2.25956	1.03551	8939.89	2634.88	2560.85	11921.5	7440.94	7049.02	15927.7	6048.1	6262.87		0	0.0005526	36796	4.52508	0	1	27.7071	119	4	881.18	3521.7	10.4124	62.4429	19163	19163	MS2	20/168	Si_6.raw
High	rVLNTGAPITVPVGR	Unambiguous	3	1	GSBRNA2T00071632001	N-Term(TMT10ple)	HCD	1	0	1	1			911918001	914957	Unique	Used	0.881819	0.649288	2.09004	1.17065	142054	38483.9	33935.9	171431	111308	96962.5	202655	95087.1	111314	4027.97	0	6.695e-05	178	4.52496	0	1	35.7015	42	3	593.698	1779.08	-0.420051	49.1203	15300	15300	MS2	16/56	Si_8.raw
High	gRDTLGQEINVTcEVQQLLGnNR	Unambiguous	3	1	GSBRNA2T00066465001	N-Term(TMT10ple); C13(Carbamidomethyl); N21(Deamidated)	HCD	1	0	1	1			127789058	870784	Unique	Used	0.574033	0.591803	1.80542	1.37927	9475.92	1600.21	918.574	7620.97	4510.11	5969.13	10776.8	4507.28	6216.74		0	2.027e-07	10481	4.52396	0	1	3.78589	119	3	948.818	2844.44	-2.45374	102.023	32572	32572	MS2	27/88	Si_6.raw
High	qILTGVNYASAAAGIR	Unambiguous	2	2	GSBRNA2T00025663001;GSBRNA2T00150758001	N-Term(TMT10ple)	HCD	1	0	1	1			1.86219e+08	774459	Not Unique	Not Used	0.910389	0.688977	2.19818	1.42868	30129.4	9036.36	8226.6	61604.9	42444.4	46508.7	102235	33505.3	47868.5	1227.03	0	6.764e-07	1432	4.52338	0	0	0	119	2	917.524	1834.04	0.837147	73.8312	22967	22967	MS2	22/30	Si_3.raw
High	tKYGDPLIYVTEnGFSTPSSENR	Unambiguous	3	1	GSBRNA2T00058697001	N-Term(TMT10ple); N13(Deamidated)	HCD	1	0	1	1			21844240	865425	Unique	Used	0.733995	0.730998	1.39171	0.962823	10920.1	5750.01	4220.48	17101	12500.8	12711.7	17691	12048.2	11600.3		0	0.0004022	11379	4.52072	0	1	0	119	3	935.799	2805.38	1.46505	83.8231	26471	26471	MS2	24/176	Si_6.raw
High	aVVAQFNADQLLTERPQVSALVR	Unambiguous	1	1	GSBRNA2T00139378001	N-Term(TMT10ple)	HCD	1	0	1	1			7.27424e+07	868540	Unique	Used	1.49359	0.549095	2.81175	3.20693	6689.49	813.33	1214.78	8671.75	4761.61	3067.49	8625.01	2144.61	6877.61		0	5.447e-06	1139	4.51177	0	0	16.1723	119	4	689.393	2754.55	1.93472	94.0184	29924	29924	MS2	24/132	Si_6.raw
High	vESPVVVVTGASR	Unambiguous	4	1	GSBRNA2T00038341001	N-Term(TMT10ple)	HCD	1	0	1	1			1.71143e+08	740527	Unique	Used	1.0178	0.72575	2.19585	1.97775	24317.3	4475.25	4554.9	25922.2	18813	19748.8	43365.4	10610	20984		0	0.0006849	1010	4.50951	0	0	14.923	102	3	510.302	1528.89	1.40564	59.217	18556	18556	MS2	17/48	Si_2.raw
High	anYFPYGIDFGGPTGR	Unambiguous	1	1	GSBRNA2T00150758001	N-Term(TMT10ple); N2(Deamidated)	HCD	1	0	1	1			3953369689	753148	Unique	Used	2.4859	0.771394	1.69656	1.1848	8971.23	1390.5	3456.64	19178.2	14793.9	11091.8	18817.9	8380.33	9929		0	1.246e-06	6326	4.50943	0	0	33.7605	119	2	981.483	1961.96	-0.00637124	99.3563	32470	32821	MS2	22/30	Si_2.raw
High	vPVVAAYVYRR	Unambiguous	1	1	GSBRNA2T00139004001	N-Term(TMT10ple)	HCD	1	0	1	1			413402854	917727	Unique	Used	0.419495	0.897533	1.55735	0.750517	46278.9	32226.8	13519	53096.4	47655.8	39998.8	62292.1	44766.9	33598.4	1346.33	0	1.413e-05	499	4.50937	0	1	5.09468	67	3	507.975	1521.91	-0.325614	57.9001	18385	18385	MS2	23/40	Si_8.raw
High	rLEEEEEAYQR	Unambiguous	1	1	GSBRNA2T00008253001	N-Term(TMT10ple)	HCD	1	0	1	1			126222024	908753	Unique	Used	0.96681	0.791648	1.84403	1.42323	66575.5	20951.6	20256.2	79773.4	63152.4	55954.8	103182	39626.3	56397.2	1326.32	0	2.43e-05	3841	4.50746	0	1	27.6307	102	3	560.953	1680.84	2.38125	29.5484	8360	8360	MS2	17/40	Si_8.raw
High	gQESENSQEAIR	Unambiguous	1	1	GSBRNA2T00019563001	N-Term(TMT10ple)	HCD	1	0	1	1			4.67677e+07	757877	Unique	Used	1.31759	0.977915	4.06966	2.39622	57835.5	7396.37	9745.41	56140.1	54900.3	26347.3	107225	16413.2	39329.8		0	4.237e-05	4529	4.50663	0	0	0	119	2	788.894	1576.78	2.14584	19.6511	4040	4040	MS2	20/22	Si_3.raw
High	gIPLASNQVNYSLIYR	Unambiguous	1	1	GSBRNA2T00089771001	N-Term(TMT10ple)	HCD	1	0	1	1			2.08453e+08	748977	Unique	Used	3.01964	0.584049	2.66294	1.29851	22126.4	2128.44	6427.12	25897.6	15125.5	14346.8	38204.7	12241.1	15895.2		0	1.652e-05	1414	4.50222	0	0	16.3529	69	3	679.716	2037.13	0.324925	85.9373	27867	27867	MS2	22/60	Si_2.raw
High	lVSWYDNEWGYSTR	Unambiguous	10	3	GSBRNA2T00015275001;GSBRNA2T00092896001;GSBRNA2T00111966001	N-Term(TMT10ple)	HCD	1	0	1	1			2149511828	781925	Not Unique	Not Used	2.95584	0.601059	2.74009	1.29047	64118.1	8802.13	26017.7	63904.4	38410.3	35020.2	95958.6	38872.7	50163.8	920.176	0	2.3e-06	7203	4.50091	0	0	44.3938	119	2	1002.99	2004.96	-0.63241	97.751	31212	31565	MS2	19/26	Si_3.raw
High	qTIEANLALRR	Unambiguous	2	1	GSBRNA2T00066465001	N-Term(TMT10ple)	HCD	1	0	1	1			1013051211	911895	Unique	Used	1.00763	0.605931	1.14553	0.716396	258800	96110.4	96843.5	333907	202325	279669	320369	262999	188411	7131.24	0	0.0001497	714	4.48835	0	1	17.6356	21	3	505.306	1513.9	1.16157	39.5415	11899	11899	MS2	18/40	Si_8.raw
High	hTEAEIPNLEITEVRPDVSLVAR	Unambiguous	1	1	GSBRNA2T00036978001	N-Term(TMT10ple)	HCD	1	0	1	1			1.74759e+08	924634	Unique	Used	1.18901	0.751036	1.92768	1.16153	13256.1	3448.6	4100.42	16677.1	12525.1	10865.8	20945.9	9535.68	11076		0	9.53e-06	2932	4.48403	0	0	4.61881	119	4	705.139	2817.53	1.2725	80.1671	26032	26032	MS2	21/132	Si_8.raw
High	sNPFQGNADEQGEIYALGLR	Unambiguous	1	1	GSBRNA2T00109891001	N-Term(TMT10ple)	HCD	1	0	1	1			70716635	750601	Unique	Used	0.696793	0.827598	2.36135	1.43714	9834.14	5114.04	3563.43	11757.8	9730.75	7377.18	17420.1	4709.88	6768.75		0	6.883e-07	10841	4.48055	0	0	22.7651	119	3	803.404	2408.2	-3.56046	91.1422	29658	29658	MS2	26/152	Si_2.raw
High	rEDGNEAVEEGR	Unambiguous	1	1	GSBRNA2T00012422001	N-Term(TMT10ple)	HCD	1	0	1	1			58160283	874601	Unique	Used	0.897491	0.634597	1.02553	1.46955	31081.3	8596.5	7715.28	47558.8	30180.7	42976.6	44074	18245.1	26812.1	832.854	0	4.695e-06	5759	4.47831	0	1	26.8848	119	3	530.596	1589.77	0.910348	17.5386	4044	4044	MS2	20/44	Si_7.raw
High	rEEFEEISVPILER	Unambiguous	2	1	GSBRNA2T00024636001	N-Term(TMT10ple)	HCD	1	0	1	1			6.97933e+08	894481	Unique	Used	2.53059	0.880456	2.0033	1.46154	49029.4	3995.95	10112.1	51198.5	45078	33437.8	66985.9	25957.2	37937.5		0	3.022e-06	2806	4.47805	0	1	0.621437	31	3	659.03	1975.07	2.12467	80.4013	26067	26412	MS2	20/52	Si_7.raw
High	qILTGVNYASAAAGIR	Unambiguous	2	2	GSBRNA2T00025663001;GSBRNA2T00150758001	N-Term(TMT10ple)	HCD	1	0	1	1			2.12097e+07	692538	Not Unique	Not Used	1.00746	0.904424	1.33037	1.28111	5840.76	2393.83	2411.69	7550.74	6829.07	8817.56	11730.6	5005.68	6412.84		0	9.261e-05	1454	4.47239	0	0	81.8697	119	3	612.018	1834.04	0.716948	80.4025	23230	23489	MS2	19/60	Si_11.raw
High	vASDGVVLFAGLPGQQR	Unambiguous	1	1	GSBRNA2T00121783001	N-Term(TMT10ple)	HCD	1	0	1	1			8.74289e+07	750711	Unique	Used	1.09286	0.792329	2.36382	1.74615	18638.3	5576.16	6093.96	27316.8	21643.8	17330.5	40966.3	13015	22726.1		0	1.337e-06	1817	4.47167	0	0	31.079	119	2	972.045	1943.08	-4.01301	91.4992	29780	29780	MS2	23/32	Si_2.raw
High	aAAEEAVFSALPEATVmRPATmIGTEDR	Unambiguous	1	1	GSBRNA2T00068570001	N-Term(TMT10ple); M17(Oxidation); M22(Oxidation)	HCD	1	0	1	1			868309824	805750	Unique	Used	1.94902	1.00576	5.16643	1.47964	80128.4	7548.26	14711.7	45527.6	45789.9	30102.3	155521	37671.5	55740.3		0	3.659e-05	15492	4.47018	0	0	0.902994	86	3	1065.87	3195.59	-0.324477	85.3128	25994	25994	MS2	17/108	Si_4.raw
High	gFGFVTYNSAQEVQNAIR	Unambiguous	1	1	GSBRNA2T00132541001	N-Term(TMT10ple)	HCD	1	0	1	1			744281706	750067	Unique	Used	2.07005	0.734709	2.4363	2.13045	11809.6	2513.73	5203.55	21313.5	15659.2	9595.28	23376.9	5509.99	11738.7		0	5.713e-05	8467	4.46717	0	0	8.14321	119	3	744.052	2230.14	-1.42285	89.4394	29071	29071	MS2	24/68	Si_2.raw
High	gFAFVTFTSTEEASnAmQLDGQDLHGR	Selected	2	1	GSBRNA2T00074733001	N-Term(TMT10ple); N15(Deamidated); M17(Oxidation)	HCD	0.0246	0	1	1			1.33365e+08	837128	Unique	Used	1.07167	0.821401	1.23261	1.65102	16154.5	6269.16	6718.48	23889.1	19622.6	20288	25007.2	10935.1	18054.1		0	1.89e-05	20085	4.46696	0	0	30.158	119	3	1059.17	3175.51	8.1538	89.731	28532	28874	MS2	19/104	Si_5.raw
High	tPVGGGVSSLNVQLR	Unambiguous	3	1	GSBRNA2T00095750001	N-Term(TMT10ple)	HCD	1	0	1	1			221039890	741667	Unique	Used	2.32219	0.809189	2.19135	2.71702	57514.3	13786.4	32014.6	87200.1	70561.4	60988.8	133648	33215.6	90247.4	4636.93	0	9.292e-05	1259	4.46677	0	0	35.5062	76	3	571.665	1712.98	-3.2654	62.7924	19814	19814	MS2	17/112	Si_2.raw
High	yEENLAEERR	Unambiguous	2	2	GSBRNA2T00044698001;GSBRNA2T00104971001	N-Term(TMT10ple)	HCD	1	0	1	1			196409162	877433	Not Unique	Not Used	1.00512	0.464732	1.10148	0.905567	97010.5	22994.9	23112.6	168331	78228.7	103616	114131	80526.8	72922.4	1797.17	0	0.0003945	4020	4.46095	0	1	13.3428	86	3	513.265	1537.78	0.196268	26.2823	7169	7169	MS2	19/72	Si_7.raw
High	yGLAAGVFTQNLDTANR	Unambiguous	2	2	GSBRNA2T00020791001;GSBRNA2T00034004001	N-Term(TMT10ple)	HCD	1	0	1	1			421379293	748702	Not Unique	Not Used	1.9293	0.875345	3.23323	1.64985	20665	3328.82	6422.29	17278.3	15124.5	11027	35652.9	9441.84	15577.6		0	2.828e-05	3720	4.45505	0	0	16.0974	110	3	680.695	2040.07	-0.14375	85.0493	27562	27562	MS2	24/128	Si_2.raw
High	tTLSGVSFVNPSTPIR	Unambiguous	1	1	GSBRNA2T00104420001	N-Term(TMT10ple)	HCD	1	0	1	1			4.13618e+08	745498	Unique	Used	3.10314	0.700369	1.93721	1.78128	31103.4	2679.99	8316.38	29191.2	20444.6	21631.1	41903.9	20157.9	35906.8	1462.1	0	0.0001175	1229	4.45117	0	0	33.3103	47	3	635.696	1905.07	4.61085	74.8744	24037	24037	MS2	20/120	Si_2.raw
High	lPNTLSQVNPPEAAHYIDGFGNYNLQIR	Unambiguous	2	1	GSBRNA2T00088928001	N-Term(TMT10ple)	HCD	1	0	1	1			1.53492e+08	841035	Unique	Used	0.835775	0.678368	1.12529	3.15768	4618.03	1027.81	859.017	8232.41	5584.6	6196.68	6973.08	1684.78	5319.99		0	2.934e-06	10613	4.45077	0	0	80.0772	119	3	1124.25	3370.74	0.145295	102.5	32850	33198	MS2	21/108	Si_5.raw
High	rmPTFFETFPVVLVDGDGIVR	Unambiguous	2	1	GSBRNA2T00055117001	N-Term(TMT10ple); M2(Oxidation)	HCD	1	0	1	1			2.70369e+08	901864	Unique	Used	1.84254	1.90055	1.94057	2.47895	12144.3	1615.24	2976.15	7327.05	13925.4	8651.68	16789.1	3049.15	7558.68		0	3.745e-05	4890	4.4499	0	1	1.5854	60	4	660.858	2640.41	2.21464	105.866	34554	34554	MS2	17/120	Si_7.raw
High	hWITInQLYTVPTR	Unambiguous	4	2	GSBRNA2T00008150001;GSBRNA2T00058697001	N-Term(TMT10ple); N6(Deamidated)	HCD	1	0	1	1			152620303	894161	Not Unique	Not Used	1.58317	0.446556	2.09463	1.61123	45727.8	8711.25	13791.4	62490.4	27905.5	27067	56695.2	18751.2	30212.6	668.108	0	0.0001391	2119	4.44919	0	0	26.8356	119	3	658.033	1972.08	-0.492115	79.3635	25712	25712	MS2	17/52	Si_7.raw
High	fTQANSEVSALLGR	Unambiguous	3	1	GSBRNA2T00071632001	N-Term(TMT10ple)	HCD	1	0	1	1			1.61431e+07	777881	Unique	Used	2.86508	0.589434	2.20017	1.44902	7997.97	1237.78	3546.34	12637.9	7449.19	8348.51	18368.1	5412.01	7842.14		0	0.00121	2233	4.44524	0	0	56.5905	119	3	574.652	1721.94	1.1051	84.708	26743	27100	MS2	18/52	Si_3.raw
High	sYSEFIQNLYELGAR	Unambiguous	1	1	GSBRNA2T00126547001	N-Term(TMT10ple)	HCD	1	0	1	1			7.89063e+07	784487	Unique	Used	1.18239	0.97651	2.72446	1.53225	56772.1	16209.6	19166.1	72414.5	70713.4	57459.3	156545	42952.9	65814.4	1079.92	0	6.124e-07	4915	4.44289	0	0	4.28997	108	2	1010.02	2019.04	0.0755745	106.14	34067	34067	MS2	21/56	Si_3.raw
High	rVQLADQYLnEAALGDANADAIGR	Unambiguous	3	1	GSBRNA2T00028746001	N-Term(TMT10ple); N10(Deamidated)	HCD	1	0	1	1				894034	Unique	Used	1.11478	0.559454	1.45838	1.25237	17482.6	5729.57	6387.18	26347.6	14740.3	17609.7	25681.7	12173.8	15246		0	1.799e-05	5886	4.4424	0	1	29.7322	119	3	925.49	2774.45	9.82342	78.9514	25570	25570	MS2	23/92	Si_7.raw
High	rPGTPSLNQSPR	Unambiguous	5	3	GSBRNA2T00008717001;GSBRNA2T00073988001;GSBRNA2T00150930001	N-Term(TMT10ple)	HCD	1	0	1	1			1.02867e+08	660544	Not Unique	Not Used	1.63932	0.911045	1.71737	1.36218	35873.5	6991.56	11461.4	30721.9	27989	28862	49566.7	21305.4	29021.7	591.407	0	0.0004844	1730	4.4406	0	0	16.5611	119	3	513.624	1538.86	-1.13637	20.5046	5088	5088	MS2	17/44	Si_10.raw
High	tISTSYQGQFLGDSNR	Unambiguous	3	1	GSBRNA2T00005302001	N-Term(TMT10ple)	HCD	1	0	1	1			221408688	741803	Unique	Used	1.32976	0.82974	2.31419	1.80382	46354.4	9858.2	13109	55890.5	46374.6	36646	84805.8	23260.3	41957.3		0	4.119e-06	6656	4.43995	0	0	0	119	2	1002	2003	-1.54849	63.234	19967	19967	MS2	19/60	Si_2.raw
High	iTGITGYEEYPASPNVAV	Unambiguous	1	1	GSBRNA2T00153272001	N-Term(TMT10ple)	HCD	1	0	1	1			1011244035	721820	Unique	Used	2.20665	0.652032	2.61357	1.05354	38951.8	9962.17	21983.1	57696.3	37619.9	25501.5	66649.9	32001.5	33714.8		0	0.0002831	2797	4.43972	0	0	2.01671	63	2	1055.55	2110.09	0.194661	103.394	31157	31157	MS2	14/34	Si_12.raw
High	aHTDmVTAIATPIDNSDTIVSASR	Unambiguous	1	1	GSBRNA2T00030037001	N-Term(TMT10ple); M5(Oxidation)	HCD	1	0	1	1			438749133	829349	Unique	Used	1.08796	0.610825	1.64701	1.39041	15914.3	5386.64	5860.44	26557.5	16222	16816	27696.2	13530.5	18813		0	5.957e-08	10520	4.43867	0	0	53.4488	119	3	911.128	2731.37	-3.24234	64.5157	19938	19938	MS2	26/92	Si_5.raw
High	vIVAIENPQDIIVQSARPYGQR	Unambiguous	4	1	GSBRNA2T00016587001	N-Term(TMT10ple)	HCD	1	0	1	1			6.66367e+08	868053	Unique	Used	1.47354	0.761532	2.00407	2.12909	9028.57	964.523	1421.26	10500.6	7996.56	5758.52	11540.5	4240.41	9028.19		0	1.495e-05	1108	4.43826	0	0	3.11861	119	4	674.634	2695.51	1.44131	92.413	29382	29382	MS2	20/126	Si_6.raw
High	yLDDNTIFHLNPSGR	Unambiguous	1	1	GSBRNA2T00091578001	N-Term(TMT10ple)	HCD	1	0	1	1			5.4089e+08	864436	Unique	Used	1.3431	0.676945	3.31989	0.926737	38979.6	10171.6	13661.5	40010	27084.6	17471.5	58003.7	24539.3	22741.4		0	9.689e-05	5218	4.43679	0	0	4.83758	58	3	664.345	1991.02	0.73397	80.6234	25382	25382	MS2	20/112	Si_6.raw
High	gALNVGAVLILPEGFELAPPDR	Unambiguous	1	1	GSBRNA2T00012636001	N-Term(TMT10ple)	HCD	1	0	1	1				696119	Unique	Used	0.667022	0.884939	1.67282	0.976176	11507.3	5341.76	3563.07	14962.5	13240.9	10157.6	16991.8	8624.23	8418.77		0	5.045e-06	745	4.43499	0	0	11.6897	119	3	826.471	2477.4	0.628582	106.757	29920	29920	MS2	27/84	Si_11.raw
High	gRQILTGVNYASAAAGIR	Unambiguous	1	1	GSBRNA2T00150758001	N-Term(TMT10ple)	HCD	1	0	1	1			6.34736e+08	918744	Unique	Used	1.37116	0.690768	1.2544	0.790063	35498	12938.5	17740.7	46355	32020.6	44117.9	55341.3	33705.3	26629.3	1380.38	0	9.803e-06	1078	4.43287	0	1	28.7796	81	3	683.058	2047.16	-1.47819	61.1201	19506	19506	MS2	25/68	Si_8.raw
High	rATEEQIQAQR	Unambiguous	3	1	GSBRNA2T00076130001	N-Term(TMT10ple)	HCD	1	0	1	1			6.88462e+07	934506	Unique	Used	0.763969	0.857983	2.40745	1.61747	65084.6	19249.1	14705.7	61451.5	52724.4	40647.5	97857.1	28434.7	45992.2		0	0.0003604	2420	4.43282	0	1	14.6502	37	3	520.289	1558.85	2.38738	17.9727	4134	4134	MS2	17/40	Si_9.raw
High	rAILPILQAEEDER	Unambiguous	4	1	GSBRNA2T00141976001	N-Term(TMT10ple)	HCD	1	0	1	1			2.63777e+07	655732	Unique	Used	0.995572	0.564106	0.876394	1.03087	39236.1	34715.6	34561.9	51966.6	29314.7	34913.5	30598	20689.5	21328.2	41548.9	0	4.132e-05	1102	4.43172	0	1	46.2514	119	3	628.025	1882.06	1.01874	107.665	32104	32104	MS2	14/52	Set1_1_new.raw
High	eAFPGDVFYLHSR	Unambiguous	1	1	GSBRNA2T00082162001	N-Term(TMT10ple)	HCD	1	0	1	1			16955660272	892730	Unique	Used	1.39691	0.740713	3.0596	1.35366	82832.9	16363.9	22858.9	85620.2	63420	55123.8	168657	56549.5	76548.6	3854.18	0	0.0001569	5068	4.42791	0	0	13.3471	119	3	589.641	1766.91	0.388463	74.7022	24119	24394	MS2	15/48	Si_7.raw
High	hAVVQDEPLWIIFQR	Unambiguous	2	1	GSBRNA2T00000983001	N-Term(TMT10ple)	HCD	1	0	1	1			4.07042e+08	928933	Unique	Used	1.0548	0.519068	3.33231	1.63884	12202.5	2905.27	3064.49	17270.2	8964.42	6761.6	22531.8	6343.29	10395.7		0	7.886e-06	1328	4.42543	0	0	16.0689	119	3	694.057	2080.16	0.532328	94.408	30838	30838	MS2	24/56	Si_8.raw
High	lASASSVEEALEIAQAALQS	Unambiguous	1	1	GSBRNA2T00056453001	N-Term(TMT10ple)	HCD	1	0	1	1			114499861	723280	Unique	Used		2.44526	3.35397	1.57412	15049.1	3299.31		6835.35	16714.2	8131.24	27271.9	5063.88	7971.17		0	8.751e-05	3113	4.42519	0	0	0.343765	22	3	739.731	2217.18	-1.19848	108.001	32763	32763	MS2	20/76	Si_12.raw
High	qFTPEQYANDLISR	Unambiguous	1	1	GSBRNA2T00150758001	N-Term(TMT10ple)	HCD	1	0	1	1			8164494864	748638	Unique	Used	0.894098	0.696078	1.65052	1.75556	40573	10452.3	9345.39	48410	33697.1	38642.9	63780.8	21340.8	37465		0	0.001862	5558	4.42429	0	0	22.4609	64	3	637.664	1910.98	-1.65438	84.849	27492	27843	MS2	15/52	Si_2.raw
High	gmAVEDPEAPHGLR	Unambiguous	2	1	GSBRNA2T00076771001	N-Term(TMT10ple); M2(Oxidation)	HCD	1	0	1	1			4.56374e+09	848871	Unique	Used	0.569968	0.576334	0.257795	0.913262	19184.6	6667.05	3800.01	38179.3	22004	113989	29385.8	17596.6	16070.3		0	0.0001636	3850	4.42383	0	0	23.2317	97	3	575.293	1723.86	0.197515	30.4556	8157	8157	MS2	19/52	Si_6.raw
High	gRFEPYESSVFEAAGYR	Unambiguous	1	1	GSBRNA2T00009522001	N-Term(TMT10ple)	HCD	1	0	1	1			341868883	922419	Unique	Used	0.790547	0.898281	1.71046	1.17154	41638	13231.5	10460.1	45212.7	40613.7	35490.9	60705.9	30398.5	35613.2	1197.66	0	1.51e-06	6765	4.42062	0	1	38.2955	119	3	732.031	2194.08	0.0948847	72.9836	23582	23582	MS2	20/64	Si_8.raw
High	iPSAVGYQPTLASDLGALQER	Unambiguous	3	1	GSBRNA2T00071632001	N-Term(TMT10ple)	HCD	1	0	1	1			2.84346e+07	695161	Unique	Used	1.10974	0.713821	2.01869	1.00812	8128.43	2487.63	2760.61	9496.8	6779.02	5313.43	10726.2	4949.59	4989.77		0	0.0003544	2726	4.41994	0	0	16.201	119	3	805.774	2415.31	-0.509381	100.439	28299	28299	MS2	20/80	Si_11.raw
High	aPQAAGAIHTDFER	Unambiguous	1	1	GSBRNA2T00061746001	N-Term(TMT10ple)	HCD	1	0	1	1			361710651	881786	Unique	Used	1.32716	0.681279	2.32387	1.19712	327785	67426.8	89485.9	355011	241862	204968	476318	183255	219377	3620.77	0	0.0001063	1732	4.41884	0	0	58.9552	33	3	571.637	1712.9	2.59451	39.9028	11991	11991	MS2	20/52	Si_7.raw
High	aTQGIYPLQNVFIR	Unambiguous	2	1	GSBRNA2T00044554001	N-Term(TMT10ple)	HCD	1	0	1	1			2.30397e+08	779881	Unique	Used	1.35748	0.868439	3.27187	2.05714	12796.6	2898.02	3934	14072	12220.7	9092.39	29749.1	5524.78	11365.2		0	0.00239	1171	4.41756	0	0	0.803292	107	3	617.023	1849.05	0.549585	91.1234	28951	28951	MS2	18/52	Si_3.raw
High	fHIQDFVVQGLDQPTGFEnAR	Unambiguous	1	1	GSBRNA2T00067341001	N-Term(TMT10ple); N19(Deamidated)	HCD	1	0	1	1			8.76148e+07	841321	Unique	Used	1.5889	1.06979	1.84458	1.21925	17536.8	3464.95	5505.44	20749.5	22197.5	15751.7	29055.2	14246.2	17369.7		0	4.818e-05	11945	4.41677	0	0	42.1817	119	3	883.449	2648.33	0.590288	103.438	33166	33166	MS2	20/80	Si_5.raw
High	eNAPAIIFIDEVDAIATAR	Unambiguous	1	1	GSBRNA2T00114983001	N-Term(TMT10ple)	HCD	1	0	1	1			7.32644e+06	755546	Unique	Used		0.743426	2.67175	4.81989	4618.39			5537.98	4117.08	3219.86	8602.66	641.369	3091.33		0	4.041e-06	2773	4.41551	0	0	4.92317	119	3	753.412	2258.22	-0.695029	107.07	35125	35125	MS2	27/72	Si_2.raw
High	nSVATGEIYPLDSEVR	Unambiguous	1	1	GSBRNA2T00011146001	N-Term(TMT10ple)	HCD	1	0	1	1			2.65818e+07	743540	Unique	Used	0.674636	0.57052	2.82469	1.78338	13340.8	4452.2	3003.61	24617.3	14044.7	11752.1	33195.9	8424.5	15024		0	6.891e-06	5607	4.41536	0	0	0	119	2	990.017	1979.03	-0.900631	68.6851	21879	21879	MS2	22/30	Si_2.raw
High	qILTGVNYASAAAGIR	Unambiguous	2	2	GSBRNA2T00025663001;GSBRNA2T00150758001	N-Term(TMT10ple)	HCD	1	0	1	1			360759623	745158	Not Unique	Not Used	1.20581	0.740252	2.3697	1.6401	11905.5	3369.59	4063.09	17719.8	13117.1	11707.4	27743.1	7161.05	11744.9		0	0.001309	1407	4.41506	0	0	5.1797	119	3	612.019	1834.04	1.99458	73.7985	23663	23663	MS2	18/60	Si_2.raw
High	aAVDSNSQVGSIFQILR	Unambiguous	1	1	GSBRNA2T00061106001	N-Term(TMT10ple)	HCD	1	0	1	1			2.33534e+08	753636	Unique	Used	2.29532	1.17989	1.63423	1.19103	4846.1	1353.1	3105.79	9112.65	10752	6889.92	11259.7	5102	6076.63		0	1.819e-05	2209	4.41476	0	0	0	119	3	678.71	2034.12	-1.26617	100.931	33007	33007	MS2	19/64	Si_2.raw
High	aSSVAQVVTSLQER	Unambiguous	1	1	GSBRNA2T00015387001	N-Term(TMT10ple)	HCD	1	0	1	1			9508760160	745119	Unique	Used	1.36434	1.21467	4.03679	1.71268	123222	25349.1	34584.9	80388.5	97645.9	59691.1	240961	49611.1	84967.9		0	5.464e-06	1897	4.41347	0	0	2.87991	41	2	852.478	1703.95	-0.773998	73.6747	23620	23981	MS2	23/26	Si_2.raw
High	dSLGSNWGESGYIR	Unambiguous	1	1	GSBRNA2T00096068001	N-Term(TMT10ple)	HCD	1	0	1	1			185222077	772452	Unique	Used	1.6381	0.585465	1.54471	1.3661	46077.7	7730.47	12663.2	71611.6	41926.1	38925.5	60128.5	34057.4	46525.9	1174.57	0	6.44e-06	6445	4.41276	0	0	17.2223	119	2	885.437	1769.87	0.441489	67.4794	20742	20742	MS2	22/26	Si_3.raw
High	tNEnGEEVGYNTEVYAAHEIDR	Unambiguous	1	1	GSBRNA2T00064241001	N-Term(TMT10ple); N4(Deamidated)	HCD	1	0	1	1			3.88373e+08	799694	Unique	Used	3.38787	1.23964	1.9085	1.90535	9745.24	695.278	2355.51	10870.1	13475	8227.95	15703	4888.7	9314.65		0	1.303e-06	29307	4.40966	0	0	8.02288	119	3	914.089	2740.25	-0.341781	65.813	19300	19300	MS2	26/168	Si_4.raw
High	aYGGGGGYGGGGGGYGGGGGGYGGGGDGGGY	Unambiguous	1	1	GSBRNA2T00008431001	N-Term(TMT10ple)	HCD	1	0	1	1			8.0464e+07	710445	Unique	Used	0.682897	0.681722	2.48433	2.01065	7950.14	2087.54	1425.58	11412.5	7780.14	5440.52	13516	2783.16	5595.97		0	0.0001065	13981	4.40371	0	0	3.88282	119	3	873.367	2618.09	3.34332	66.8274	18633	18633	MS2	17/120	Si_12.raw
High	lcEAVcPAQAITIEAEEREDGSRR	Unambiguous	3	2	GSBRNA2T00008773001;GSBRNA2T00057992001	N-Term(TMT10ple); C2(Carbamidomethyl); C6(Carbamidomethyl)	HCD	1	0	1	1			6.06534e+08	920442	Not Unique	Not Used	0.859133	0.56445	1.21602	1.29913	23160.6	7172.54	6162.16	38457.4	21707.3	34225.5	41618.8	26808.7	34828	2774.39	0	0.0001519	27311	4.40294	0	2	21.9535	119	4	748.122	2989.47	0.273264	66.5678	21384	21384	MS2	17/138	Si_8.raw
High	tAASALGPNLNAGR	Unambiguous	1	1	GSBRNA2T00005366001	N-Term(TMT10ple)	HCD	1	0	1	1			1.14639e+08	735273	Unique	Used	1.77507	0.6872	2.12134	1.91281	24721.8	5200.67	9231.53	33370.4	22932.2	21216.7	45007.7	15969.5	30546.5		0	0.004157	1381	4.40235	0	0	12.9143	50	3	514.627	1541.87	3.44744	42.6103	12726	13078	MS2	18/104	Si_2.raw
High	tAENFAnYTGDQGYPGGR	Unambiguous	3	3	GSBRNA2T00054222001;GSBRNA2T00103066001;GSBRNA2T00136666001	N-Term(TMT10ple); N7(Deamidated)	HCD	1	0	1	1			5.42028e+07	741939	Not Unique	Not Used	2.28765	1.23464	3.43175	2.05436	24958.7	4377.68	10014.6	14373.5	17746.1	9624.3	33028.2	8588.73	17644.4		0	4.39e-07	11274	4.40181	0	0	0	119	2	1074.49	2147.98	-2.6493	63.6674	20117	20117	MS2	23/68	Si_2.raw
High	rLELLSEVER	Unambiguous	2	1	GSBRNA2T00155274001	N-Term(TMT10ple)	HCD	1	0	1	1			215400460	917778	Unique	Used	0.723085	0.897243	1.02047	1.03557	53990.3	19772.9	14297.5	72883.6	65394.2	76893.9	78467.7	63217	65465.8	2139.78	0	0.0003032	1068	4.40056	0	1	22.0996	68	3	491.627	1472.87	1.13126	58.0587	18441	18441	MS2	20/36	Si_8.raw
High	vVNNDEFGDYITEYDASYR	Unambiguous	1	1	GSBRNA2T00146410001	N-Term(TMT10ple)	HCD	1	0	1	1			1.13042e+08	809194	Unique	Used	1.50201	0.673653	1.74321	1.35222	26674.6	7515.7	11288.6	35204.2	23715.4	25691.7	44786.2	17342.5	23450.9	1133.47	0	2.241e-05	18238	4.39935	0	0	28.4338	119	3	833.722	2499.15	0.122542	96.5066	29796	29796	MS2	21/72	Si_4.raw
High	rVVAVSNVR	Unambiguous	1	1	GSBRNA2T00070170001	N-Term(TMT10ple)	HCD	1	0	1	1			87611982	934937	Unique	Used	0.997427	0.794647	1.78542	1.4043	136075	52122.8	51988.7	173459	137839	129210	230695	77082.4	108247		0	0.0004953	519	4.39644	0	1	23.1129	25	3	410.261	1228.77	0.0180653	19.3218	4614	4614	MS2	18/32	Si_9.raw
High	vDDHIGVAIAGLTADGR	Unambiguous	4	3	GSBRNA2T00148463001;GSBRNA2T00087703001;GSBRNA2T00100720001	N-Term(TMT10ple)	HCD	1	0	1	1			509302751	833341	Not Unique	Not Used	2.04358	0.859676	1.96908	1.76456	22887	3978.9	8131.2	34441.7	29608.8	26136.1	51464	19963	35225.9	1186.61	0	1.535e-06	2887	4.39602	0	0	7.33301	86	3	637.017	1909.04	0.539612	77.4145	24346	24346	MS2	23/64	Si_5.raw
High	eTTENESAnEGYRFGQEEETYnIVAAHGYFGR	Unambiguous	2	1	GSBRNA2T00124689001	N-Term(TMT10ple); N9(Deamidated); N22(Deamidated)	HCD	0.0182	0	1	1			2.43563e+07	924165	Unique	Used	0.345895	0.530653	1.14829	1.16175	6412.01	3328.61	1151.35	14323.4	7600.77	9976.38	11455.8	7492.12	8703.94		0	5.77e-05	73998	4.39518	0	1	31.2056	119	4	975.698	3899.77	6.32806	78.6321	25512	25512	MS2	23/186	Si_8.raw
High	qILTGVNYASAAAGIR	Unambiguous	2	2	GSBRNA2T00025663001;GSBRNA2T00150758001	N-Term(TMT10ple)	HCD	1	0	1	1			9672261330	775608	Not Unique	Not Used	1.01204	0.706256	2.17725	1.79055	92640.2	19741.9	19979.5	202575	143070	146919	319879	78907.2	141287		0	2.69e-07	1365	4.38818	0	0	6.32617	47	2	917.522	1834.04	-0.627133	77.4659	24234	24234	MS2	26/30	Si_3.raw
High	hnGNISFDDVIEIAR	Unambiguous	2	1	GSBRNA2T00046365001	N-Term(TMT10ple); N2(Deamidated)	HCD	1	0	1	1			2.28831e+07	864987	Unique	Used	0.908583	0.665407	1.92195	1.33868	11070.4	2742.65	2491.93	15480.3	10300.7	9221.89	17724	7035.88	9418.77		0	0.0005904	5045	4.38776	0	0	31.2404	119	3	644.001	1929.99	0.186791	82.4027	25988	25988	MS2	20/56	Si_6.raw
High	lNPLVSSLSLFDIANTPGVAADVGHInTR	Unambiguous	1	1	GSBRNA2T00033534001	N-Term(TMT10ple); N27(Deamidated)	HCD	1	0	1	1			2.17839e+07	812239	Unique	Used	0.934387	0.537837	2.57219	1.30421	8417.8	3337.36	3118.39	14161.4	7616.53	6359.71	16358.4	6489.88	8464.14		0	3.63e-08	2899	4.38771	0	0	1.76603	119	3	1074.58	3221.74	0.134268	106.474	33161	33161	MS2	29/112	Si_4.raw
High	eINPTPFQPYTEVFGIER	Unambiguous	1	1	GSBRNA2T00012630001	N-Term(TMT10ple)	HCD	1	0	1	1			1389550332	755082	Unique	Used	1.67809	0.812446	2.81496	1.57506	751194	186132	312346	1.01278e+06	822827	685841	1.93062e+06	530297	835248		0	5.914e-05	6965	4.38695	0	0	17.5272	7	3	789.414	2366.23	1.67086	105.652	34615	34615	MS2	18/68	Si_2.raw
High	tQQETSAALVLR	Unambiguous	1	1	GSBRNA2T00111115001	N-Term(TMT10ple)	HCD	1	0	1	1			270982587	736537	Unique	Used	2.1518	1.02611	4.66239	2.15513	107752	13692.3	29463.1	78512.4	80562.4	48044.4	224002	48694.8	104944	2492.04	0	0.000143	1596	4.38582	0	0	30.2404	30	3	515.965	1545.88	0.872278	46.6335	14133	14133	MS2	18/88	Si_2.raw
High	fYTLDDLLSVSNPVR	Unambiguous	2	1	GSBRNA2T00018775001	N-Term(TMT10ple)	HCD	1	0	1	1			4.84772e+07	755333	Unique	Used	1.22433	0.695232	1.72359	1.17177	176991	47951.5	58708.3	269406	187300	156599	269914	89685.9	105092	2377.88	0	0.0002669	2720	4.37939	0	0	1.18522	119	2	984.534	1968.06	-1.46666	106.4	34891	34891	MS2	20/28	Si_2.raw
High	sVRPVLNQGFGATIR	Unambiguous	1	1	GSBRNA2T00079739001	N-Term(TMT10ple)	HCD	1	0	1	1			4.05404e+08	915426	Unique	Used	0.439252	0.790878	1.06369	1.13692	44886.6	22852.8	10038.2	82024.2	64871.1	101425	107884	47408.9	53900		0	3.927e-05	979	4.37855	0	0	10.2954	43	3	615.362	1844.07	0.992105	50.6151	15826	15826	MS2	20/112	Si_8.raw
High	vPALDYVDIPHTQIR	Unambiguous	1	1	GSBRNA2T00123662001	N-Term(TMT10ple)	HCD	1	0	1	1			2.86249e+09	863990	Unique	Used	0.172792	1.20066	2.42417	1.64089	65926.8	24983.1	4316.88	70369.4	84489.5	46079.3	111704	36402	59731.5		0	4.242e-05	1482	4.37717	0	0	30.8116	15	3	656.038	1966.1	1.02634	79.1818	24890	25257	MS2	18/56	Si_6.raw
High	qHEGDLEASDSSTYDLQR	Unambiguous	1	1	GSBRNA2T00065649001	N-Term(TMT10ple)	HCD	1	0	1	1			4.79695e+08	821946	Unique	Used	0.184526	0.690447	1.73568	1.16738	9453.94	2890.6	533.392	13525	9338.27	8599.23	14925.5	5468.34	6383.62		0	3.715e-07	14764	4.37484	0	0	3.45619	119	3	760.691	2280.06	-0.270244	40.668	11749	11749	MS2	29/68	Si_5.raw
High	eLGFGQYTAYYR	Unambiguous	1	1	GSBRNA2T00059280001	N-Term(TMT10ple)	HCD	1	0	1	1			3.38875e+08	775698	Unique	Used	1.14727	0.891509	1.89225	1.40771	121555	28564.6	32771.2	122209	108951	117718	222752	84340.1	118726	4375.59	0	9.942e-05	5572	4.36845	0	0	6.81149	88	2	848.928	1696.85	-2.16538	77.7491	24333	24333	MS2	20/22	Si_3.raw
High	RAQLGEIFELDR	Unambiguous	2	1	GSBRNA2T00055117001		HCD	1	0	1	1			1058341504	858373	No Quan Labels	Not Used					10074.8			20050.4	6333.41	8374.53	19075.9	9407.6	8390.37		0	0.0007301	2537	4.36501	0	1	4.31181	41	3	482.928	1446.77	0.18422	61.038	18680	18680	MS2	20/44	Si_6.raw
High	anYRPYGIDFPQGATGR	Unambiguous	1	1	GSBRNA2T00091723001	N-Term(TMT10ple); N2(Deamidated)	HCD	1	0	1	1			2.60803e+09	859905	Unique	Used	0.845908	0.686759	1.54171	1.19986	33518.4	7894.26	6677.82	59097.2	40585.6	35503.5	54736.1	25538.6	30642.6		0	1.943e-07	7106	4.36454	0	0	8.4758	119	3	705.027	2113.07	0.378027	65.9857	20376	20727	MS2	24/64	Si_6.raw
High	aFGmLAGGSGITPmFQVAR	Unambiguous	4	2	GSBRNA2T00025876001;GSBRNA2T00094792001	N-Term(TMT10ple); M4(Oxidation); M14(Oxidation)	HCD	1	0	1	1			1.16973e+09	748489	Not Unique	Not Used	2.15198	1.19509	2.63499	2.3053	21720.1	3646.26	7846.66	19557.7	23373.1	15027.9	39598.2	10066	23205.1		0	5.002e-06	7311	4.36429	0	0	6.76876	119	3	724.71	2172.12	0.470218	84.374	27328	27328	MS2	24/72	Si_2.raw
High	lnEQPVIVAHSENTFDGSGIR	Unambiguous	1	1	GSBRNA2T00018904001	N-Term(TMT10ple); N2(Deamidated)	HCD	1	0	1	1			5.40997e+07	801298	Unique	Used	1.06887	0.742655	1.84809	1.54856	14551.8	3891.37	4159.38	19369.2	14384.7	13101.6	24212.9	9623.39	14902.4		0	1.066e-06	7480	4.36293	0	0	8.96204	119	3	838.434	2513.29	1.44282	71.0057	21088	21088	MS2	27/80	Si_4.raw
High	dRFYIQPLSPTEAAAR	Unambiguous	1	1	GSBRNA2T00067337001	N-Term(TMT10ple)	HCD	1	0	1	1			6.86943e+08	888683	Unique	Used	1.09905	0.747633	1.63906	1.13877	43756	14431.5	15861	67579.5	50524.6	47329.4	77575.9	31304.5	35648.5		0	3.428e-06	3245	4.36074	0	1	3.70779	76	3	688.707	2064.11	-0.739793	61.6964	19633	19633	MS2	21/60	Si_7.raw
High	gFAFVTFTSTEEASNAmELDGQDLHGR	Rejected	1	1	GSBRNA2T00092357001	N-Term(TMT10ple); M17(Oxidation)	HCD		0.0246	2	2			1.33365e+08	837128	Redundant	Not Used	1.07167	0.821401	1.23261	1.65102	16154.5	6269.16	6718.48	23889.1	19622.6	20288	25007.2	10935.1	18054.1		0	2.938e-05	20085	4.35849	0	0	30.158	119	3	1059.17	3175.51	8.15254	89.731	28532	28874	MS2	18/104	Si_5.raw
High	rVLnTGAPITVPVGR	Unambiguous	3	1	GSBRNA2T00071632001	N-Term(TMT10ple); N4(Deamidated)	HCD	1	0	1	1			9.7438e+06	887002	Unique	Used	0.678525	1.22083	1.96424	1.41348	89839.1	33936.7	23026.9	100877	123153	74563.6	146460	63658	89979.2	1416.7	0	0.0003035	399	4.3566	0	1	6.73072	45	3	594.025	1780.06	-2.1236	56.3156	17765	17953	MS2	23/56	Si_7.raw
High	kAEQYLADSGIPYTIIR	Unambiguous	2	1	GSBRNA2T00155344001	N-Term(TMT10ple)	HCD	1	0	1	1			651843953	892297	Unique	Used	1.01384	0.746929	2.27511	1.44851	126710	24058.5	24391.5	128464	95953.5	79527.8	180935	67637.5	97973.6	2406.4	0	0.0001061	2440	4.35536	0	1	47.4112	72	3	723.065	2167.18	-7.59035	73.316	23641	23641	MS2	21/64	Si_7.raw
High	gGSTGYDNAVALPAGGR	Unambiguous	2	2	GSBRNA2T00016389001;GSBRNA2T00054097001	N-Term(TMT10ple)	HCD	1	0	1	1			432390344	736989	Not Unique	Not Used	2.9576	0.74144	2.45321	1.63639	29743.4	4065.37	12023.7	43070.3	31934.1	25429	62382.6	17999.7	29454.5		0	7.686e-05	4869	4.35494	0	0	27.178	39	3	597.978	1791.92	-0.433816	48.0398	14631	14631	MS2	22/64	Si_2.raw
High	gGGGYGSGGGGYGGGGGR	Unambiguous	1	1	GSBRNA2T00075122001	N-Term(TMT10ple)	HCD	1	0	1	1			4.90711e+08	786765	Unique	Used	0.935242	0.47419	3.93577	0.965143	12820	1458.8	1364.34	25319.6	12006.3	7152.76	28151.6	6167.69	5952.7		0	1.149e-06	4251	4.3535	0	0	0	119	2	808.377	1615.75	2.8246	20.0769	3944	3944	MS2	26/34	Si_4.raw
High	accSGVTSLnNLAR	Unambiguous	1	1	GSBRNA2T00075382001	N-Term(TMT10ple); C2(Carbamidomethyl); C3(Carbamidomethyl); N10(Deamidated)	HCD	1	0	1	1			6.42014e+07	739180	Unique	Used	0.96873	0.755886	1.2449	1.79824	33660.9	7783.52	7540.13	42845.8	32386.5	29768.8	37059.2	48749.2	87662.8	661.251	0	9.493e-07	6492	4.35014	0	0	19.9308	119	2	876.932	1752.86	-0.377891	54.9076	17052	17052	MS2	20/26	Si_2.raw
High	rIPSGELWGGNPAR	Unambiguous	3	1	GSBRNA2T00068694001	N-Term(TMT10ple)	HCD	1	0	1	1			1.0834e+10	944261	Unique	Used	0.615999	0.805168	1.75212	1.39119	40405	15449.8	9517.03	43983.5	35414.1	34072.2	59698.6	26932.3	37468.1		0	6.29e-06	2500	4.34939	0	1	30.3859	55	3	580.324	1738.96	0.65177	50.1317	15271	15620	MS2	24/52	Si_9.raw
High	nEGRDLAVEGNEIIR	Unambiguous	1	1	GSBRNA2T00066463001	N-Term(TMT10ple)	HCD	1	0	1	1			3931910967	884497	Unique	Used	0.208873	0.414043	0.542926	0.368761	7253.59	6530.43	1364.03	23969.8	9924.54	19476.1	10574.1	23823.4	8785.13		0	0.0001252	3196	4.34894	0	1	0	119	2	957.512	1914.02	-3.52953	48.4175	14995	14995	MS2	18/28	Si_7.raw
High	gMAVEDPEAPHGLR	Unambiguous	2	1	GSBRNA2T00076771001	N-Term(TMT10ple)	HCD	1	0	1	1			132780806	852202	Unique	Used	0.475976	0.733633	1.85016	1.02727	24028.8	9260.01	4407.54	31681.1	23242.3	19014.5	35179.9	19982.7	20527.6		0	0.0008599	5381	4.34834	0	0	12.0987	119	3	569.96	1707.86	-2.7423	41.2437	11862	11862	MS2	20/52	Si_6.raw
High	nmQVTIAFnHFGEGLVQR	Unambiguous	12	1	GSBRNA2T00046941001	N-Term(TMT10ple); M2(Oxidation); N9(Deamidated)	HCD	1	0	1	1				892620	Unique	Used	1.08912	0.757907	2.23531	1.47382	41840.3	10928.4	11902.3	50066.4	37945.6	30204.4	67516.1	26681.8	39324.3	817.192	0	1.375e-05	4455	4.34545	0	0	10.9339	119	3	769.737	2307.2	9.71485	74.3536	23998	24218	MS2	19/68	Si_7.raw
High	aVETSSQELLSFFR	Unambiguous	1	1	GSBRNA2T00066583001	N-Term(TMT10ple)	HCD	1	0	1	1			69074020	784375	Unique	Used		0.60636	3.35397	2.47796	17580.4	3697.19		19892.6	12062.1	8787.13	29471.8	6652.67	16485		0	0.0005881	3718	4.34429	0	0	2.60956	31	3	614.999	1842.98	0.752655	105.808	33943	33943	MS2	19/52	Si_3.raw
High	rLEASFLEVER	Unambiguous	1	1	GSBRNA2T00083980001	N-Term(TMT10ple)	HCD	1	0	1	1			4.35944e+08	918116	Unique	Used	0.604248	0.820167	1.67707	1.30692	41662	14714.3	8891.09	53435.1	43825.7	35434.4	59426.1	29469.7	38514.5		0	0.0002661	1547	4.34243	0	1	27.2987	119	3	526.634	1577.89	1.49057	59.122	18813	18813	MS2	19/40	Si_8.raw
High	gFGFVTYNSAQEVQNAIR	Unambiguous	1	1	GSBRNA2T00132541001	N-Term(TMT10ple)	HCD	1	0	1	1			156889147	750083	Unique	Used	11.5366	0.285865	2.4274	1.50202	15082.4	1352.57	15604.1	32012.1	9151.13	10472.1	25420.1	6924.71	10401		0	4.662e-08	5945	4.34237	0	0	0	119	2	1115.57	2230.14	-1.96419	89.4933	29089	29089	MS2	26/34	Si_2.raw
High	rLSGATVTIQETR	Unambiguous	1	1	GSBRNA2T00071536001	N-Term(TMT10ple)	HCD	1	0	1	1			1.17879e+08	938749	Unique	Used	1.06364	0.653125	1.51343	0.930669	59386.5	15978	16994.8	78127.1	51026.8	57827.8	87518.5	47327.6	44046.3		0	0.001244	1072	4.34142	0	1	28.1365	49	3	554.322	1660.95	-1.34722	31.6493	8930	8930	MS2	18/48	Si_9.raw
High	gGGGGGYGGGGGYGGGGGGYGR	Unambiguous	2	1	GSBRNA2T00150906001	N-Term(TMT10ple)	HCD	1	0	1	1			140022197	788823	Unique	Used	2.35178	0.399803	2.40739	1.01798	16485.8	2755.37	6480.03	34021.2	13601.8	11120.9	26772.4	9370.33	9538.83		0	1.365e-09	6466	4.34069	0	0	0	119	2	960.434	1919.86	1.17821	27.7735	6479	6479	MS2	32/42	Si_4.raw
High	gRDTLGQEINVtCEVQQLLGNNR	Unambiguous	3	1	GSBRNA2T00066465001	N-Term(TMT10ple); T12(Phospho)	HCD	1	0	1	1	T(4): 0.0; T(12): 100.0		4.75842e+07	784424	Unique	Used	1.25916	0.727373	2.09498	1.36646	48874.5	9942.83	12519.6	51026.7	37115.5	28997	60748.1	23151.4	31635.4	801.108	0	0.0001354	17128	4.33675	0	1	2.1867	119	3	956.138	2866.4	-3.10745	105.952	33997	33997	MS2	20/130	Si_3.raw
High	eIETLVEQDDGGGERLDTIYER	Unambiguous	4	1	GSBRNA2T00143202001	N-Term(TMT10ple)	HCD	1	0	1	1			116027028	805262	Unique	Used	0.906731	0.531087	1.37516	1.60968	42006.1	9961.55	9032.45	74233.8	39424.6	40047	55071.2	30362	48873.1	1703.52	0	2.067e-06	19904	4.3364	0	1	6.46871	119	3	922.793	2766.36	-0.0831555	83.7389	25456	25456	MS2	25/84	Si_4.raw
High	aAVTPAFAPAFAGLnGLDVSLAR	Unambiguous	1	1	GSBRNA2T00021223001	N-Term(TMT10ple); N15(Deamidated)	HCD	1	0	1	1				696017	Unique	Used	0.81069	0.698057	1.14866	1.5938	74534.2	26078.6	21141.7	120231	83928.2	95348.4	109523	65870.1	104984	2730.93	0	5.157e-10	2221	4.33232	0	0	21.1845	119	2	1230.18	2459.35	-1.8358	106.433	29808	29808	MS2	19/44	Si_11.raw
High	tHGEAFNILR	Unambiguous	1	1	GSBRNA2T00004532001	N-Term(TMT10ple)	HCD	1	0	1	1			1.43513e+08	941953	Unique	Used	0.884815	0.701488	1.41158	1.23949	57769.4	17212.3	15229.7	63439.9	44502.3	48912.1	69043.2	38096.2	47219.9	2148.17	0	0.000325	2150	4.32891	0	0	11.1613	46	3	462.928	1386.77	-0.155191	42.5385	12669	12669	MS2	18/72	Si_9.raw
High	tFQGPPHGIQVER	Unambiguous	3	1	GSBRNA2T00015407001	N-Term(TMT10ple)	HCD	1	0	1	1			15285273	911578	Unique	Used	1.13052	0.966364	2.0987	1.84805	240580	54787.8	61938.8	241898	233762	183661	385450	130735	241606		0	5.322e-05	2396	4.32879	0	0	56.3393	27	3	565.645	1694.92	1.71806	38.5353	11543	11908	MS2	24/96	Si_8.raw
High	vGLTGLTVAEYFR	Unambiguous	3	1	GSBRNA2T00071632001	N-Term(TMT10ple)	HCD	1	0	1	1			7.4515e+08	753643	Unique	Used	2.88017	1.14215	10.9204	5.56388	38470	4950.16	14257.3	29959.7	34218.6	14045	153377	9783.19	54432.5		0	6.173e-06	1344	4.32621	0	0	12.0767	119	2	827.972	1654.94	-0.0787122	100.953	33015	33015	MS2	20/24	Si_2.raw
High	nAYTNLGTDENAQLLDIR	Unambiguous	1	1	GSBRNA2T00112175001	N-Term(TMT10ple)	HCD	1	0	1	1			5.62256e+07	747567	Unique	Used	0.367882	0.73349	2.1775	2.12255	17424.4	3452.72	1270.2	14831.4	10878.6	12951.3	28201.5	8059.46	17106.6		0	4.516e-07	5605	4.32546	0	0	0	119	2	1125.58	2250.16	2.73045	81.4336	26313	26313	MS2	24/34	Si_2.raw
High	rWNIQVNPSGR	Unambiguous	2	2	GSBRNA2T00029549001;GSBRNA2T00043716001	N-Term(TMT10ple)	HCD	1	0	1	1			5.36326e+08	666598	Not Unique	Not Used	1.14764	0.897546	2.86127	1.16818	50221.9	9547.8	10957.5	46086.9	41365.1	26490.7	75797.1	24749.1	28911.3		0	0.0007187	1496	4.32474	0	1	33.8098	54	3	519.294	1555.87	0.374553	41.6867	12186	12186	MS2	16/40	Si_10.raw
High	rVLELSLEEAR	Unambiguous	5	2	GSBRNA2T00042584001;GSBRNA2T00142211001	N-Term(TMT10ple)	HCD	1	0	1	1			2.58109e+08	917206	Not Unique	Not Used	1.29372	0.612516	1.55114	1.11301	43150.5	13033.8	16862.2	70017.7	42886.9	51250.2	79496.2	34889.5	38832.3	844.509	0	0.001126	1257	4.32145	0	1	30.3862	118	3	515.306	1543.9	1.62579	56.2351	17804	17804	MS2	18/40	Si_8.raw
High	rPASNmDPYVVTSmIAETTILG	Unambiguous	2	1	GSBRNA2T00101764001	N-Term(TMT10ple); M6(Oxidation); M14(Oxidation)	HCD	1	0	1	1			4.16203e+08	780625	Unique	Used	1.90248	0.807642	1.93219	1.82296	12353.5	1662.85	3163.53	17673.9	14274.2	12393.4	23946.4	12535.1	22851		0	0.0003739	9896	4.32026	0	0	5.96716	119	3	876.447	2627.33	0.129129	93.536	29775	30124	MS2	14/84	Si_3.raw
High	yRVENLYEGPLDDQYATAIR	Unambiguous	2	1	GSBRNA2T00069636001	N-Term(TMT10ple)	HCD	1	0	1	1			6.71222e+07	894361	Unique	Used	0.973455	0.718221	1.72457	1.38153	17475.3	6942.08	6757.8	30526.5	21924.7	18562	32011.5	15329.8	21178.6		0	3.923e-07	6488	4.31986	0	1	49.6052	119	3	872.45	2615.33	1.71785	80.0079	25933	25933	MS2	28/152	Si_7.raw
High	iDFAPGGQNPPHTHPR	Unambiguous	1	1	GSBRNA2T00006007001	N-Term(TMT10ple)	HCD	1	0	1	1			106508357	681779	Unique	Used	0.715322	0.587212	1.51728	1.28901	22478.2	8318.05	5950.09	30937.5	18166.9	19909.1	30207.8	12243	15781.3	614.463	0	7.312e-05	5127	4.31927	0	0	7.95217	119	3	657.345	1970.02	-0.240698	31.0379	8527	8527	MS2	19/60	Si_11.raw
High	eTTEnESAnEGYRFGQEEETYNIVAAHGYFGR	Unambiguous	2	1	GSBRNA2T00124689001	N-Term(TMT10ple); N5(Deamidated); N9(Deamidated)	HCD		0.0182	2	2			2.43563e+07	924165	Redundant	Not Used	0.345895	0.530653	1.14829	1.16175	6412.01	3328.61	1151.35	14323.4	7600.77	9976.38	11455.8	7492.12	8703.94		0	0.002668	73998	4.31832	0	1	31.2056	119	4	975.698	3899.77	6.32806	78.6321	25512	25512	MS2	19/186	Si_8.raw
High	rISGLIYEETR	Unambiguous	2	1	GSBRNA2T00005430001	N-Term(TMT10ple)	HCD	1	0	1	1			1094894664	943656	Unique	Used	0.447855	0.750995	2.13441	1.84085	45822.6	21997.8	9851.81	52806.8	39657.7	29463.5	62887.2	20845.5	38373.5		0	0.0001483	1347	4.31329	0	1	21.8204	107	3	522.633	1565.89	0.228493	48.1607	14598	14598	MS2	17/40	Si_9.raw
High	lSDREIYDRDNWR	Unambiguous	1	1	GSBRNA2T00024146001	N-Term(TMT10ple)	HCD	1	0	1	1			2.46545e+08	944067	Unique	Used	0.545887	0.978596	1.16975	0.752332	31648.2	16022.6	8746.53	45646.8	44669.7	33488.6	39173.2	39954.5	30059	1417.05	0	0.004374	7736	4.31206	0	2	10.0749	112	4	492.504	1966.99	-0.167058	49.4979	15055	15055	MS2	24/72	Si_9.raw
High	rVDEGFSEAR	Unambiguous	2	1	GSBRNA2T00151323001	N-Term(TMT10ple)	HCD	1	0	1	1			4.71784e+08	877543	Unique	Used	1.16129	0.922533	2.23326	1.62071	105956	28674.1	33299.1	117851	108721	71573.2	159842	58259.4	94421.3	1699.27	0	0.0004449	3692	4.31016	0	1	28.3826	58	3	465.579	1394.72	-0.0881666	26.6249	7290	7290	MS2	14/36	Si_7.raw
High	lNTDDSPSTPSQYNVR	Unambiguous	1	1	GSBRNA2T00091301001	N-Term(TMT10ple)	HCD	1	0	1	1			91747150	737104	Unique	Used	1.63137	0.347209	1.84088	1.31111	36343.7	5691.69	9285.24	43406.6	15071.2	20551	37831.9	13871.1	18186.5		0	1.149e-06	7855	4.30887	0	0	0	119	2	1012	2022.99	0.476943	48.4065	14760	14760	MS2	19/30	Si_2.raw
High	sSSLVATITNDAGALPcRR	Unambiguous	1	1	GSBRNA2T00030617001	N-Term(TMT10ple); C17(Carbamidomethyl)	HCD	1	0	1	1			8.34616e+07	891362	Unique	Used	0.354987	0.65773	1.16804	0.804627	31415.3	28632.5	10164.2	65598.7	43146.2	52574.2	61408.8	43380.8	34905.3	1601.5	0	6.753e-06	4121	4.30865	0	1	19.4374	119	3	740.064	2218.18	-1.78255	70.2736	22596	22596	MS2	20/144	Si_7.raw
High	yYVVTDPGDDDPVTPRPGTLR	Unambiguous	1	1	GSBRNA2T00120136001	N-Term(TMT10ple)	HCD	1	0	1	1			2.08754e+09	830344	Unique	Used	1.01017	0.701304	1.36104	1.41279	36107.2	10601.9	10709.8	63942.6	44843.2	52762.1	71811.3	45421.3	64170.7		0	2.298e-05	6058	4.30641	0	0	11.6784	119	3	854.772	2562.3	-0.636558	67.726	21039	21039	MS2	19/160	Si_5.raw
High	sVDNEELTVEER	Unambiguous	1	1	GSBRNA2T00098490001	N-Term(TMT10ple)	HCD	1	0	1	1			1.92104e+09	736103	Unique	Used	1.31878	0.70024	2.38493	1.31487	58186.9	11435.6	15081.1	64971.9	45495.9	35921.3	85669.9	28513.4	37491.4		0	1.753e-05	5177	4.3044	0	0	0	119	2	824.913	1648.82	-2.33135	45.273	13655	13655	MS2	21/44	Si_2.raw
High	aVSIEENPYSIATR	Unambiguous	2	1	GSBRNA2T00022017001	N-Term(TMT10ple)	HCD	1	0	1	1			139998450	742853	Unique	Used	0.963398	0.844793	2.15408	2.11815	13161.3	4701.98	4529.87	13806.3	11663.5	9368.62	20180.8	6028.34	12768.9		0	0.001711	3744	4.30396	0	0	3.48205	119	3	593.654	1778.95	-0.421674	66.5263	21123	21123	MS2	16/52	Si_2.raw
High	vnSAGIANALIQHQWTPR	Unambiguous	1	1	GSBRNA2T00055650001	N-Term(TMT10ple); N2(Deamidated)	HCD	1	0	1	1			228940084	866742	Unique	Used	2.41248	1.15183	3.83746	3.16553	40042.4	5402.9	13034.4	31342.4	36101.1	14513.9	55696.4	11903.4	37680.5		0	4.864e-06	2565	4.30306	0	0	38.3872	119	3	736.068	2206.19	-1.99916	88.1231	27931	28273	MS2	23/68	Si_6.raw
High	lEHLEEAYTTSNWIVR	Unambiguous	1	1	GSBRNA2T00156445001	N-Term(TMT10ple)	HCD	1	0	1	1			8.37073e+07	896454	Unique	Used	0.996503	1.01801	2.90283	1.98827	40222.6	13381.2	13334.4	53376.2	54337.4	30043.9	87212.3	30611.5	60864	1409.21	0	1.562e-05	4292	4.30185	0	0	64.4353	119	3	730.717	2190.14	-0.949293	86.8589	28264	28264	MS2	18/60	Si_7.raw
High	eTTENESANEGYR	Unambiguous	2	1	GSBRNA2T00124689001	N-Term(TMT10ple)	HCD	1	0	1	1			951362815	758521	Unique	Used	2.89241	1.4948	3.4226	2.77884	30478.2	5331.18	15419.9	34628	51761.9	24466.2	83738.1	13899	38623.2		0	1.068e-05	7377	4.30176	0	0	0	119	2	864.901	1728.79	4.16708	21.6899	4764	4764	MS2	22/24	Si_3.raw
High	yGVKPDAETLDIANTAAR	Unambiguous	3	2	GSBRNA2T00057577001;GSBRNA2T00153799001	N-Term(TMT10ple)	HCD	1	0	1	1			440744232	797236	Not Unique	Not Used	1.63037	0.673934	1.19089	1.35644	27165.7	7176.11	11699.7	41225.1	27783	35882.5	42732.3	19809.8	26870.8	942.58	0	8.014e-05	4327	4.2999	0	0	13.0889	119	3	712.049	2134.13	-0.862579	57.85	16547	16547	MS2	20/136	Si_4.raw
High	vASVAPFGAcFSTENVGVTR	Unambiguous	1	1	GSBRNA2T00145363001	N-Term(TMT10ple); C10(Carbamidomethyl)	HCD	1	0	1	1			98628728	749261	Unique	Used	1.52581	0.931948	2.81875	1.86171	12340.4	3180.1	4852.22	17723.5	16517.4	12415.4	34996	10177	18946.5		0	4.345e-05	7479	4.29806	0	0	23.5149	119	3	766.733	2298.19	4.40371	86.85	28181	28181	MS2	24/76	Si_2.raw
High	sVGSVVAVDQDPKTR	Unambiguous	1	1	GSBRNA2T00072741001	N-Term(TMT10ple)	HCD	1	0	1	1			714663560	820399	Unique	Used	0.698757	0.927861	2.16236	2.44201	19569.7	6767.73	4729	25677.4	23825.1	16908.3	36561.9	10355.3	25287.9		0	1.553e-05	1957	4.29763	0	1	22.4398	81	3	596.333	1786.98	-0.758205	35.6747	10036	10036	MS2	21/112	Si_5.raw
High	yRVEnLYEGPLDDQYATAIR	Unambiguous	2	1	GSBRNA2T00069636001	N-Term(TMT10ple); N5(Deamidated)	HCD	1	0	1	1			8.25332e+07	834691	Unique	Used	0.86092	0.674299	1.53132	1.28975	21930.2	8742.41	7526.51	36949.4	24914.9	23186.4	35505.8	17864.7	23040.9	1454.14	0	1.638e-05	10610	4.29635	0	1	38.0299	119	3	872.771	2616.3	-6.47396	81.7826	25835	25835	MS2	25/152	Si_5.raw
High	eHGNTPGYYDGR	Unambiguous	1	1	GSBRNA2T00065281001	N-Term(TMT10ple)	HCD	1	0	1	1			1.50339e+09	875591	Unique	Used	1.22959	0.837043	1.89157	1.33442	130032	31475.3	38701.8	139369	116658	81278.4	153744	56445.3	75322	2807.22	0	0.001075	4752	4.29358	0	0	27.9952	68	3	532.253	1594.75	0.302961	20.6081	5136	5136	MS2	17/44	Si_7.raw
High	vNYLPYGIDFPEGPTGR	Unambiguous	2	1	GSBRNA2T00078749001	N-Term(TMT10ple)	HCD	1	0	1	1			2.05817e+08	753279	Unique	Used	1.32758	1.08267	2.61663	1.40874	13086.2	2503.18	3323.17	12988.2	14062	10684.9	27958.5	8766.2	12349.3		0	0.0001816	6300	4.29202	0	0	38.8537	119	3	708.704	2124.1	0.434974	99.778	32614	32614	MS2	20/64	Si_2.raw
High	iVmELYADTVPETAENFR	Unambiguous	1	1	GSBRNA2T00035712001	N-Term(TMT10ple); M3(Oxidation)	HCD	1	0	1	1			1.01643e+08	753224	Unique	Used	1.37819	0.874668	1.67697	2.42005	9499.76	2361.87	3255.1	5940.04	5195.56	5335.48	8947.46	2408.48	5828.64		0	2.385e-06	7660	4.29143	0	0	31.2349	119	3	781.73	2343.18	0.90455	99.5988	32553	32903	MS2	20/68	Si_2.raw
High	rEEEDEETRQQNR	Unambiguous	1	1	GSBRNA2T00144181001	N-Term(TMT10ple)	HCD	1	0	1	1			1.04033e+07	932792	Unique	Used	0.856677	0.725262	1.27214	1.17135	16205.4	5226.84	4477.72	23227.3	16845.9	13793.1	17546.7	8937.07	10468.4		0	0.0003259	12200	4.28602	0	2	23.58	119	4	487.738	1947.93	-0.446792	12.538	2226	2226	MS2	18/72	Si_9.raw
High	lILGADSPAIQESR	Unambiguous	1	1	GSBRNA2T00081082001	N-Term(TMT10ple)	HCD	1	0	1	1			2.99321e+08	744324	Unique	Used	1.06651	0.778175	2.15172	1.81632	25314.2	5372.43	5729.75	31155	24244	24332.5	52356.7	18751.2	34058.1		0	0.002145	1406	4.28557	0	0	10.2074	59	3	566.992	1698.96	0.961238	71.1492	22742	22742	MS2	16/52	Si_2.raw
High	rPESGYGGATETEYGR	Unambiguous	1	1	GSBRNA2T00114316001	N-Term(TMT10ple)	HCD	1	0	1	1			5108763480	907381	Unique	Used	3.25872	0.656135	2.06076	2.49507	103777	9533.96	31068.5	135734	89059.6	71921	148212	39736.4	99145.2		0	5.86e-07	5864	4.28453	0	0	20.8677	16	3	653.652	1958.94	0.449821	25.237	6823	6823	MS2	20/60	Si_8.raw
High	aAVAAAETGLAPTHPVR	Unambiguous	1	1	GSBRNA2T00085924001	N-Term(TMT10ple)	HCD	1	0	1	1			9.90447e+07	882422	Unique	Used	1.46759	0.986337	2.08153	1.96297	36440.7	7668.42	11254.1	38939.6	38407.5	29103.2	60579.2	20354.4	39955.2		0	0.0007907	1819	4.2831	0	0	14.7219	101	4	466.018	1861.05	-0.596841	41.8931	12695	12695	MS2	19/96	Si_7.raw
High	tQSFLTWESLESVR	Unambiguous	3	1	GSBRNA2T00136469001	N-Term(TMT10ple)	HCD	1	0	1	1			3.5054e+08	781461	Unique	Used	1.24893	0.776023	4.56019	1.68329	73476.1	8931.67	11155	50146.9	38915.1	22190.6	101193	25963.8	43704.7		0	7.484e-07	4258	4.28222	0	0	2.43663	119	2	956.505	1912	0.202591	96.244	30699	30699	MS2	24/52	Si_3.raw
High	dRETDILLLR	Unambiguous	1	1	GSBRNA2T00110931001	N-Term(TMT10ple)	HCD	1	0	1	1			99593160	888017	Unique	Used	1.16376	0.806442	2.61588	1.07691	22006.8	5290.64	6157.04	25863.1	20857.1	17368.9	45434.9	16696	17980.1		0	0.001472	1163	4.27982	0	1	9.50107	119	3	491.626	1472.86	-0.236253	59.5484	18891	18891	MS2	18/36	Si_7.raw
High	lREFPIIGGTGEFR	Unambiguous	1	1	GSBRNA2T00015775001	N-Term(TMT10ple)	HCD	1	0	1	1			7.38385e+06	656121	Unique	Used	0.65096	0.517601	0.876275	0.945672	37103.7	41867.1	27253.8	40803.3	21119.8	27304	23925.8	20568.7	19451.2	29520.3	0	0.001583	877	4.27719	0	1	19.5137	119	3	607.684	1821.04	7.8318	109.027	32563	32899	MS2	20/52	Set1_1_new.raw
High	aVLFGTGNAYAPSIGLPAAKR	Unambiguous	3	2	GSBRNA2T00092156001;GSBRNA2T00126708001	N-Term(TMT10ple)	HCD	1	0	1	1			2.6205e+08	894134	Not Unique	Not Used	0.906179	0.857089	2.6888	1.35566	18354.7	6243.27	5657.52	24159.9	20707.2	14529.3	39066.5	13893.5	18834.8		0	5.785e-05	698	4.27696	0	1	24.222	119	3	768.443	2303.31	3.09035	79.2727	25681	25681	MS2	22/80	Si_7.raw
High	rPESGYGGATETEYGR	Unambiguous	1	1	GSBRNA2T00114316001	N-Term(TMT10ple)	HCD	1	0	1	1			164352256	907396	Unique	Used	3.01202	0.339791	2.89558	2.22066	20792.9	1461.58	4402.31	27384.4	9304.95	7716.74	22344.4	4215.17	9360.47		0	0.0001229	5348	4.27589	0	0	0	119	2	979.975	1958.94	1.26677	25.2835	6840	6840	MS2	15/30	Si_8.raw
High	gRDVQDGDEFDFnDTFTAPLYR	Unambiguous	3	1	GSBRNA2T00128584001	N-Term(TMT10ple); N13(Deamidated)	HCD	1	0	1	1			1.26583e+07	838005	Unique	Used	0.763737	0.754998	1.63956	1.10499	24786.6	8257.67	6306.69	41608.6	31414.4	28080.6	46039.8	21986.4	24294.7		0	1.377e-05	18002	4.27434	0	1	76.7305	119	3	936.777	2808.32	7.2095	92.6175	29506	29506	MS2	22/84	Si_5.raw
High	dLQQEIQEGEIEIPEN	Unambiguous	1	1	GSBRNA2T00046365001	N-Term(TMT10ple)	HCD	1	0	1	1			715244716	654679	Unique	Used	1.2661	0.755568	1.9193	1.87253	22292	6418.12	8126.01	27873.9	21060.6	19142.5	36740.2	11847.2	22184.3	4049.43	0	0.0007881	5135	4.27261	0	0	4.57311	102	3	705.021	2113.05	-0.298498	104.442	30945	30945	MS2	21/60	Set1_1_new.raw
High	rLIESSIVSIR	Unambiguous	1	1	GSBRNA2T00071387001	N-Term(TMT10ple)	HCD	1	0	1	1			1.23856e+08	946202	Unique	Used	0.600941	0.680102	1.58578	1.32632	18612	7939.54	4771.2	25989.1	17675.3	18139	28764.5	13123.2	17405.6		0	0.0005153	354	4.272	0	1	7.72744	119	3	501.313	1501.93	-0.396066	56.4314	17424	17424	MS2	18/40	Si_9.raw
High	aQQEASAALLSR	Unambiguous	1	1	GSBRNA2T00000249001	N-Term(TMT10ple)	HCD	1	0	1	1			125218339	735598	Unique	Used	1.21306	0.937148	2.76466	1.74086	23297.8	4259.82	5167.42	22282.3	20881.8	13459.8	37211.7	11008.1	19163.6		0	0.0004695	2142	4.26974	0	0	65.5234	119	3	491.946	1473.82	1.23562	43.6393	13087	13087	MS2	16/44	Si_2.raw
High	vFDAmNASSIYDYGNPHSR	Unambiguous	1	1	GSBRNA2T00030354001	N-Term(TMT10ple); M5(Oxidation)	HCD	1	0	1	1			1.00429e+08	860267	Unique	Used	0.963826	0.844373	2.02335	1.47035	26870.4	9725.59	9373.78	34333.9	28990.6	18742	37921.8	19639.1	28876.3		0	4.394e-06	15393	4.26796	0	0	29.2487	119	3	797.04	2389.1	-1.7024	67.1521	20776	20776	MS2	23/72	Si_6.raw
High	sVYEPLQTGLIAIDSmIPIGR	Unambiguous	1	1	GSBRNA2T00015387001	N-Term(TMT10ple); M16(Oxidation)	HCD	1	0	1	1			70846406	755277	Unique	Used	1.88205	0.855743	2.84215	1.72111	43580.4	8049.84	15150.2	42338.9	36231.3	24092.7	68475.1	23249.7	40015.3	901.466	0	5.396e-06	2485	4.26469	0	0	22.6877	119	3	840.131	2518.38	-0.753244	106.23	34829	34829	MS2	20/160	Si_2.raw
High	rVGFFSSGPPAR	Unambiguous	3	1	GSBRNA2T00015174001	N-Term(TMT10ple)	HCD	1	0	1	1			2.09774e+08	666317	Unique	Used	1.21251	0.778215	2.26183	1.40454	79546.9	17084	20714.5	78281.8	60920.1	45886.5	103788	47442.2	66634.5	1468.23	0	0.0001881	2152	4.26364	0	1	32.2915	63	3	502.951	1506.84	-0.152047	40.4707	11812	11812	MS2	19/44	Si_10.raw
High	aLRPYFELTNAVR	Unambiguous	2	1	GSBRNA2T00103709001	N-Term(TMT10ple)	HCD	1	0	1	1			9.91792e+08	921169	Unique	Used	1.55817	0.83331	2.97248	1.36753	94168.6	20826.4	32451	94198.3	78496.4	59826.9	177835	49911.9	68256		0	0.0004805	1466	4.25977	0	0	6.40606	32	3	593.675	1779.01	-0.875421	68.8984	22188	22188	MS2	20/48	Si_8.raw
High	qFTPEQYANDLISR	Unambiguous	1	1	GSBRNA2T00150758001	N-Term(TMT10ple)	HCD	1	0	1	1			26226316	748298	Unique	Used	0.739379	0.67347	1.58744	1.54715	14572.8	6615.23	4891.16	35815.4	24120.6	28823	45754.8	20970.7	32444.7	982.638	0	1.809e-05	5329	4.25902	0	0	0	119	2	955.994	1910.98	-0.444669	83.7667	27118	27473	MS2	20/26	Si_2.raw
High	rIPTAELFAR	Unambiguous	2	2	GSBRNA2T00076296001;GSBRNA2T00093078001	N-Term(TMT10ple)	HCD	1	0	1	1			3.93414e+10	945577	Not Unique	Not Used	0.33615	1.1167	1.96222	1.2621	2534152	719360	241813	1.85124e+06	2067287	1.67068e+06	3.27824e+06	1796285	2267092		0	0.01095	847	4.25618	0	1	2.2416	1	3	468.285	1402.84	1.51506	54.3971	16730	17076	MS2	19/36	Si_9.raw
High	kGSSDQNYVTAQGR	Unambiguous	1	1	GSBRNA2T00149122001	N-Term(TMT10ple)	HCD	1	0	1	1			202058876	905139	Unique	Used	1.75921	1.1079	2.16008	1.58612	69529	21409.8	37664.3	64989.2	72001.4	63574.2	137325	48728.8	77289.8	1497.39	0	0.008349	5082	4.25448	0	1	15.4748	111	3	580.633	1739.88	-1.66369	18.3548	4342	4342	MS2	16/52	Si_8.raw
High	fVQAGSEVSALLGR	Unambiguous	2	1	GSBRNA2T00066465001	N-Term(TMT10ple)	HCD	1	0	1	1			2.73569e+07	754993	Unique	Used		0.699497	2.018	1.69781	4105.46		579.831	5065.36	3543.21	3422.8	6907.22	2247.06	3815.08		0	0.0006438	1639	4.25412	0	0	7.76901	119	3	554.985	1662.94	0.805662	105.367	34517	34517	MS2	18/52	Si_2.raw
High	dQETTGFAWWAGNAR	Unambiguous	1	1	GSBRNA2T00067984001	N-Term(TMT10ple)	HCD	1	0	1	1			154570373	748844	Unique	Used	4.72841	1.28503	2.58107	1.95906	12480.6	1065.07	5036.09	9991.95	12840	9220.72	23799.3	6487.67	12709.8	732.946	0	0.0002336	9075	4.2517	0	0	10.6017	113	3	646.981	1938.93	-1.01746	85.51	27720	27720	MS2	19/56	Si_2.raw
High	nVGSVVAVDQDPKTRYPVVVR	Unambiguous	1	1	GSBRNA2T00123159001	N-Term(TMT10ple)	HCD	1	0	1	1			4.182e+08	945797	Unique	Used	1.52537	0.953075	1.94364	1.12644	10948.2	2882.95	4397.56	12749	12150.7	11233.6	21834.1	9529.31	10734.2	755.164	0	6.902e-05	1254	4.24861	0	2	4.52142	110	4	632.61	2527.42	-1.1532	55.1075	16973	16973	MS2	24/120	Si_9.raw
High	aATDPVFPPGIVDVHGIQR	Unambiguous	2	2	GSBRNA2T00065999001;GSBRNA2T00135860001	N-Term(TMT10ple)	HCD	1	0	1	1				833867	Not Unique	Not Used	1.27246	0.908539	1.67623	1.95076	33237.7	8513.28	10832.9	42821.1	38904.6	28378.2	47568.4	17881.5	34882.5	882.54	0	2.315e-05	2277	4.24521	0	0	20.9191	119	3	740.077	2218.22	-0.240603	79.1057	24925	24925	MS2	21/72	Si_5.raw
High	nNLISGVIPPDFGR	Unambiguous	1	1	GSBRNA2T00009266001	N-Term(TMT10ple)	HCD	1	0	1	1			1228136173	750532	Unique	Used		1.14508	4.11004	3.88299	6170.44		2940.88	10677.5	12226.6	6307.13	25922.6	2558.4	9934.22		0	0.001021	1906	4.2424	0	0	2.97761	23	3	576.66	1727.97	0.505687	90.9257	29583	29949	MS2	19/52	Si_2.raw
High	lLVSEELQPFGEQLR	Unambiguous	1	1	GSBRNA2T00016792001	N-Term(TMT10ple)	HCD	1	0	1	1			140029824	753482	Unique	Used	0.997233	0.959944	3.43516	1.78849	14503.2	3472.77	3463.16	17513.7	16812.2	11632.3	39958.9	6699.52	11982		0	2.242e-05	1734	4.24153	0	0	10.8038	119	2	994.058	1987.11	0.89	100.429	32837	32837	MS2	20/28	Si_2.raw
High	rVTNVAEEEETYTITSR	Unambiguous	2	1	GSBRNA2T00086035001	N-Term(TMT10ple)	HCD	1	0	1	1			24001551	914117	Unique	Used	0.924757	0.664766	1.66715	1.47218	14156.8	4484.14	4146.73	26056.6	17321.6	14614.4	24364.3	11881.6	17491.9		0	2.916e-06	5795	4.23703	0	1	0	119	3	743.05	2227.13	-2.70154	46.506	14371	14371	MS2	24/64	Si_8.raw
High	inPLVPVDLVIDHSVQVDVAR	Unambiguous	5	4	GSBRNA2T00097804001;GSBRNA2T00019645001;GSBRNA2T00027294001;GSBRNA2T00121430001	N-Term(TMT10ple); N2(Deamidated)	HCD	1	0	1	1				695892	Not Unique	Not Used	1.22508	0.664257	2.20796	1.07078	57056.3	15251.1	18683.8	56862.2	37771.2	31634.6	69848.1	31013.5	33208.6	1549	0	0.0003833	1047	4.23383	0	0	26.1431	119	3	843.478	2528.42	-3.49717	106.03	29670	29670	MS2	15/80	Si_11.raw
High	aLQESLASELAAR	Unambiguous	1	1	GSBRNA2T00157845001	N-Term(TMT10ple)	HCD	1	0	1	1			2.82485e+09	773873	Unique	Used	1.88798	1.02865	3.80952	1.93835	31600.1	4991.88	9424.56	20899.3	21498	11758.4	44793.8	10515.6	20382.8		0	0.001698	2145	4.23239	0	0	14.8487	119	3	529.969	1587.89	1.22041	71.9789	22319	22319	MS2	19/48	Si_3.raw
High	tmSAEPVAVVELPHR	Unambiguous	1	1	GSBRNA2T00156720001	N-Term(TMT10ple); M2(Oxidation)	HCD	1	0	1	1			184113451	825078	Unique	Used	0.899088	0.911941	2.05189	1.26252	15584.4	3875.89	3484.76	17437.1	15901.6	14071.9	28874.1	10941.3	13813.6		0	8.094e-06	3175	4.23146	0	0	18.9216	119	3	627.675	1881.01	-0.236834	50.771	15214	15214	MS2	22/112	Si_5.raw
High	rVNTTSLEEVASAIGPR	Unambiguous	1	1	GSBRNA2T00126267001	N-Term(TMT10ple)	HCD	1	0	1	1			181916510	922341	Unique	Used	0.871901	0.644525	1.96241	1.49455	23895.1	8317.02	7251.61	32646.9	21041.7	22151.1	43469.6	16251.6	24288.7	815.344	0	2.368e-05	1499	4.23016	0	1	6.71231	119	3	677.048	2029.13	2.32959	72.7226	23493	23493	MS2	17/64	Si_8.raw
High	lNPLVSSLSLFDIANTPGVAADVGHInTR	Unambiguous	1	1	GSBRNA2T00033534001	N-Term(TMT10ple); N27(Deamidated)	HCD	1	0	1	1			2.57579e+07	812261	Unique	Used	2.00781	0.891356	1.67766	1.95633	16556.2	1567.42	3147.09	14293.1	12740.3	12785	21448.9	7074.18	13839.4		0	7.786e-07	2940	4.22724	0	0	5.58171	119	4	806.191	3221.74	1.05839	106.543	33185	33185	MS2	23/168	Si_4.raw
High	lAnSVDLGSLRDPQEDAVR	Unambiguous	2	1	GSBRNA2T00140332001	N-Term(TMT10ple); N3(Deamidated)	HCD	1	0	1	1			1.02389e+09	745368	Unique	Used	1.41611	0.990065	3.91135	2.70648	59550.5	15623.8	22125	79109	78323.1	42978.4	168103	30404.8	82289.8		0	1.425e-06	7026	4.22581	0	1	9.95761	57	3	762.402	2285.19	-1.07257	74.4613	23894	23894	MS2	26/72	Si_2.raw
High	gLSDLAGAQTGDNAVR	Unambiguous	2	1	GSBRNA2T00056313001	N-Term(TMT10ple)	HCD	1	0	1	1			215068350	739159	Unique	Used	0.742308	0.843778	2.5479	1.66014	39689.2	11991.3	8901.24	53229.6	44914	26955.5	68679.8	37560.7	62356.1		0	7.227e-08	3696	4.22293	0	0	3.63875	119	2	887.467	1773.93	-1.26255	54.8428	17029	17029	MS2	26/30	Si_2.raw
High	rIPTAELFAR	Unambiguous	2	2	GSBRNA2T00076296001;GSBRNA2T00093078001	N-Term(TMT10ple)	HCD	1	0	1	1				654511	Not Unique	Not Used	0.922415	0.722116	1.04754	1.46091	9354.67	7426.83	6850.62	11395.9	8229.15	7576	7936.13	4855.7	7093.75	8588.18	0	0.001575	878	4.22281	0	1	27.8337	119	3	468.284	1402.84	0.0182194	103.889	30756	31115	MS2	15/36	Set1_1_new.raw
High	fTQANSEVSALLGR	Unambiguous	3	1	GSBRNA2T00071632001	N-Term(TMT10ple)	HCD	1	0	1	1			47038177	746301	Unique	Used	2.15935	0.750931	2.07645	1.71115	13056.7	2146.98	4636.08	16369.9	12292.6	10062	20893.2	7328.8	12540.7		0	0.002519	2864	4.2223	0	0	10.1966	119	3	574.651	1721.94	0.289032	77.4122	24920	24920	MS2	18/52	Si_2.raw
High	iNSANQIFNSKLR	Unambiguous	1	1	GSBRNA2T00150758001	N-Term(TMT10ple)	HCD	1	0	1	1			2.4836e+08	945269	Unique	Used	1.00769	0.817514	1.7012	1.36374	20667.2	5811.14	5855.83	28159.8	23021	19716.3	33541.4	14460.6	19720.4		0	0.0007678	1560	4.22109	0	1	25.6649	119	3	578.667	1733.99	-0.0312566	53.4017	16389	16389	MS2	19/48	Si_9.raw
High	iLQVADmHFAnGATTR	Unambiguous	3	1	GSBRNA2T00088928001	N-Term(TMT10ple); M7(Oxidation); N11(Deamidated)	HCD	1	0	1	1			1.32056e+09	828847	Unique	Used	0.908366	0.773097	2.21578	1.3389	16746.1	5520.42	5014.56	26479.6	20471.3	14973.6	33178.2	14452.8	19350.9	534.89	0	0.0001556	5720	4.21775	0	0	21.28	119	3	664.345	1991.02	-0.388357	62.9025	19384	19737	MS2	18/60	Si_5.raw
High	gILGYTEDDVVSTDFVGDNR	Unambiguous	3	1	GSBRNA2T00015275001	N-Term(TMT10ple)	HCD	1	0	1	1			5.37078e+08	752999	Unique	Used	0.751523	0.863583	2.54785	1.30301	9574.15	3374.45	2535.98	12938.1	11173.1	7849.63	19999.7	8915.57	11617.1		0	0.0001777	11359	4.21759	0	0	19.8347	119	3	801.061	2401.17	-1.98975	98.8753	32306	32306	MS2	21/76	Si_2.raw
High	lSDSAYEIALSHIR	Unambiguous	2	1	GSBRNA2T00007599001	N-Term(TMT10ple)	HCD	1	0	1	1			106245756	894027	Unique	Used	1.27707	0.713895	1.84291	1.24615	17596.8	5344.77	6825.65	22681.7	16192.3	14920.3	27496.8	11165	13913.2		0	2.377e-05	2775	4.21687	0	0	8.32523	119	3	601.998	1803.98	-0.524967	78.9269	25562	25562	MS2	16/52	Si_7.raw
High	rGEGPTLVEcETYR	Unambiguous	3	1	GSBRNA2T00064006001	N-Term(TMT10ple); C10(Carbamidomethyl)	HCD	1	0	1	1			9.19043e+07	910241	Unique	Used	0.563699	0.68178	1.53043	1.27297	36444.3	14536.7	8194.31	41137.2	28046.5	40016.1	61241.9	23033.6	29321	967.213	0	0.0001626	4197	4.21685	0	1	52.5242	119	3	632.651	1895.94	-5.2563	34.2307	10025	10025	MS2	19/52	Si_8.raw
High	tYYQQFEEQQTQSLIDQR	Unambiguous	2	1	GSBRNA2T00018491001	N-Term(TMT10ple)	HCD	1	0	1	1			37324470	746985	Unique	Used	2.15735	0.979883	2.57434	2.91299	12487.5	2674.97	5770.85	16646.9	16312	10591.1	27265.1	5997.38	17470.3		0	4.24e-06	16232	4.21436	0	0	11.3556	119	3	845.415	2534.23	-2.3611	79.58	25672	25672	MS2	22/136	Si_2.raw
High	gGIPVLFPQYANTGPLPSHGFVR	Unambiguous	2	1	GSBRNA2T00157539001	N-Term(TMT10ple)	HCD	1	0	1	1			7.22398e+08	898348	Unique	Used	5.22288	0.849011	2.13316	1.48916	29906.8	3665.99	19147	21435.7	18199.1	13079.1	27899.9	12157.1	18103.9	760.464	0	2.936e-06	1752	4.21393	0	0	57.261	119	3	885.157	2653.46	3.66729	93.138	30382	30382	MS2	20/88	Si_7.raw
High	kGSSDQNYVTAQGR	Unambiguous	1	1	GSBRNA2T00149122001	N-Term(TMT10ple)	HCD	1	0	1	1			8.58661e+07	845262	Unique	Used	1.18769	1.03566	1.40393	1.27608	17820.8	5619.38	6674.1	21204.6	21960.8	19384.7	27214.7	12405.2	15830		0	0.007359	4375	4.21212	0	1	17.3007	63	3	580.636	1739.89	2.75638	18.8037	4150	4150	MS2	17/52	Si_6.raw
High	dLVDRNPELGHVLNDPSILR	Unambiguous	3	1	GSBRNA2T00145043001	N-Term(TMT10ple)	HCD	1	0	1	1			2.45868e+08	923507	Unique	Used	0.885706	0.533795	2.53709	1.34632	27873.5	7728.21	6844.92	32655.5	17431.4	15658.9	39728	12720	17125.2		0	0.0001266	2507	4.21102	0	1	9.79194	118	4	626.097	2501.37	0.212443	76.5009	24785	24785	MS2	25/114	Si_8.raw
High	dSLGSNWGESGYIR	Unambiguous	1	1	GSBRNA2T00096068001	N-Term(TMT10ple)	HCD	1	0	1	1			6.37525e+07	743210	Unique	Used	1.23439	0.628759	2.01576	1.4069	31002.9	7242.55	8940.15	53267.4	33492.3	26767.1	53956	22958.5	32300.4		0	1.682e-05	6590	4.20947	0	0	28.25	119	2	885.435	1769.86	-1.42074	67.6537	21516	21516	MS2	20/26	Si_2.raw
High	ySTQLNALYnYGAR	Unambiguous	1	1	GSBRNA2T00150758001	N-Term(TMT10ple); N10(Deamidated)	HCD	1	0	1	1			541091842	744774	Unique	Used	1.32377	0.776092	2.25209	1.59774	20084.1	5033.24	6662.85	27562	21390.6	21156.1	47645.5	14100.1	22528.3		0	5.878e-05	4620	4.20906	0	0	24.8123	119	3	621.986	1863.94	-0.128006	72.5858	23240	23240	MS2	19/104	Si_2.raw
High	gQGGIQQLLAAEQEAQHIVnAAR	Unambiguous	1	1	GSBRNA2T00092270001	N-Term(TMT10ple); N20(Deamidated)	HCD	1	0	1	1			2.34316e+09	901263	Unique	Used	0.990967	0.737018	1.11614	1.4677	23933.3	7005.21	6941.94	50889.2	37506.3	42272.5	47182.1	21505	31562.9		0	1.381e-05	1926	4.20707	0	0	44.3832	119	3	878.15	2632.43	12.768	103.595	33823	33823	MS2	15/88	Si_7.raw
High	nIIHFYNLANQAVER	Unambiguous	1	1	GSBRNA2T00022872001	N-Term(TMT10ple)	HCD	1	0	1	1			186115741	922681	Unique	Used	0.747013	0.622033	2.03541	1.18889	30705.6	7423.02	5545.09	33183.1	20641	23653	48143.5	19972	23744.5		0	1.58e-05	3308	4.20524	0	0	0	119	2	1016.05	2031.09	-1.49838	73.8223	23870	23870	MS2	18/28	Si_8.raw
High	lENLGFGHEIPGPAIImnGNSTVIVEPR	Unambiguous	1	1	GSBRNA2T00036796001	N-Term(TMT10ple); M17(Oxidation); N18(Deamidated)	HCD	1	0	1	1			6.5474e+07	810641	Unique	Used	3.37102	0.537051	1.53764	1.23542	6090.32	868.929	2929.17	10376.7	5572.83	7654.28	11769.5	5825.87	7197.38		0	8.528e-06	7638	4.20369	0	0	11.0713	119	3	1074.24	3220.69	0.986346	101.237	31393	31393	MS2	22/108	Si_4.raw
High	dFVIESHDAAFR	Unambiguous	1	1	GSBRNA2T00024361001	N-Term(TMT10ple)	HCD	1	0	1	1			3.18822e+08	857700	Unique	Used	1.18185	0.920037	1.08135	1.23151	21695.2	3900.22	4609.49	21450.2	19735	28733.7	31071.3	13130	16169.6		0	0.0005497	4686	4.20317	0	0	28.8539	119	3	545.948	1635.83	-2.94172	58.8789	17937	17937	MS2	17/44	Si_6.raw
High	tPVGGGVSSLNVNLR	Unambiguous	1	1	GSBRNA2T00145020001	N-Term(TMT10ple)	HCD	1	0	1	1			1.14641e+08	741394	Unique	Used	1.20775	1.00528	3.16587	2.10465	19335.9	4884.22	5898.93	16705.7	16793.9	10368.6	32825.8	7677.45	16158.4		0	0.000287	1236	4.20157	0	0	4.69612	67	3	566.996	1698.97	1.14113	61.9284	19512	19512	MS2	19/112	Si_2.raw
High	aAVAAAETGLAPTHPVR	Unambiguous	1	1	GSBRNA2T00085924001	N-Term(TMT10ple)	HCD	1	0	1	1			7.97731e+07	882374	Unique	Used	0.882411	0.716834	2.16891	1.57059	15319.2	3565.14	3145.92	16569.9	11877.9	9088.21	19711.5	5958.15	9357.79		0	5.215e-07	903	4.20117	0	0	0	119	2	931.027	1861.05	-1.30391	41.7426	12642	12642	MS2	25/32	Si_7.raw
High	nTSTNLPEGPYSATSAVR	Unambiguous	1	1	GSBRNA2T00043851001	N-Term(TMT10ple)	HCD	1	0	1	1			36966739	738201	Unique	Used	3.37914	0.804082	3.71268	1.8357	19078.1	1434.41	4847.07	17064.5	13721.3	8698.02	32293	4841.24	8887.05		0	4.343e-06	7336	4.20079	0	0	0	119	2	1047.53	2094.06	-3.33963	51.8467	15973	15973	MS2	21/34	Si_2.raw
High	gGETFDDGAFNHVR	Unambiguous	1	1	GSBRNA2T00114247001	N-Term(TMT10ple)	HCD	1	0	1	1			2.68231e+08	853801	Unique	Used	0.948514	0.766229	2.22726	1.71535	22116.4	7147.4	6779.42	27901.6	21379	17377	38703	12155.3	20850.6		0	0.000112	5999	4.20075	0	0	14.9679	119	3	584.283	1750.83	-0.778557	46.3715	13630	13630	MS2	24/52	Si_6.raw
High	rFDSEVSGDREVQR	Unambiguous	1	1	GSBRNA2T00071605001	N-Term(TMT10ple)	HCD	1	0	1	1			3.8441e+08	936588	Unique	Used	0.959643	0.597284	2.09486	1.34722	86495.8	27336.2	26233	141000	84216.9	64834.9	135820	46719	62940.8		0	0.002457	7143	4.20012	0	2	31.2692	62	4	477.998	1908.97	-0.892276	24.5343	6457	6457	MS2	21/78	Si_9.raw
High	tSGNLAQIPPFEIPR	Unambiguous	1	1	GSBRNA2T00128405001	N-Term(TMT10ple)	HCD	1	0	1	1			5.32732e+08	748944	Unique	Used	1.93898	0.992496	2.69883	1.73568	100308	14043.5	27230	106913	106111	92415	249413	55203.8	95816.3		0	7.078e-06	1709	4.2	0	0	1.38105	65	2	935.025	1869.04	-0.328254	85.8348	27831	28184	MS2	20/56	Si_2.raw
High	rEDAQPLVFEVTER	Unambiguous	1	1	GSBRNA2T00138775001	N-Term(TMT10ple)	HCD	1	0	1	1			586432048	888031	Unique	Used	1.09825	0.488171	0.738869	0.77417	182763	53585.8	58850.3	268525	131086	268376	198295	352738	273079	54231.6	0	0.001686	3597	4.19775	0	1	21.5683	21	3	640.01	1918.02	-4.27602	59.5945	18907	18907	MS2	20/52	Si_7.raw
High	VASPQQAQEVHVAVR	Unambiguous	2	1	GSBRNA2T00090276001		HCD	1	0	1	1			278563345	906493	No Quan Labels	Not Used					210685	41249.4	66167.2	185473	154199	138774	301320	126305	186204	12929.7	0	0.008718	2773	4.19715	0	0	26.3173	79	3	540.293	1618.86	-1.27528	22.5019	5839	5839	MS2	15/56	Si_8.raw
High	sIVQSPTYIVR	Unambiguous	1	1	GSBRNA2T00129561001	N-Term(TMT10ple)	HCD	1	0	1	1			6958797152	768916	Unique	Used	0.734162	0.884242	1.74085	1.53945	73451.4	18641.8	13686.1	90575.5	80090.6	68443.9	119150	78928.9	121507	748.642	0	0.001763	808	4.19569	0	0	0	119	2	746.441	1491.88	1.46432	56.2324	16787	16787	MS2	18/40	Si_3.raw
High	amAANLEALGYSPEmQFQF	Unambiguous	3	2	GSBRNA2T00025876001;GSBRNA2T00094792001	N-Term(TMT10ple); M2(Oxidation); M15(Oxidation)	HCD	1	0	1	1			1.45067e+08	722760	Not Unique	Not Used		0.912808	3.60309	1.31907	31112.8		8029.75	42665.8	38945.7	13276.4	47835.9	23161	30551.1		0	0.0003452	11603	4.19508	0	0	3.35159	26	3	793.712	2379.12	0.725879	106.396	32191	32191	MS2	18/72	Si_12.raw
High	hAVELEQSFmEGAYNR	Unambiguous	1	1	GSBRNA2T00088313001	N-Term(TMT10ple); M10(Oxidation)	HCD	1	0	1	1			6.20205e+07	885581	Unique	Used	1.07779	0.844266	1.41746	1.37279	44520.6	13800.1	14873.6	59350.8	50107.9	48083.6	68156.7	32469.7	44573.9	2979.04	0	8.464e-05	7242	4.1937	0	0	27.3572	119	3	709.344	2126.02	0.452256	51.8137	16192	16192	MS2	21/60	Si_7.raw
High	fTQAnSEVSALLGR	Unambiguous	3	1	GSBRNA2T00071632001	N-Term(TMT10ple); N5(Deamidated)	HCD	1	0	1	1			6.00216e+08	751002	Unique	Used	1.20556	0.867341	3.97403	1.60345	93206.2	13663.5	16472.1	89990.4	78052.4	43993.4	174831	51211.4	82115		0	3.349e-06	2544	4.19287	0	0	2.98598	68	2	861.964	1722.92	-1.12453	92.4324	30101	30101	MS2	25/26	Si_2.raw
High	sQFVQVFNNSPDETAYFR	Unambiguous	4	1	GSBRNA2T00150841001	N-Term(TMT10ple)	HCD	1	0	1	1			9.0933e+07	751160	Unique	Used	0.726593	0.980882	1.33342	1.18788	8041.04	3334.69	2422.96	9066.98	8893.64	10164.8	13554	5833.71	6929.77		0	0.000121	13211	4.19162	0	0	19.7514	119	3	793.389	2378.15	-3.88018	92.945	30277	30638	MS2	19/136	Si_2.raw
High	dAILSGNFDQVR	Unambiguous	1	1	GSBRNA2T00059546001	N-Term(TMT10ple)	HCD	1	0	1	1			432487670	743562	Unique	Used	1.24817	0.896624	2.94288	1.84157	65483.8	13131.5	16390.4	62373.4	55925.5	30586	90010.9	37556	69161.9	1060.88	0	4.12e-05	3272	4.18935	0	0	24.3687	119	2	782.417	1563.83	-3.3808	68.7536	21903	21903	MS2	19/22	Si_2.raw
High	fATPIGILGPVFYNAR	Unambiguous	1	1	GSBRNA2T00146069001	N-Term(TMT10ple)	HCD	1	0	1	1			1.81935e+07	784577	Unique	Used	1.76251	1.02099	2.63939	1.99223	36202.3	5774.89	10178.3	39438.3	40266	33697.6	88941.1	17174.1	34214.7		0	4.323e-05	1008	4.18882	0	0	0	119	2	983.062	1965.12	0.276547	106.41	34166	34166	MS2	20/30	Si_3.raw
High	iHAPPEIVWSVVR	Unambiguous	4	3	GSBRNA2T00092499001;GSBRNA2T00007951001;GSBRNA2T00151050001	N-Term(TMT10ple)	HCD	1	0	1	1			1.1015e+09	923622	Not Unique	Not Used	1.33865	0.704354	2.22297	1.4284	13661.6	2760.47	3695.31	18451.7	12996.5	9083.52	20192.4	7441.28	10629.1		0	0.0003441	945	4.18732	0	0	5.49265	119	3	578.009	1732.01	0.381688	76.8782	24913	25264	MS2	23/48	Si_8.raw
High	dATNDFEDVGHSDTAR	Unambiguous	2	1	GSBRNA2T00078997001	N-Term(TMT10ple)	HCD	1	0	1	1			1.35248e+08	821679	Unique	Used	2.08835	0.757935	2.95954	1.68361	18963.1	3763.02	7858.53	17383.3	13175.4	10045.1	29728.8	8228.95	13854.3		0	2.919e-05	11578	4.18706	0	0	10.3772	119	3	660.301	1978.89	-3.20928	39.7946	11451	11451	MS2	23/60	Si_5.raw
High	fAQYTGANAIAGR	Unambiguous	5	1	GSBRNA2T00016587001	N-Term(TMT10ple)	HCD	1	0	1	1			6.87954e+08	768910	Unique	Used	1.69897	0.70586	2.26136	1.52143	41064.4	10090.1	17142.7	55187.7	38954.8	38847.6	87848.3	29284.8	44554.9	1354.1	0	0.0007572	2859	4.18599	0	0	13.0792	44	3	523.618	1568.84	0.40929	56.2153	16781	16781	MS2	17/48	Si_3.raw
High	lEVYAAYQNQQITYR	Unambiguous	1	1	GSBRNA2T00111079001	N-Term(TMT10ple)	HCD	1	0	1	1			25370839	745744	Unique	Used	2.90019	1.40584	4.90914	3.52363	13501.1	1509.56	4378.01	14944.5	21009.6	8636.68	42398.7	5278.37	18599.1		0	1.881e-05	4499	4.18592	0	0	0	119	2	1045.05	2089.09	-0.618293	75.6511	24307	24307	MS2	20/28	Si_2.raw
High	rASDAYEALSTR	Unambiguous	1	1	GSBRNA2T00067309001	N-Term(TMT10ple)	HCD	1	0	1	1			8.91523e+07	910600	Unique	Used	1.01258	0.719372	1.63005	1.13024	130125	32464.9	32873.5	157873	113569	101109	164813	87460.6	98851.4	3642.97	0	0.0001203	2845	4.18408	0	1	43.7444	119	3	523.611	1568.82	-3.16921	35.3538	10426	10426	MS2	17/44	Si_8.raw
High	ySTQLnALYNYGAR	Unambiguous	1	1	GSBRNA2T00150758001	N-Term(TMT10ple); N6(Deamidated)	HCD	1	0	1	1			163673110	747788	Unique	Used	0.864347	0.733331	2.20037	1.80603	30551	9486.35	8199.5	54759.3	40156.7	45152.7	99352.5	26038.4	47026.3		0	1.431e-06	5381	4.18397	0	0	26.1616	119	2	932.475	1863.94	-0.677461	82.1355	26556	26556	MS2	20/52	Si_2.raw
High	sVYEPLQTGLIAIDSmIPIGR	Unambiguous	1	1	GSBRNA2T00015387001	N-Term(TMT10ple); M16(Oxidation)	HCD	1	0	1	1			1.97737e+07	696008	Unique	Used	1.02166	0.691632	1.489	0.712204	22488.9	7971.4	8144.04	28451.9	19678.2	17863.2	26598.4	15693	11176.6		0	1.52e-06	2590	4.18358	0	0	27.5136	119	3	840.132	2518.38	0.555494	106.403	29798	29798	MS2	23/160	Si_11.raw
High	gRLPSAEVATLAER	Unambiguous	1	1	GSBRNA2T00046319001	N-Term(TMT10ple)	HCD	1	0	1	1			2.37975e+09	914132	Unique	Used	2.2058	0.847295	2.01547	1.47367	823504	243305	536683	864478	732468	601443	1.21219e+06	444327	654791	13818.8	0	0.0001896	1255	4.18112	0	1	13.6339	5	3	566.996	1698.97	1.67412	46.5536	14388	14388	MS2	18/52	Si_8.raw
High	gGSTGYDNAVALPAGGR	Unambiguous	2	2	GSBRNA2T00016389001;GSBRNA2T00054097001	N-Term(TMT10ple)	HCD	1	0	1	1				736712	Not Unique	Not Used	0.961402	0.690235	2.05339	2.03544	16461.4	5280.42	5076.61	33273.1	22966.2	17136.2	35187.3	11774.7	23966.6		0	8.529e-07	3404	4.18109	0	0	8.65238	119	2	896.461	1791.92	-1.77561	47.1752	14325	14686	MS2	26/32	Si_2.raw
High	qIGVIGWGSQGPAQAQNLR	Unambiguous	4	2	GSBRNA2T00155699001;GSBRNA2T00110333001	N-Term(TMT10ple)	HCD	1	0	1	1			252034151	775050	Not Unique	Not Used	1.30643	0.839403	1.70046	1.74153	40655.1	11585.7	15136	42305.5	35511.4	34172.9	58109.7	21108.7	36761.3		0	1.416e-05	1914	4.18108	0	0	56.061	83	3	737.078	2209.22	7.62218	75.6965	23618	23618	MS2	22/72	Si_3.raw
High	aNYFPYGIDFGGPTGR	Unambiguous	1	1	GSBRNA2T00150758001	N-Term(TMT10ple)	HCD	1	0	1	1			9.48125e+09	751728	Unique	Used	3.61578	0.970673	1.72118	1.78	5012.27	814.822	2946.22	6695.42	6499.06	5885.71	10130.4	2847.79	5069.08		0	0.0002386	6339	4.17874	0	0	24.293	119	3	654.331	1960.98	2.15115	94.7784	30905	31259	MS2	22/60	Si_2.raw
High	tENLDSWYLGQETYVR	Unambiguous	1	1	GSBRNA2T00104420001	N-Term(TMT10ple)	HCD	1	0	1	1			2.23286e+08	749894	Unique	Used	1.15539	0.564779	1.3848	1.74293	17388.1	4229.92	4887.22	31500.9	17791	23205	32134.1	12312.2	21459.4		0	0.000476	10698	4.1787	0	0	24.4184	119	3	735.033	2203.09	-0.882932	88.8897	28881	28881	MS2	17/120	Si_2.raw
High	iSNVGTATTLNFR	Unambiguous	1	1	GSBRNA2T00138274001	N-Term(TMT10ple)	HCD	1	0	1	1			9.43645e+07	742521	Unique	Used	1.30627	0.868546	2.56423	2.18762	24399.5	5224.29	6824.32	32117	27895.1	21570.1	55310.7	11606.5	25390.7		0	0.001806	1612	4.17675	0	0	8.99926	102	3	541.641	1622.91	2.10975	65.4834	20757	20757	MS2	15/48	Si_2.raw
High	qILTGVNYASAAAGIRDETGRQLGQR	Unambiguous	1	1	GSBRNA2T00150758001	N-Term(TMT10ple)	HCD	1	0	1	1			1.88868e+08	952204	Unique	Used	0.231897	0.846174	1.25557	0.585789	6070.44	3159.5	732.679	5668.86	4796.85	5784.4	7262.74	5384.79	3154.35		0	0.001124	2468	4.17671	0	2	0	119	4	744.408	2974.61	2.29886	76.7004	24256	24256	MS2	23/150	Si_9.raw
[truncated: 11,957 more rows]

## Sheet: Rep1 protein
Accession	Description	Score	Coverage	# Proteins	# Unique Peptides	# Peptides	# PSMs	Molecular Function	Cellular Component	Biological Process	Pfam IDs	Gene IDs	GO Terms	Area	127_C/127_N	127_C/127_N Count	127_C/127_N Variability [%]	128_C/128_N	128_C/128_N Count	128_C/128_N Variability [%]	129_C/129_N	129_C/129_N Count	129_C/129_N Variability [%]	130_C/130_N	130_C/130_N Count	130_C/130_N Variability [%]	# AAs	MW [kDa]	calc. pI
[truncated: 7,304 more rows]

[truncated: 2 more sheets: Rep2 peptide, Rep2 protein]
