# Supplementary material for: Metabolomics and Proteomics of Brassica napus Guard Cells in Response to Low CO2
Source: Front Mol Biosci. 2017 Jul 25;4:51. doi: 10.3389/fmolb.2017.00051 (PMC5525006; doi:10.3389/fmolb.2017.00051)
Supplement: Supplementary Table S3 — List of all the significantly changed proteins (fold change < 0.8 or > 1.2, p-value < 0.05) at different time points, with p-value and fold change at their corresponding time points. [file DataSheet3.XLSX]

## Sheet: Significantly changed w fold 
Supplemental Table S3. List of all the significantly changed proteins (fold change < 0.8 or > 1.2, p-value < 0.05) at different time points, with p-value and fold change at their corresponding time points.
			p-value				Fold change
Time	Gene ID	Discription	05min	10min	30min	60min	05min	10min	30min	60min
5 min	GSBRNA2T00092270001	V-type proton ATPase subunit G1	0.0306369	0.248606	0.322576	0.380724	1.28091	1.28222	1.325	1.2836
5 min	GSBRNA2T00158037001	GDSL esterase lipase At1g29660-like	0.0321499	0.542537	0.740658	0.623398	1.39198	1.30596	1.03714	0.88487
5 min	GSBRNA2T00150758001	GDSL esterase lipase At1g29670-like	0.042203	0.158854	0.15799	0.98739	1.27728	1.51816	1.33258	1.06849
5 min	GSBRNA2T00019083001	PREDICTED: uncharacterized protein LOC106332922	0.0486915	0.310776	0.836067	0.563477	1.32108	1.11654	0.985512	0.955447
5 min	GSBRNA2T00000403001	glycerol-3-phosphate dehydrogenase mitochondrial-like	0.0187885	0.36092	0.109696	0.357121	1.32825	1.2456	0.910606	0.968122
5 min	GSBRNA2T00005505001	beta-glucosidase 44	0.0263089	0.00695876	0.387074	0.0822293	1.33851	0.896238	0.804214	1.57103
5 min	GSBRNA2T00140053001	ethanolamine-phosphate cytidylyltransferase-like	0.0145549	0.00152603	0.761083	0.975205	1.38278	1.1745	1.13118	1.13935
5 min	GSBRNA2T00036796001	5-oxoprolinase-like isoform X2	0.00164283	0.19474	0.790188	0.775795	1.42664	1.21125	0.978573	1.20239
5 min	GSBRNA2T00071521001	subtilisin-like protease	0.0300858	0.170247	0.482134	0.624007	1.53301	1.18045	0.918493	1.01987
5 min	GSBRNA2T00100720001	proteasome subunit alpha type-1-A-like	0.0421065	0.216324	0.986321	0.752763	1.30889	1.34441	1.00144	1.09948
5 min	GSBRNA2T00130920001	PREDICTED: uncharacterized protein At2g17340	0.0159277	0.426854	0.604076	0.637112	1.45556	1.36206	1.19961	1.18906
5 min	GSBRNA2T00066038001	photosystem I P700 chlorophyll a apo A1 (chloroplast)	0.00679223	0.968116	0.31322	0.210647	1.21705	1.00297	0.869069	0.946837
5 min	GSBRNA2T00017087001	eukaryotic translation initiation factor 2 subunit beta-like	0.0240022	0.443011	0.738158	0.20784	1.35957	1.03825	1.03815	0.894991
5 min	GSBRNA2T00035145001	pectin acetylesterase 11 isoform X1	0.0113743	0.487493	0.107231	0.336186	1.21673	1.29894	0.841913	1.55695
5 min	GSBRNA2T00072955001	cystine lyase CORI3-like	0.0302077	0.47315	0.525748	0.461624	1.87673	1.0398	1.05375	1.09546
5 min	GSBRNA2T00056503001	L-arabinokinase isoform X1	0.0460975	0.419546	0.1379	0.589802	1.62666	1.06775	1.09472	0.914009
5 min	GSBRNA2T00097804001	aconitate hydratase mitochondrial	0.0191895	0.721085	0.163778	0.370222	1.67918	0.970175	1.28815	1.05793
5 min	GSBRNA2T00121200001	aminopeptidase M1	0.0290312	0.404521	0.700889	0.945401	1.37185	1.034	0.973191	0.996311
5 min	GSBRNA2T00122725001	PREDICTED: uncharacterized protein LOC103862003	0.00459519	0.351414	0.923048	0.519201	1.53117	0.871311	1.02235	0.649345
5 min	GSBRNA2T00128065001	50S ribosomal chloroplastic	0.00470142	0.257433	0.822393	0.0555608	1.2681	0.685253	0.981028	0.835799
5 min	GSBRNA2T00082082001	phosphomethylpyrimidine chloroplastic	0.00472263	0.526436	0.197021	0.396072	1.45538	0.95847	0.934857	0.84161
5 min	GSBRNA2T00098759001	probable aquaporin PIP2-5	0.0399036	0.353481	0.346172	0.101562	1.36341	1.40759	0.750669	0.731267
5 min	GSBRNA2T00102276001	ATP-dependent zinc metalloprotease FTSH chloroplastic mitochondrial	0.0442183	0.0668945	0.912767	0.778062	1.31721	1.36671	1.0175	1.03221
5 min	GSBRNA2T00100097001	ras-related RABB1b	0.0433829	0.315308	0.395584	0.406183	1.29669	0.769709	1.24413	0.889609
5 min	GSBRNA2T00083500001	cysteine ase inhibitor 4-like	0.00132128	0.605703	0.681291	0.246739	1.33849	1.20501	1.12461	0.873647
5 min	GSBRNA2T00072923001	sulfite reductase [ferredoxin] chloroplastic-like	0.0311691	0.731933	0.772459	0.183469	1.35383	1.11099	1.00217	0.869599
5 min	GSBRNA2T00074023001	reticulon B5	0.0229561	0.397771	0.404143	0.684456	1.27204	1.35361	1.10472	1.16794
5 min	GSBRNA2T00082968001	mitochondrial import inner membrane translocase subunit TIM9	0.0265878	0.633867	0.839095	0.0570479	1.42015	1.27834	1.07409	1.2425
5 min	GSBRNA2T00125549001	dirigent 20	0.00424037	0.506517	0.828923	0.347626	1.35863	1.26331	0.980014	0.898055
5 min	GSBRNA2T00004069001	pathogenesis-related ATOZI1	0.0402804	0.318665	0.198598	0.324406	1.4431	1.39429	1.19468	0.8685
5 min	GSBRNA2T00011248001	glucan endo-1,3-beta-glucosidase-like	0.0230011	0.17627	0.434904	0.360982	1.6334	1.40169	0.965378	1.41237
5 min	GSBRNA2T00132018001	nudix hydrolase 3	0.026149	0.598658	0.996588	0.0310991	1.34472	1.43719	1.0188	1.19766
5 min	GSBRNA2T00004139001	photosystem I reaction center subunit chloroplastic	0.0437392	0.0286315	0.291363	0.316623	1.26079	0.697589	1.43449	0.800766
5 min	GSBRNA2T00073304001	phosphoserine aminotransferase chloroplastic	0.0456463	0.212965	0.876272	0.221686	1.84602	0.654656	0.985245	0.707337
5 min	GSBRNA2T00099273001	auxin transporter 3	0.0285241	0.293874	0.226195	0.708684	1.36707	1.22343	1.28659	1.01858
5 min	GSBRNA2T00006803001	GDSL esterase lipase At5g03610-like	0.0036154	0.815279	0.388459	0.78824	1.46277	1.11525	1.12119	1.02635
5 min	GSBRNA2T00033145001	endoglucanase 3	0.0419335	0.529194	0.215958	0.569131	1.80137	0.81032	0.696705	0.929431
5 min	GSBRNA2T00083309001	lysosomal Pro-X carboxypeptidase-like	0.0101626	0.563649	0.970134	0.670215	1.40842	1.22004	1.00341	1.23325
5 min	GSBRNA2T00157821001	5 -adenylylsulfate reductase chloroplastic	0.00213222	0.601685	0.0364276	0.94803	1.26022	0.897017	1.04152	0.99671
5 min	GSBRNA2T00091301001	thioredoxin chloroplastic-like	0.0245228	0.249295	0.643164	0.919094	0.675606	1.23237	1.2985	1.02888
5 min	GSBRNA2T00114439001	ribulose bisphosphate carboxylase small chloroplastic-like	0.00712219	0.151287	0.201497	0.623526	0.6131	0.759452	0.875706	0.983306
5 min	GSBRNA2T00116439001	patellin-1-like	0.00661657	0.904745	0.954447	0.477326	0.719207	1.05261	1.014	0.888884
5 min	GSBRNA2T00119832001	ATP synthase subunit chloroplastic-like	0.0410102	0.807761	0.143719	0.131496	0.727156	1.08407	1.08664	0.747061
5 min	GSBRNA2T00039727001	PREDICTED: uncharacterized protein LOC106373019	0.0430064	0.362549	0.917838	0.876276	0.752682	1.56043	1.02178	1.026
5 min	GSBRNA2T00049316001	glycine-rich RNA-binding RZ1C isoform X1	0.00674874	0.59511	0.460523	0.369982	0.798203	1.03985	0.851533	0.780021
5 min	GSBRNA2T00056366001	SUMO-activating enzyme subunit 1A	0.00220652	0.290446	0.126621	0.999013	0.795219	1.31142	0.743327	1.00754
5 min	GSBRNA2T00021140001	formate--tetrahydrofolate ligase	0.018772	0.2751	0.875347	0.669598	0.717791	1.37164	0.988544	1.07997
5 min	GSBRNA2T00099963001	CBS domain-containing chloroplastic-like	0.00182427	0.938362	0.67941	0.15829	0.74038	1.00848	1.01454	0.78501
5 min	GSBRNA2T00095575001	PHD finger ALFIN-LIKE 6-like	0.0261162	0.476297	0.874837	0.575992	0.742972	0.697115	0.98688	0.8237
5 min	GSBRNA2T00038509001	peroxiredoxin- mitochondrial	0.0358321	0.32427	0.242301	0.51872	0.561615	1.06477	0.746686	0.744186
5 min	GSBRNA2T00101398001	receptor for activated C kinase 1C	0.0421852	0.446113	0.64555	0.219073	0.683674	1.13812	1.06636	0.95859
5 min	GSBRNA2T00084737001	phospholipase A1-Iidelta	0.00157442	0.287036	0.263105	0.823365	0.649163	1.30877	1.25795	0.982529
5 min	GSBRNA2T00061071001	peptidyl-prolyl cis-trans isomerase CYP18-3	0.0229917	0.365978	0.161767	0.868998	0.426669	1.5529	0.834714	0.982438
5 min	GSBRNA2T00014811001	PREDICTED: uncharacterized protein LOC106382647	0.00578586	0.381963	0.391992	0.691976	0.579969	1.19267	0.837784	1.22776
5 min	GSBRNA2T00006821001	trafficking particle complex subunit 3-like	0.0157351	0.300198	0.0476412	0.322004	0.737031	0.66836	0.76493	0.79673
5 min	GSBRNA2T00137369001	mitochondrial import receptor subunit TOM40-1-like	0.00432132	0.860351	0.665053	0.979547	0.769311	0.975731	0.962373	1.00092
5 min	GSBRNA2T00006492001	probable calcium-binding CML27	0.0457765	0.344472	0.306846	0.372719	0.345387	1.20503	0.674445	0.866221
10 min	GSBRNA2T00036077001	basic endochitinase CHB4-like	0.785027	0.00361661	0.272276	0.405972	1.15567	2.05452	1.24031	0.782946
10 min	GSBRNA2T00156720001	carotenoid 9,10(9 ,10 )-cleavage dioxygenase 1	0.167377	0.0372061	0.752939	0.575737	0.889209	1.21646	1.02846	0.961315
10 min	GSBRNA2T00132842001	expansin A8	0.628082	0.0418366	0.116464	0.0828284	1.30735	1.82473	1.25103	1.57611
10 min	GSBRNA2T00059518001	heat shock 90-1-like	0.107944	0.00825872	0.0504281	0.439383	0.580099	1.27741	0.876751	0.831138
10 min	GSBRNA2T00082679001	NRT1 PTR FAMILY -like	0.940686	0.0324516	0.053671	0.974949	1.02276	1.20266	0.936704	1.0054
10 min	GSBRNA2T00059535001	serine carboxypeptidase-like 27 isoform X1	0.153515	0.00166777	0.712543	0.326464	1.22145	1.30641	0.954408	1.31677
10 min	GSBRNA2T00053128001	stem-specific TSJT1	0.651376	0.00289376	0.19941	0.991768	0.950651	1.25577	1.13595	1.0236
10 min	GSBRNA2T00011530001	isovaleryl- mitochondrial	0.620527	0.0462317	0.157467	0.35966	1.05906	1.27334	0.932778	0.889094
10 min	GSBRNA2T00000707001	probable cytosolic oligopeptidase A	0.158103	0.040782	0.875135	0.0932653	1.25763	1.26861	1.09379	1.11406
10 min	GSBRNA2T00114689001	basic 7S globulin 2-like	0.867516	0.0151824	0.691343	0.346082	1.03682	1.34506	1.1272	1.30449
10 min	GSBRNA2T00108093001	V-type proton ATPase subunit a2-like	0.727833	0.0387472	0.387514	0.444	1.15584	1.43245	0.910657	0.901531
10 min	GSBRNA2T00158357001	transcription factor FAMA-like	0.393216	0.02557	0.935723	0.165392	0.812828	1.28188	0.99556	0.660217
10 min	GSBRNA2T00086390001	elongation factor chloroplastic	0.35701	0.0134065	0.969136	0.713364	1.04038	1.23997	0.999231	1.08946
10 min	GSBRNA2T00147404001	lysM domain-containing GPI-anchored 2-like	0.18103	0.00629274	0.302477	0.352663	1.44917	1.50212	1.15788	0.861904
10 min	GSBRNA2T00066583001	pyruvate dehydrogenase E1 component subunit alpha- mitochondrial-like	0.296953	0.0222618	0.556931	0.916144	0.56866	1.68938	1.15726	0.991509
10 min	GSBRNA2T00050818001	alpha-soluble NSF attachment 2	0.386862	0.0202788	0.400221	0.733618	0.919975	1.34264	0.917392	1.0094
10 min	GSBRNA2T00100794001	ribosomal L2 (chloroplast)	0.551529	0.00314087	0.273143	0.0452201	1.13866	1.21098	0.833234	0.795934
10 min	GSBRNA2T00089688001	probable voltage-gated potassium channel subunit beta	0.684133	0.0137956	0.647052	0.253797	0.901632	1.25719	1.16633	0.783824
10 min	GSBRNA2T00077487001	EG45-like domain containing 2 isoform X2	0.230903	0.0182649	0.10517	0.282346	1.34749	1.72375	1.12694	0.686443
10 min	GSBRNA2T00123499001	TRAF-like family	0.332735	0.0301912	0.350045	0.550657	0.823848	1.41465	1.26975	0.92153
10 min	GSBRNA2T00110050001	COP9 signalosome complex subunit 7-like	0.0235538	0.0150973	0.111232	0.193337	1.10512	1.39565	1.13488	0.844892
10 min	GSBRNA2T00034768001	PREDICTED: uncharacterized protein LOC106298962	0.517084	0.0452434	0.196286	0.545351	1.18057	1.24364	1.35719	1.19227
10 min	GSBRNA2T00157892001	gibberellin-regulated 14-like	0.324163	0.0399503	0.561717	0.54534	1.28628	1.26619	0.915791	0.921222
10 min	GSBRNA2T00068613001	3-oxoacyl-[acyl-carrier- ] synthase chloroplastic-like	0.603483	0.048199	0.932338	0.32667	0.768907	1.21526	1.02801	0.875961
10 min	GSBRNA2T00125390001	peroxidase 34-like	0.334324	0.0132983	0.819491	0.398319	1.1848	1.66845	1.05294	1.28736
10 min	GSBRNA2T00121471001	aldehyde dehydrogenase family 3 member F1-like	0.172112	0.00640378	0.997778	0.734735	0.719064	1.28304	1.06583	0.905412
10 min	GSBRNA2T00134520001	plant intracellular Ras-group-related LRR 7-like	0.598218	0.0384642	0.822827	0.717127	1.24297	1.32198	0.983118	1.09061
10 min	GSBRNA2T00091475001	3-deoxy-manno-octulosonate mitochondrial-like	0.893514	0.0103641	0.963357	0.336668	1.10109	1.68625	1.05996	0.772709
10 min	GSBRNA2T00054373001	T-complex 1 subunit alpha	0.949214	0.0423856	0.953269	0.919846	1.19989	1.28282	1.01352	0.992531
10 min	GSBRNA2T00077568001	ASPARTIC PROTEASE IN GUARD CELL 1-like	0.882196	0.01833	0.467952	0.677019	0.986307	1.26948	0.848113	0.886421
10 min	GSBRNA2T00062288001	mediator of RNA polymerase II transcription subunit 15a-like isoform X1	0.484991	0.0193623	0.385978	0.579461	0.841352	1.25346	0.538355	0.773273
10 min	GSBRNA2T00076859001	receptor-like serine threonine- kinase SD1-8	0.343176	0.0186515	0.761902	0.661755	1.25275	1.28624	1.10733	1.3313
10 min	GSBRNA2T00067337001	oxygen-evolving enhancer 3- chloroplastic	0.43851	0.0127088	0.0307663	0.94125	0.925452	0.5243	1.06824	0.995813
10 min	GSBRNA2T00139011001	PREDICTED: uncharacterized protein LOC103858124	0.768571	0.042731	0.903839	0.0958131	1.07569	0.733095	0.988714	0.569378
10 min	GSBRNA2T00089109001	10 kDa chaperonin-like	0.161098	0.0105652	0.879798	0.740368	0.605582	0.619855	1.02504	0.940206
10 min	GSBRNA2T00004139001	photosystem I reaction center subunit chloroplastic	0.0437392	0.0286315	0.291363	0.316623	1.26079	0.697589	1.43449	0.800766
30 min	GSBRNA2T00021981001	peptidyl-prolyl cis-trans isomerase FKBP16- chloroplastic-like	0.656484	0.4724	0.0458479	0.628837	0.940202	1.1409	1.24913	1.09762
30 min	GSBRNA2T00143017001	cysteine-rich repeat secretory 55	0.103291	0.394248	0.0327191	0.70311	1.80439	1.19631	1.28544	1.48137
30 min	GSBRNA2T00036927001	peroxidase 66	0.342648	0.234228	0.00739218	0.238129	1.27515	1.49552	1.2194	0.930107
30 min	GSBRNA2T00050940001	probable H ACA ribonucleo complex subunit 1	0.262896	0.414148	0.00476315	0.645295	1.80592	1.3477	1.47774	1.16092
30 min	GSBRNA2T00092231001	elongation factor chloroplastic-like	0.946192	0.764183	0.0373622	0.505684	0.99802	1.04838	1.26969	0.916625
30 min	GSBRNA2T00002811001	BPI LBP family At1g04970	0.341342	0.171905	0.00368226	0.688065	1.08074	1.44855	1.47292	0.901108
30 min	GSBRNA2T00154994001	glycine-rich 3 short isoform-like isoform X2	0.633306	0.204304	0.0298328	0.291827	0.889765	0.870103	1.25962	0.684326
30 min	GSBRNA2T00075149001	gamma-glutamyltranspeptidase 1 isoform X2	0.481005	0.178536	0.0185183	0.271113	1.087	1.34647	1.20073	1.48276
30 min	GSBRNA2T00067661001	topless-related 2	0.225233	0.183718	0.00880362	0.305886	0.810525	1.17362	1.22092	0.701667
30 min	GSBRNA2T00025043001	external alternative NAD(P)H-ubiquinone oxidoreductase mitochondrial	0.234467	0.294807	0.00467058	0.44109	0.94537	1.28242	1.25009	1.34552
30 min	GSBRNA2T00085258001	peptidyl-prolyl cis-trans isomerase FKBP15-1	0.500169	0.634261	0.000488858	0.597374	0.833535	1.02755	0.685948	0.80253
30 min	GSBRNA2T00067819001	isoflavone reductase homolog P3-like	0.433748	0.313124	0.0121034	0.643689	0.822142	1.20332	0.756386	0.905997
30 min	GSBRNA2T00031379001	PREDICTED: uncharacterized protein LOC106306337	0.807298	0.313791	0.0414019	0.329136	0.95324	1.27948	0.68296	0.879766
30 min	GSBRNA2T00091606001	transmembrane 9 superfamily member 11	0.332965	0.140199	0.0450177	0.377438	0.673999	0.903504	0.673355	0.721323
30 min	GSBRNA2T00025406001	galactose oxidase-like	0.532255	0.886886	0.0406167	0.941817	1.137	1.05413	0.699875	1.04898
30 min	GSBRNA2T00035012001	DNA-binding DDB_G0278111-like isoform X1	0.25468	0.314005	0.0473728	0.661699	0.422095	0.95189	0.589798	0.839749
30 min	GSBRNA2T00006821001	trafficking particle complex subunit 3-like	0.0157351	0.300198	0.0476412	0.322004	0.737031	0.66836	0.76493	0.79673
30 min	GSBRNA2T00086122001	DNA damage-binding 1a	0.736022	0.0501261	0.0487352	0.38128	1.19913	1.06352	0.751125	0.893309
30 min	GSBRNA2T00104207001	dicarboxylate transporter chloroplastic	0.280668	0.745481	0.00100262	0.667894	1.22634	1.04217	0.65937	0.899911
60 min	GSBRNA2T00005366001	non-specific lipid-transfer A	0.219184	0.179221	0.669388	0.0399333	1.52068	1.28241	1.12454	1.33684
60 min	GSBRNA2T00078888001	aconitate hydratase mitochondrial	0.480563	0.298597	0.379308	0.0393839	1.08671	1.21687	0.875433	1.20155
60 min	GSBRNA2T00029549001	probable inactive serine threonine- kinase fnkC	0.51122	0.621998	0.442881	0.00201003	1.04982	0.943637	0.797513	1.215
60 min	GSBRNA2T00136156001	polygalacturonase inhibitor 2-like	0.507517	0.821111	0.172939	0.0128331	1.09979	0.968491	0.744975	1.40253
60 min	GSBRNA2T00142386001	glutamine--tRNA ligase-like	0.209766	0.355255	0.269232	0.0340525	1.18784	1.50799	1.14375	1.24952
60 min	GSBRNA2T00152613001	probable LRR receptor-like serine threonine- kinase At1g67720	0.79853	0.40648	0.176129	0.0147747	1.10654	1.28992	1.15154	1.41471
60 min	GSBRNA2T00061570001	selenium-binding 2	0.239226	0.319667	0.0541726	0.01189	0.851272	0.831306	0.802858	1.43779
60 min	GSBRNA2T00121519001	thioredoxin chloroplastic	0.845127	0.128434	0.671766	0.0104368	0.979281	0.805473	0.943895	0.794594
60 min	GSBRNA2T00137568001	choline transporter 2	0.344414	0.709131	0.574698	0.0280233	1.49717	1.10275	0.892144	0.721336
60 min	GSBRNA2T00100794001	ribosomal L2 (chloroplast)	0.551529	0.00314087	0.273143	0.0452201	1.13866	1.21098	0.833234	0.795934
60 min	GSBRNA2T00056265001	PREDICTED: uncharacterized protein LOC103834482	0.142275	0.0990221	0.348353	0.00267613	0.592547	1.21976	1.1215	0.751889
60 min	GSBRNA2T00139400001	40S ribosomal S21-2-like	0.276838	0.780385	0.199066	0.0437303	0.573843	1.14889	0.84105	0.772812
60 min	GSBRNA2T00019115001	S-formylglutathione hydrolase	0.544206	0.356489	0.202328	0.0429041	0.837793	1.34442	0.81452	0.784906
60 min	GSBRNA2T00021703001	clathrin light chain 3-like	0.0194965	0.74423	0.598481	0.0201001	1.09511	1.03258	0.979089	0.76005
60 min	GSBRNA2T00008833001	AP-1 complex subunit mu-2-like	0.539816	0.451012	0.837972	0.014463	1.35768	0.901429	0.9687	0.757259
60 min	GSBRNA2T00009710001	dihydrolipoyllysine-residue succinyltransferase component of 2-oxoglutarate dehydrogenase complex mitochondrial-like	0.704866	0.215726	0.338273	0.0224118	0.90987	1.42473	1.07697	0.678148
60 min	GSBRNA2T00021277001	phosphate dikinase chloroplastic-like	0.264161	0.542876	0.286115	0.0209971	2.10123	1.3859	0.804011	0.779586

## Sheet: Sheet1
Supplimental Table S3
Time (min)	Gene ID	Discription	p-value	Fold change
5	GSBRNA2T00092270001	V-type proton ATPase subunit G1	0.0306369	1.28091
5	GSBRNA2T00158037001	GDSL esterase lipase At1g29660-like	0.0321499	1.39198
5	GSBRNA2T00150758001	GDSL esterase lipase At1g29670-like	0.042203	1.27728
5	GSBRNA2T00019083001	PREDICTED: uncharacterized protein LOC106332922	0.0486915	1.32108
5	GSBRNA2T00000403001	glycerol-3-phosphate dehydrogenase mitochondrial-like	0.0187885	1.32825
5	GSBRNA2T00005505001	beta-glucosidase 44	0.0263089	1.33851
5	GSBRNA2T00140053001	ethanolamine-phosphate cytidylyltransferase-like	0.0145549	1.38278
5	GSBRNA2T00036796001	5-oxoprolinase-like isoform X2	0.00164283	1.42664
5	GSBRNA2T00071521001	subtilisin-like protease	0.0300858	1.53301
5	GSBRNA2T00100720001	proteasome subunit alpha type-1-A-like	0.0421065	1.30889
5	GSBRNA2T00130920001	PREDICTED: uncharacterized protein At2g17340	0.0159277	1.45556
5	GSBRNA2T00066038001	photosystem I P700 chlorophyll a apo A1 (chloroplast)	0.00679223	1.21705
5	GSBRNA2T00017087001	eukaryotic translation initiation factor 2 subunit beta-like	0.0240022	1.35957
5	GSBRNA2T00035145001	pectin acetylesterase 11 isoform X1	0.0113743	1.21673
5	GSBRNA2T00072955001	cystine lyase CORI3-like	0.0302077	1.87673
5	GSBRNA2T00056503001	L-arabinokinase isoform X1	0.0460975	1.62666
5	GSBRNA2T00097804001	aconitate hydratase mitochondrial	0.0191895	1.67918
5	GSBRNA2T00121200001	aminopeptidase M1	0.0290312	1.37185
5	GSBRNA2T00122725001	PREDICTED: uncharacterized protein LOC103862003	0.00459519	1.53117
5	GSBRNA2T00128065001	50S ribosomal chloroplastic	0.00470142	1.2681
5	GSBRNA2T00082082001	phosphomethylpyrimidine chloroplastic	0.00472263	1.45538
5	GSBRNA2T00098759001	probable aquaporin PIP2-5	0.0399036	1.36341
5	GSBRNA2T00102276001	ATP-dependent zinc metalloprotease FTSH chloroplastic mitochondrial	0.0442183	1.31721
5	GSBRNA2T00100097001	ras-related RABB1b	0.0433829	1.29669
5	GSBRNA2T00083500001	cysteine ase inhibitor 4-like	0.00132128	1.33849
5	GSBRNA2T00072923001	sulfite reductase [ferredoxin] chloroplastic-like	0.0311691	1.35383
5	GSBRNA2T00074023001	reticulon B5	0.0229561	1.27204
5	GSBRNA2T00082968001	mitochondrial import inner membrane translocase subunit TIM9	0.0265878	1.42015
5	GSBRNA2T00125549001	dirigent 20	0.00424037	1.35863
5	GSBRNA2T00004069001	pathogenesis-related ATOZI1	0.0402804	1.4431
5	GSBRNA2T00011248001	glucan endo-1,3-beta-glucosidase-like	0.0230011	1.6334
5	GSBRNA2T00132018001	nudix hydrolase 3	0.026149	1.34472
5	GSBRNA2T00004139001	photosystem I reaction center subunit chloroplastic	0.0437392	1.26079
5	GSBRNA2T00073304001	phosphoserine aminotransferase chloroplastic	0.0456463	1.84602
5	GSBRNA2T00099273001	auxin transporter 3	0.0285241	1.36707
5	GSBRNA2T00006803001	GDSL esterase lipase At5g03610-like	0.0036154	1.46277
5	GSBRNA2T00033145001	endoglucanase 3	0.0419335	1.80137
5	GSBRNA2T00083309001	lysosomal Pro-X carboxypeptidase-like	0.0101626	1.40842
5	GSBRNA2T00157821001	5 -adenylylsulfate reductase chloroplastic	0.00213222	1.26022
5	GSBRNA2T00091301001	thioredoxin chloroplastic-like	0.0245228	0.675606
5	GSBRNA2T00114439001	ribulose bisphosphate carboxylase small chloroplastic-like	0.00712219	0.6131
5	GSBRNA2T00116439001	patellin-1-like	0.00661657	0.719207
5	GSBRNA2T00119832001	ATP synthase subunit chloroplastic-like	0.0410102	0.727156
5	GSBRNA2T00039727001	PREDICTED: uncharacterized protein LOC106373019	0.0430064	0.752682
5	GSBRNA2T00049316001	glycine-rich RNA-binding RZ1C isoform X1	0.00674874	0.798203
5	GSBRNA2T00056366001	SUMO-activating enzyme subunit 1A	0.00220652	0.795219
5	GSBRNA2T00021140001	formate--tetrahydrofolate ligase	0.018772	0.717791
5	GSBRNA2T00099963001	CBS domain-containing chloroplastic-like	0.00182427	0.74038
5	GSBRNA2T00095575001	PHD finger ALFIN-LIKE 6-like	0.0261162	0.742972
5	GSBRNA2T00038509001	peroxiredoxin- mitochondrial	0.0358321	0.561615
5	GSBRNA2T00101398001	receptor for activated C kinase 1C	0.0421852	0.683674
5	GSBRNA2T00084737001	phospholipase A1-Iidelta	0.00157442	0.649163
5	GSBRNA2T00061071001	peptidyl-prolyl cis-trans isomerase CYP18-3	0.0229917	0.426669
5	GSBRNA2T00014811001	PREDICTED: uncharacterized protein LOC106382647	0.00578586	0.579969
5	GSBRNA2T00006821001	trafficking particle complex subunit 3-like	0.0157351	0.737031
5	GSBRNA2T00137369001	mitochondrial import receptor subunit TOM40-1-like	0.00432132	0.769311
5	GSBRNA2T00006492001	probable calcium-binding CML27	0.0457765	0.345387
10	GSBRNA2T00036077001	basic endochitinase CHB4-like	0.00361661	2.05452
10	GSBRNA2T00156720001	carotenoid 9,10(9 ,10 )-cleavage dioxygenase 1	0.0372061	1.21646
10	GSBRNA2T00132842001	expansin A8	0.0418366	1.82473
10	GSBRNA2T00059518001	heat shock 90-1-like	0.00825872	1.27741
10	GSBRNA2T00082679001	NRT1 PTR FAMILY -like	0.0324516	1.20266
10	GSBRNA2T00059535001	serine carboxypeptidase-like 27 isoform X1	0.00166777	1.30641
10	GSBRNA2T00053128001	stem-specific TSJT1	0.00289376	1.25577
10	GSBRNA2T00011530001	isovaleryl- mitochondrial	0.0462317	1.27334
10	GSBRNA2T00000707001	probable cytosolic oligopeptidase A	0.040782	1.26861
10	GSBRNA2T00114689001	basic 7S globulin 2-like	0.0151824	1.34506
10	GSBRNA2T00108093001	V-type proton ATPase subunit a2-like	0.0387472	1.43245
10	GSBRNA2T00158357001	transcription factor FAMA-like	0.02557	1.28188
10	GSBRNA2T00086390001	elongation factor chloroplastic	0.0134065	1.23997
10	GSBRNA2T00147404001	lysM domain-containing GPI-anchored 2-like	0.00629274	1.50212
10	GSBRNA2T00066583001	pyruvate dehydrogenase E1 component subunit alpha- mitochondrial-like	0.0222618	1.68938
10	GSBRNA2T00050818001	alpha-soluble NSF attachment 2	0.0202788	1.34264
10	GSBRNA2T00100794001	ribosomal L2 (chloroplast)	0.00314087	1.21098
10	GSBRNA2T00089688001	probable voltage-gated potassium channel subunit beta	0.0137956	1.25719
10	GSBRNA2T00077487001	EG45-like domain containing 2 isoform X2	0.0182649	1.72375
10	GSBRNA2T00123499001	TRAF-like family	0.0301912	1.41465
10	GSBRNA2T00110050001	COP9 signalosome complex subunit 7-like	0.0150973	1.39565
10	GSBRNA2T00034768001	PREDICTED: uncharacterized protein LOC106298962	0.0452434	1.24364
10	GSBRNA2T00157892001	gibberellin-regulated 14-like	0.0399503	1.26619
10	GSBRNA2T00068613001	3-oxoacyl-[acyl-carrier- ] synthase chloroplastic-like	0.048199	1.21526
10	GSBRNA2T00125390001	peroxidase 34-like	0.0132983	1.66845
10	GSBRNA2T00121471001	aldehyde dehydrogenase family 3 member F1-like	0.00640378	1.28304
10	GSBRNA2T00134520001	plant intracellular Ras-group-related LRR 7-like	0.0384642	1.32198
10	GSBRNA2T00091475001	3-deoxy-manno-octulosonate mitochondrial-like	0.0103641	1.68625
10	GSBRNA2T00054373001	T-complex 1 subunit alpha	0.0423856	1.28282
10	GSBRNA2T00077568001	ASPARTIC PROTEASE IN GUARD CELL 1-like	0.01833	1.26948
10	GSBRNA2T00062288001	mediator of RNA polymerase II transcription subunit 15a-like isoform X1	0.0193623	1.25346
10	GSBRNA2T00076859001	receptor-like serine threonine- kinase SD1-8	0.0186515	1.28624
10	GSBRNA2T00067337001	oxygen-evolving enhancer 3- chloroplastic	0.0127088	0.5243
10	GSBRNA2T00139011001	PREDICTED: uncharacterized protein LOC103858124	0.042731	0.733095
10	GSBRNA2T00089109001	10 kDa chaperonin-like	0.0105652	0.619855
10	GSBRNA2T00004139001	photosystem I reaction center subunit chloroplastic	0.0286315	0.697589
30	GSBRNA2T00021981001	peptidyl-prolyl cis-trans isomerase FKBP16- chloroplastic-like	0.0458479	1.24913
30	GSBRNA2T00143017001	cysteine-rich repeat secretory 55	0.0327191	1.28544
30	GSBRNA2T00036927001	peroxidase 66	0.00739218	1.2194
30	GSBRNA2T00050940001	probable H ACA ribonucleo complex subunit 1	0.00476315	1.47774
30	GSBRNA2T00092231001	elongation factor chloroplastic-like	0.0373622	1.26969
30	GSBRNA2T00002811001	BPI LBP family At1g04970	0.00368226	1.47292
30	GSBRNA2T00154994001	glycine-rich 3 short isoform-like isoform X2	0.0298328	1.25962
30	GSBRNA2T00075149001	gamma-glutamyltranspeptidase 1 isoform X2	0.0185183	1.20073
30	GSBRNA2T00067661001	topless-related 2	0.00880362	1.22092
30	GSBRNA2T00025043001	external alternative NAD(P)H-ubiquinone oxidoreductase mitochondrial	0.00467058	1.25009
30	GSBRNA2T00085258001	peptidyl-prolyl cis-trans isomerase FKBP15-1	0.000488858	0.685948
30	GSBRNA2T00067819001	isoflavone reductase homolog P3-like	0.0121034	0.756386
30	GSBRNA2T00031379001	PREDICTED: uncharacterized protein LOC106306337	0.0414019	0.68296
30	GSBRNA2T00091606001	transmembrane 9 superfamily member 11	0.0450177	0.673355
30	GSBRNA2T00025406001	galactose oxidase-like	0.0406167	0.699875
30	GSBRNA2T00035012001	DNA-binding DDB_G0278111-like isoform X1	0.0473728	0.589798
30	GSBRNA2T00006821001	trafficking particle complex subunit 3-like	0.0476412	0.76493
30	GSBRNA2T00086122001	DNA damage-binding 1a	0.0487352	0.751125
30	GSBRNA2T00104207001	dicarboxylate transporter chloroplastic	0.00100262	0.65937
60	GSBRNA2T00005366001	non-specific lipid-transfer A	0.0399333	1.33684
60	GSBRNA2T00078888001	aconitate hydratase mitochondrial	0.0393839	1.20155
60	GSBRNA2T00029549001	probable inactive serine threonine- kinase fnkC	0.00201003	1.215
60	GSBRNA2T00136156001	polygalacturonase inhibitor 2-like	0.0128331	1.40253
60	GSBRNA2T00142386001	glutamine--tRNA ligase-like	0.0340525	1.24952
60	GSBRNA2T00152613001	probable LRR receptor-like serine threonine- kinase At1g67720	0.0147747	1.41471
60	GSBRNA2T00061570001	selenium-binding 2	0.01189	1.43779
60	GSBRNA2T00121519001	thioredoxin chloroplastic	0.0104368	0.794594
60	GSBRNA2T00137568001	choline transporter 2	0.0280233	0.721336
60	GSBRNA2T00100794001	ribosomal L2 (chloroplast)	0.0452201	0.795934
60	GSBRNA2T00056265001	PREDICTED: uncharacterized protein LOC103834482	0.00267613	0.751889
60	GSBRNA2T00139400001	40S ribosomal S21-2-like	0.0437303	0.772812
60	GSBRNA2T00019115001	S-formylglutathione hydrolase	0.0429041	0.784906
60	GSBRNA2T00021703001	clathrin light chain 3-like	0.0201001	0.76005
60	GSBRNA2T00008833001	AP-1 complex subunit mu-2-like	0.014463	0.757259
60	GSBRNA2T00009710001	dihydrolipoyllysine-residue succinyltransferase component of 2-oxoglutarate dehydrogenase complex mitochondrial-like	0.0224118	0.678148
60	GSBRNA2T00021277001	phosphate dikinase chloroplastic-like	0.0209971	0.779586
